# Supplementary material for: Dysregulation of Locus-Specific Repetitive Elements in TCGA Pan-Cancers
Source: Genes (Basel). 2025 Apr 29;16(5):528. doi: 10.3390/genes16050528 (PMC12111754; doi:10.3390/genes16050528)
Supplement: Supplementary file 1 [file genes-16-00528-s001.zip]

Archive with 2 entries (2 files):
- TCGA_repeats_supplementary_figures_revised_tracked.pdf
- TCGA_repeats_supplementary_table.xlsx
