# Supplementary material for: Dysregulation of Locus-Specific Repetitive Elements in TCGA Pan-Cancers
Source: Genes (Basel). 2025 Apr 29;16(5):528. doi: 10.3390/genes16050528 (PMC12111754; doi:10.3390/genes16050528)
Supplement: Supplementary file 1 [file genes-16-00528-s001.zip › TCGA_repeats_supplementary_table.xlsx]

## Sheet: Table S1
Table S1: The number subjects from different cancer types used in this study
Cancer type	BLCA	BRCA	COAD	ESCA	HNSC	KIRC	KIRP	LIHC	LUAD	PRAD	THCA	UCEC	Total
# Primary tumors	17	77	14	11	20	24	23	41	18	35	50	7	337
# Matched normal	17	77	14	11	20	24	23	41	18	35	50	7	337
Total	34	154	28	22	40	48	46	82	36	70	100	14	674

## Sheet: Table S2
Table S2: The number of differentially expressed REs in each cancer type
Class	Context	Reg	BLCA	BRCA	COAD	ESCA	HNSC	KIRC	KIRP	LIHC	LUAD	PRAD	THCA	UCEC
DNA	Genic	Down	436	3419	237	564	156	1489	1241	795	678	265	2212	391
		Up	728	1342	323	295	368	3085	365	171	582	892	969	110
	Intergenic	Down	172	1057	148	87	111	706	605	343	360	174	673	192
		Up	122	271	54	55	139	649	153	81	95	233	270	48
LINE	Genic	Down	1369	10962	958	2624	660	5294	4527	2610	2362	843	7867	1422
		Up	2996	4590	1258	1449	1888	10724	1189	794	2260	3528	2965	467
	Intergenic	Down	706	4304	566	715	453	2621	2474	1176	1621	698	2875	813
		Up	770	1308	285	624	994	3081	595	405	482	949	1014	278
LTR	Genic	Down	527	4256	471	743	290	2204	2076	1055	976	420	3100	627
		Up	935	1771	475	361	639	3977	657	410	799	1464	1069	174
	Intergenic	Down	462	2987	483	373	335	1881	1954	908	1044	462	1992	497
		Up	447	863	256	217	615	2176	473	317	335	651	774	200
RC	Genic	Down	1	9	1	1	0	5	2	0	1	2	5	1
		Up	2	2	1	0	5	9	4	0	1	1	5	0
	Intergenic	Down	1	12	1	0	0	4	3	3	2	3	6	0
		Up	0	0	0	0	0	4	0	0	0	0	2	0
Retroposon	Genic	Down	17	56	19	10	5	42	60	30	15	19	68	18
		Up	45	35	28	28	720	88	28	21	33	37	31	17
	Intergenic	Down	10	52	13	9	4	45	48	28	24	13	56	10
		Up	28	24	5	21	601	30	16	18	22	13	24	26
SINE	Genic	Down	1947	14202	1226	2044	924	5944	6350	3191	3397	1049	9233	1478
		Up	3485	5133	1905	1436	1620	13631	1707	1239	1895	3979	4391	527
	Intergenic	Down	747	4172	663	399	625	2866	2695	1330	1575	612	2944	716
		Up	506	1179	203	201	484	2625	624	465	304	920	1222	261
Satellite	Genic	Down	3	50	5	7	13	39	31	2	9	7	23	5
		Up	11	40	5	5	5	28	5	6	22	39	25	5
	Intergenic	Down	10	48	2	5	13	34	33	4	7	7	45	9
		Up	11	28	2	5	3	18	8	6	36	23	4	3
		Total Genic up	8202	12913	3995	3574	5245	31542	3955	2641	5592	9940	9455	1300
		Total Intergenic up	1884	3673	805	1123	2836	8583	1869	1292	1274	2789	3310	816
		Total Genic down	4300	32954	2917	5993	2048	15017	14287	7683	7438	2605	22508	3942
		Total Intergenic down	2108	12632	1876	1588	1541	8157	7812	3792	4633	1969	8591	2237
		Total up	10086	16586	4800	4697	8081	40125	5824	3933	6866	12729	12765	2116
		Total down	6408	45586	4793	7581	3589	23174	22099	11475	12071	4574	31099	6179
		Total	16494	62172	9593	12278	11670	63299	27923	15408	18937	17303	43864	8295

## Sheet: Table S3
Table S3: The uniquely dysregulated REs in BLCA
unique_genic_up_BLCA	unique_genic_down_BLCA	unique_intergenic_up_BLCA	unique_intergenic_down_BLCA
Tigger1_dup7710:Tigger1:TcMar-Tigger:DNA	Charlie5_dup1408:Charlie5:hAT-Charlie:DNA	MER33_dup1653:MER33:hAT-Charlie:DNA	MER33_dup2349:MER33:hAT-Charlie:DNA
MER58A_dup12882:MER58A:hAT-Charlie:DNA	Charlie24_dup656:Charlie24:hAT-Charlie:DNA	MER53_dup3848:MER53:hAT:DNA	HSMAR2_dup1144:HSMAR2:TcMar-Mariner:DNA
Charlie15a_dup2822:Charlie15a:hAT-Charlie:DNA	Charlie19a_dup987:Charlie19a:hAT-Charlie:DNA	Charlie7a_dup1271:Charlie7a:hAT-Charlie:DNA	MER5A_dup26302:MER5A:hAT-Charlie:DNA
MER58C_dup474:MER58C:hAT-Charlie:DNA	MamTip2_dup5116:MamTip2:hAT-Tip100:DNA	MER91A_dup868:MER91A:hAT-Tip100:DNA	Charlie7_dup1139:Charlie7:hAT-Charlie:DNA
MER47B_dup515:MER47B:TcMar-Tigger:DNA	Tigger3b_dup4702:Tigger3b:TcMar-Tigger:DNA	MER20B_dup652:MER20B:hAT-Charlie:DNA	MER20_dup7390:MER20:hAT-Charlie:DNA
Tigger19b_dup1355:Tigger19b:TcMar-Tigger:DNA	MamRep434_dup349:MamRep434:TcMar-Tigger:DNA	MamRep1879_dup1150:MamRep1879:hAT-Tip100:DNA	MER5B_dup3848:MER5B:hAT-Charlie:DNA
Tigger3a_dup4058:Tigger3a:TcMar-Tigger:DNA	ORSL_dup525:ORSL:hAT-Tip100:DNA	HSMAR1_dup538:HSMAR1:TcMar-Mariner:DNA	MADE1_dup6372:MADE1:TcMar-Mariner:DNA
MER58B_dup6763:MER58B:hAT-Charlie:DNA	Tigger3b_dup2072:Tigger3b:TcMar-Tigger:DNA	MER30_dup4021:MER30:hAT-Charlie:DNA	Charlie7_dup218:Charlie7:hAT-Charlie:DNA
MER5A_dup7291:MER5A:hAT-Charlie:DNA	MER103C_dup5090:MER103C:hAT-Charlie:DNA	MER58A_dup13275:MER58A:hAT-Charlie:DNA	MADE2_dup1063:MADE2:TcMar-Mariner:DNA
Tigger4b_dup2047:Tigger4b:TcMar-Tigger:DNA	MER5A_dup109:MER5A:hAT-Charlie:DNA	MER46C_dup473:MER46C:TcMar-Tigger:DNA	Tigger2a_dup414:Tigger2a:TcMar-Tigger:DNA
Tigger9a_dup42:Tigger9a:TcMar-Tigger:DNA	Charlie29a_dup1158:Charlie29a:hAT-Charlie:DNA	Tigger3b_dup1334:Tigger3b:TcMar-Tigger:DNA	MER5A_dup21677:MER5A:hAT-Charlie:DNA
MER5A_dup1198:MER5A:hAT-Charlie:DNA	MER5A_dup28084:MER5A:hAT-Charlie:DNA	MER33_dup9330:MER33:hAT-Charlie:DNA	MER75_dup435:MER75:PiggyBac:DNA
Tigger12_dup174:Tigger12:TcMar-Tigger:DNA	MER5A1_dup5342:MER5A1:hAT-Charlie:DNA	Tigger3a_dup2924:Tigger3a:TcMar-Tigger:DNA	MER81_dup1313:MER81:hAT-Blackjack:DNA
Charlie1a_dup446:Charlie1a:hAT-Charlie:DNA	Tigger1_dup1084:Tigger1:TcMar-Tigger:DNA	MARNA_dup2291:MARNA:TcMar-Mariner:DNA	Tigger1_dup8238:Tigger1:TcMar-Tigger:DNA
Kanga11a_dup90:Kanga11a:TcMar-Tc2:DNA	Charlie8_dup385:Charlie8:hAT-Charlie:DNA	Charlie4a_dup3278:Charlie4a:hAT-Charlie:DNA	MER2_dup3263:MER2:TcMar-Tigger:DNA
MER33_dup8932:MER33:hAT-Charlie:DNA	Charlie19a_dup882:Charlie19a:hAT-Charlie:DNA	MER63A_dup1468:MER63A:hAT-Blackjack:DNA	Charlie2b_dup1020:Charlie2b:hAT-Charlie:DNA
MER117_dup3634:MER117:hAT-Charlie:DNA	MER1B_dup4383:MER1B:hAT-Charlie:DNA	Charlie4a_dup26:Charlie4a:hAT-Charlie:DNA	Arthur1B_dup1610:Arthur1B:hAT-Tip100:DNA
Charlie7a_dup1388:Charlie7a:hAT-Charlie:DNA	Tigger18a_dup234:Tigger18a:TcMar-Tigger:DNA	MER5A_dup6143:MER5A:hAT-Charlie:DNA	Charlie17a_dup302:Charlie17a:hAT-Charlie:DNA
Charlie4a_dup859:Charlie4a:hAT-Charlie:DNA	MER5A1_dup3003:MER5A1:hAT-Charlie:DNA	Tigger1_dup7681:Tigger1:TcMar-Tigger:DNA	MER1B_dup3602:MER1B:hAT-Charlie:DNA
MER117_dup872:MER117:hAT-Charlie:DNA	Tigger4b_dup653:Tigger4b:TcMar-Tigger:DNA	Tigger2b_Pri_dup527:Tigger2b_Pri:TcMar-Tigger:DNA	Charlie8_dup1273:Charlie8:hAT-Charlie:DNA
Tigger1_dup11907:Tigger1:TcMar-Tigger:DNA	MER91C_dup93:MER91C:hAT-Tip100:DNA	MER58B_dup6721:MER58B:hAT-Charlie:DNA	L1ME1_dup1388:L1ME1:L1:LINE
MER30_dup1896:MER30:hAT-Charlie:DNA	MER5B_dup13035:MER5B:hAT-Charlie:DNA	Arthur1_dup2292:Arthur1:hAT-Tip100:DNA	L1MA4A_dup1017:L1MA4A:L1:LINE
MER20_dup12905:MER20:hAT-Charlie:DNA	Charlie4z_dup95:Charlie4z:hAT-Charlie:DNA	MER58A_dup599:MER58A:hAT-Charlie:DNA	L1PA7_dup10751:L1PA7:L1:LINE
MamTip1_dup793:MamTip1:hAT-Tip100:DNA	MER5A_dup23248:MER5A:hAT-Charlie:DNA	MER5A1_dup9998:MER5A1:hAT-Charlie:DNA	L1M2_dup1339:L1M2:L1:LINE
MER58A_dup1957:MER58A:hAT-Charlie:DNA	Tigger18a_dup71:Tigger18a:TcMar-Tigger:DNA	Tigger1_dup6865:Tigger1:TcMar-Tigger:DNA	L1MB5_dup5873:L1MB5:L1:LINE
MER5A_dup30495:MER5A:hAT-Charlie:DNA	Charlie1b_dup2826:Charlie1b:hAT-Charlie:DNA	Arthur1C_dup250:Arthur1C:hAT-Tip100:DNA	L1PB4_dup3750:L1PB4:L1:LINE
Tigger1_dup8678:Tigger1:TcMar-Tigger:DNA	Tigger4_dup481:Tigger4:TcMar-Tigger:DNA	Tigger2a_dup3005:Tigger2a:TcMar-Tigger:DNA	L3b_dup960:L3b:CR1:LINE
MER20_dup8996:MER20:hAT-Charlie:DNA	Tigger13a_dup1987:Tigger13a:TcMar-Tigger:DNA	Charlie4z_dup5148:Charlie4z:hAT-Charlie:DNA	L3_dup19848:L3:CR1:LINE
MER2_dup2876:MER2:TcMar-Tigger:DNA	MER91C_dup454:MER91C:hAT-Tip100:DNA	Charlie4a_dup1193:Charlie4a:hAT-Charlie:DNA	L1MEg_dup9532:L1MEg:L1:LINE
Tigger16a_dup763:Tigger16a:TcMar-Tigger:DNA	MER20B_dup3416:MER20B:hAT-Charlie:DNA	Tigger1_dup7680:Tigger1:TcMar-Tigger:DNA	L2c_dup89422:L2c:L2:LINE
Tigger13a_dup1154:Tigger13a:TcMar-Tigger:DNA	Charlie5_dup951:Charlie5:hAT-Charlie:DNA	Tigger4b_dup352:Tigger4b:TcMar-Tigger:DNA	L1MC1_dup1883:L1MC1:L1:LINE
MER58A_dup12255:MER58A:hAT-Charlie:DNA	MER91A_dup3067:MER91A:hAT-Tip100:DNA	MER102c_dup2650:MER102c:hAT-Charlie:DNA	L1MC4_dup15759:L1MC4:L1:LINE
MER58C_dup2525:MER58C:hAT-Charlie:DNA	MER20B_dup1715:MER20B:hAT-Charlie:DNA	Tigger1_dup6876:Tigger1:TcMar-Tigger:DNA	L3_dup2859:L3:CR1:LINE
Tigger1_dup10549:Tigger1:TcMar-Tigger:DNA	Charlie17_dup234:Charlie17:hAT-Charlie:DNA	L1PA2_dup759:L1PA2:L1:LINE	L1ME4c_dup2877:L1ME4c:L1:LINE
MER102b_dup938:MER102b:hAT-Charlie:DNA	Tigger13a_dup1846:Tigger13a:TcMar-Tigger:DNA	L1MEc_dup8767:L1MEc:L1:LINE	L1M5_dup25715:L1M5:L1:LINE
MER2_dup833:MER2:TcMar-Tigger:DNA	MER5A_dup5711:MER5A:hAT-Charlie:DNA	L1MA5A_dup1466:L1MA5A:L1:LINE	L2a_dup26365:L2a:L2:LINE
Tigger1_dup10427:Tigger1:TcMar-Tigger:DNA	MER58A_dup10476:MER58A:hAT-Charlie:DNA	L1MC5a_dup14609:L1MC5a:L1:LINE	L1MEd_dup11625:L1MEd:L1:LINE
Charlie7_dup506:Charlie7:hAT-Charlie:DNA	MER1A_dup1966:MER1A:hAT-Charlie:DNA	L1MA6_dup2331:L1MA6:L1:LINE	L1PREC2_dup1190:L1PREC2:L1:LINE
Tigger2_dup2:Tigger2:TcMar-Tigger:DNA	Ricksha_b_dup46:Ricksha_b:MULE-MuDR:DNA	L2b_dup28167:L2b:L2:LINE	L1MD1_dup4318:L1MD1:L1:LINE
HSMAR2_dup730:HSMAR2:TcMar-Mariner:DNA	Tigger2_dup1700:Tigger2:TcMar-Tigger:DNA	L1MEc_dup17398:L1MEc:L1:LINE	L2_dup40615:L2:L2:LINE
Tigger5b_dup2595:Tigger5b:TcMar-Tigger:DNA	Tigger7_dup1908:Tigger7:TcMar-Tigger:DNA	L1MC2_dup1019:L1MC2:L1:LINE	L1MEh_dup1741:L1MEh:L1:LINE
Tigger2_dup2087:Tigger2:TcMar-Tigger:DNA	Charlie2a_dup182:Charlie2a:hAT-Charlie:DNA	HAL1b_dup4448:HAL1b:L1:LINE	L1PA13_dup6084:L1PA13:L1:LINE
MER105_dup581:MER105:hAT-Charlie:DNA	Tigger7_dup2563:Tigger7:TcMar-Tigger:DNA	L1PA2_dup4686:L1PA2:L1:LINE	L1MC5_dup9724:L1MC5:L1:LINE
MER5A1_dup12979:MER5A1:hAT-Charlie:DNA	Tigger12_dup124:Tigger12:TcMar-Tigger:DNA	L1ME1_dup3666:L1ME1:L1:LINE	L1MC5_dup14793:L1MC5:L1:LINE
MER58A_dup12432:MER58A:hAT-Charlie:DNA	MER58A_dup476:MER58A:hAT-Charlie:DNA	L1MD1_dup3174:L1MD1:L1:LINE	L2a_dup89477:L2a:L2:LINE
MER33_dup6182:MER33:hAT-Charlie:DNA	MER117_dup2922:MER117:hAT-Charlie:DNA	L2a_dup166411:L2a:L2:LINE	HAL1M8_dup862:HAL1M8:L1:LINE
Tigger1_dup6375:Tigger1:TcMar-Tigger:DNA	MER2_dup5196:MER2:TcMar-Tigger:DNA	L1PA7_dup12566:L1PA7:L1:LINE	L2a_dup110127:L2a:L2:LINE
Charlie13a_dup242:Charlie13a:hAT-Charlie:DNA	Tigger19a_dup1348:Tigger19a:TcMar-Tigger:DNA	L1M2_dup5927:L1M2:L1:LINE	L1MB8_dup6293:L1MB8:L1:LINE
MER20_dup11067:MER20:hAT-Charlie:DNA	MER5A1_dup2368:MER5A1:hAT-Charlie:DNA	L3_dup43640:L3:CR1:LINE	L1MDb_dup987:L1MDb:L1:LINE
Charlie1a_dup359:Charlie1a:hAT-Charlie:DNA	MER5A_dup7139:MER5A:hAT-Charlie:DNA	L1MB3_dup15976:L1MB3:L1:LINE	L1PA8_dup265:L1PA8:L1:LINE
MER96B_dup2021:MER96B:hAT-Tip100:DNA	Charlie8_dup384:Charlie8:hAT-Charlie:DNA	L1PA2_dup914:L1PA2:L1:LINE	L1MB7_dup14105:L1MB7:L1:LINE
MER103C_dup717:MER103C:hAT-Charlie:DNA	MER106B_dup60:MER106B:hAT-Charlie:DNA	L1MB3_dup16985:L1MB3:L1:LINE	L1ME4b_dup7937:L1ME4b:L1:LINE
Cheshire_dup766:Cheshire:hAT-Charlie:DNA	MER44A_dup1467:MER44A:TcMar-Tigger:DNA	L1ME2_dup1534:L1ME2:L1:LINE	L1MEg_dup9533:L1MEg:L1:LINE
MER3_dup7438:MER3:hAT-Charlie:DNA	MER20_dup4253:MER20:hAT-Charlie:DNA	L1PA3_dup8751:L1PA3:L1:LINE	L1MB8_dup4624:L1MB8:L1:LINE
Tigger9a_dup431:Tigger9a:TcMar-Tigger:DNA	MER117_dup2923:MER117:hAT-Charlie:DNA	L1PA7_dup885:L1PA7:L1:LINE	L2c_dup75999:L2c:L2:LINE
FordPrefect_dup521:FordPrefect:hAT-Tip100:DNA	MER30_dup3487:MER30:hAT-Charlie:DNA	L1PA2_dup2444:L1PA2:L1:LINE	L1MEg_dup13333:L1MEg:L1:LINE
MER119_dup750:MER119:hAT-Charlie:DNA	MADE1_dup5646:MADE1:TcMar-Mariner:DNA	L1MC5a_dup11430:L1MC5a:L1:LINE	L1ME3B_dup1371:L1ME3B:L1:LINE
Charlie4z_dup476:Charlie4z:hAT-Charlie:DNA	Tigger3_dup132:Tigger3:TcMar-Tigger:DNA	L2a_dup123197:L2a:L2:LINE	L1M5_dup35102:L1M5:L1:LINE
Tigger3b_dup6110:Tigger3b:TcMar-Tigger:DNA	MER5B_dup18681:MER5B:hAT-Charlie:DNA	L1PA7_dup886:L1PA7:L1:LINE	L2a_dup48765:L2a:L2:LINE
MER5A_dup9246:MER5A:hAT-Charlie:DNA	MER91B_dup1220:MER91B:hAT-Tip100:DNA	L1PA2_dup78:L1PA2:L1:LINE	L1MB7_dup22806:L1MB7:L1:LINE
Charlie4a_dup2548:Charlie4a:hAT-Charlie:DNA	FordPrefect_a_dup223:FordPrefect_a:hAT-Tip100:DNA	L1PBa1_dup148:L1PBa1:L1:LINE	L1MC2_dup3100:L1MC2:L1:LINE
Tigger1_dup8691:Tigger1:TcMar-Tigger:DNA	Tigger20a_dup806:Tigger20a:TcMar-Tigger:DNA	L1PA10_dup6181:L1PA10:L1:LINE	L2b_dup9903:L2b:L2:LINE
MER112_dup3862:MER112:hAT-Charlie:DNA	Charlie16a_dup830:Charlie16a:hAT-Charlie:DNA	L3b_dup6779:L3b:CR1:LINE	L1ME3G_dup254:L1ME3G:L1:LINE
Tigger1_dup1910:Tigger1:TcMar-Tigger:DNA	MamRep434_dup1475:MamRep434:TcMar-Tigger:DNA	L1M5_dup2632:L1M5:L1:LINE	L1MCb_dup1477:L1MCb:L1:LINE
Charlie24_dup1342:Charlie24:hAT-Charlie:DNA	MER103C_dup1451:MER103C:hAT-Charlie:DNA	L1PA4_dup7732:L1PA4:L1:LINE	L1MB4_dup1453:L1MB4:L1:LINE
Charlie7_dup3066:Charlie7:hAT-Charlie:DNA	MER5A1_dup8582:MER5A1:hAT-Charlie:DNA	L1PA2_dup1476:L1PA2:L1:LINE	L1M4_dup2994:L1M4:L1:LINE
MamRep137_dup929:MamRep137:TcMar-Tigger:DNA	Tigger16b_dup1073:Tigger16b:TcMar-Tigger:DNA	L1PA3_dup3743:L1PA3:L1:LINE	L1MC4_dup15760:L1MC4:L1:LINE
MamRep38_dup1434:MamRep38:hAT:DNA	MER117_dup798:MER117:hAT-Charlie:DNA	L1PA4_dup4539:L1PA4:L1:LINE	L2a_dup28682:L2a:L2:LINE
MER44C_dup185:MER44C:TcMar-Tigger:DNA	MER30_dup44:MER30:hAT-Charlie:DNA	L1MEg_dup14146:L1MEg:L1:LINE	L2c_dup108787:L2c:L2:LINE
Charlie4z_dup5157:Charlie4z:hAT-Charlie:DNA	L1ME2_dup2162:L1ME2:L1:LINE	L1PA16_dup7774:L1PA16:L1:LINE	L2a_dup159851:L2a:L2:LINE
Cheshire_dup475:Cheshire:hAT-Charlie:DNA	L3_dup23973:L3:CR1:LINE	L1MA2_dup492:L1MA2:L1:LINE	L2c_dup69957:L2c:L2:LINE
MER20_dup9926:MER20:hAT-Charlie:DNA	L1MC4_dup10439:L1MC4:L1:LINE	HAL1_dup18147:HAL1:L1:LINE	L1ME4b_dup18591:L1ME4b:L1:LINE
Tigger1_dup10933:Tigger1:TcMar-Tigger:DNA	L1MB3_dup2548:L1MB3:L1:LINE	L1PB1_dup2358:L1PB1:L1:LINE	L1MEg_dup4334:L1MEg:L1:LINE
Tigger2_dup1377:Tigger2:TcMar-Tigger:DNA	L2_dup39925:L2:L2:LINE	L2b_dup62547:L2b:L2:LINE	L1PA4_dup7411:L1PA4:L1:LINE
Tigger2_dup1230:Tigger2:TcMar-Tigger:DNA	L2b_dup91329:L2b:L2:LINE	L1PA3_dup7152:L1PA3:L1:LINE	Plat_L3_dup2214:Plat_L3:CR1:LINE
Charlie10_dup531:Charlie10:hAT-Charlie:DNA	L1M4c_dup3381:L1M4c:L1:LINE	L1ME3G_dup8732:L1ME3G:L1:LINE	L1M2_dup4231:L1M2:L1:LINE
Tigger2a_dup782:Tigger2a:TcMar-Tigger:DNA	HAL1_dup7881:HAL1:L1:LINE	L2_dup25608:L2:L2:LINE	L1MEc_dup4441:L1MEc:L1:LINE
Tigger1_dup8713:Tigger1:TcMar-Tigger:DNA	L2b_dup89437:L2b:L2:LINE	L1PA2_dup3935:L1PA2:L1:LINE	L2b_dup95566:L2b:L2:LINE
MER20_dup12304:MER20:hAT-Charlie:DNA	L1MB5_dup9389:L1MB5:L1:LINE	L1MB7_dup4906:L1MB7:L1:LINE	L1MEf_dup6135:L1MEf:L1:LINE
HSMAR1_dup707:HSMAR1:TcMar-Mariner:DNA	L1ME3G_dup12956:L1ME3G:L1:LINE	L1PA5_dup3781:L1PA5:L1:LINE	L1MCb_dup614:L1MCb:L1:LINE
Kanga2_a_dup1243:Kanga2_a:TcMar-Tc2:DNA	L1MEj_dup1011:L1MEj:L1:LINE	L1MB4_dup3468:L1MB4:L1:LINE	L1ME3A_dup7140:L1ME3A:L1:LINE
MER102b_dup3310:MER102b:hAT-Charlie:DNA	L2b_dup81833:L2b:L2:LINE	L1ME3F_dup1986:L1ME3F:L1:LINE	L1MEf_dup6138:L1MEf:L1:LINE
MER113_dup32:MER113:hAT-Charlie:DNA	L1MC5_dup1976:L1MC5:L1:LINE	L1MA4_dup3198:L1MA4:L1:LINE	L1MD2_dup3571:L1MD2:L1:LINE
Tigger1_dup10194:Tigger1:TcMar-Tigger:DNA	L1MB8_dup7080:L1MB8:L1:LINE	L1P1_dup132:L1P1:L1:LINE	L1MA3_dup8409:L1MA3:L1:LINE
Tigger15a_dup3476:Tigger15a:TcMar-Tigger:DNA	L2c_dup17388:L2c:L2:LINE	L1ME3D_dup949:L1ME3D:L1:LINE	L1M2_dup6321:L1M2:L1:LINE
Tigger2a_dup2960:Tigger2a:TcMar-Tigger:DNA	L1ME4b_dup13839:L1ME4b:L1:LINE	L1PA2_dup2285:L1PA2:L1:LINE	L3_dup19248:L3:CR1:LINE
Charlie8_dup2479:Charlie8:hAT-Charlie:DNA	L2c_dup77405:L2c:L2:LINE	L1ME2z_dup6069:L1ME2z:L1:LINE	L1MEf_dup6137:L1MEf:L1:LINE
Tigger1_dup10425:Tigger1:TcMar-Tigger:DNA	L1M5_dup30240:L1M5:L1:LINE	L1PA3_dup4514:L1PA3:L1:LINE	L1MB5_dup8699:L1MB5:L1:LINE
MER102c_dup2786:MER102c:hAT-Charlie:DNA	L2c_dup121995:L2c:L2:LINE	L1M4b_dup1761:L1M4b:L1:LINE	L1M5_dup2081:L1M5:L1:LINE
MER58B_dup1540:MER58B:hAT-Charlie:DNA	L3b_dup9117:L3b:CR1:LINE	L1PA3_dup3736:L1PA3:L1:LINE	L1ME2z_dup6000:L1ME2z:L1:LINE
MER102b_dup3683:MER102b:hAT-Charlie:DNA	L2a_dup93878:L2a:L2:LINE	L1PA12_dup1103:L1PA12:L1:LINE	L1MEf_dup6136:L1MEf:L1:LINE
MER20_dup7096:MER20:hAT-Charlie:DNA	L1ME3G_dup46:L1ME3G:L1:LINE	L2b_dup89921:L2b:L2:LINE	L2c_dup94755:L2c:L2:LINE
Tigger2_dup265:Tigger2:TcMar-Tigger:DNA	L1ME3D_dup3349:L1ME3D:L1:LINE	L1PA2_dup1652:L1PA2:L1:LINE	L1ME1_dup1612:L1ME1:L1:LINE
MER58A_dup5832:MER58A:hAT-Charlie:DNA	L2b_dup79671:L2b:L2:LINE	L1M4_dup692:L1M4:L1:LINE	L1MB4_dup1452:L1MB4:L1:LINE
Tigger17a_dup871:Tigger17a:TcMar-Tigger:DNA	L2a_dup110299:L2a:L2:LINE	L1PA5_dup10585:L1PA5:L1:LINE	L2a_dup161820:L2a:L2:LINE
MER5A_dup943:MER5A:hAT-Charlie:DNA	L1MB7_dup17802:L1MB7:L1:LINE	L1MC4_dup19131:L1MC4:L1:LINE	L1M5_dup35103:L1M5:L1:LINE
MER112_dup2371:MER112:hAT-Charlie:DNA	L1MB7_dup19431:L1MB7:L1:LINE	L1MC3_dup11708:L1MC3:L1:LINE	L2_dup9596:L2:L2:LINE
MARNA_dup1046:MARNA:TcMar-Mariner:DNA	L1PA15_dup3936:L1PA15:L1:LINE	L2b_dup94057:L2b:L2:LINE	L1MCa_dup71:L1MCa:L1:LINE
Tigger2a_dup2818:Tigger2a:TcMar-Tigger:DNA	L1M4_dup2752:L1M4:L1:LINE	L1PA2_dup4202:L1PA2:L1:LINE	L1ME4b_dup1184:L1ME4b:L1:LINE
MER58C_dup2519:MER58C:hAT-Charlie:DNA	L1M4c_dup1043:L1M4c:L1:LINE	L1MD_dup4739:L1MD:L1:LINE	L1MD1_dup4316:L1MD1:L1:LINE
Looper_dup281:Looper:PiggyBac:DNA	L2a_dup25041:L2a:L2:LINE	L1P1_dup1014:L1P1:L1:LINE	L1MEj_dup118:L1MEj:L1:LINE
MER45A_dup3101:MER45A:hAT-Tip100:DNA	L1MB5_dup5047:L1MB5:L1:LINE	L1M2_dup3972:L1M2:L1:LINE	MER101_dup304:MER101:ERV1:LTR
MER58A_dup11652:MER58A:hAT-Charlie:DNA	L2c_dup91721:L2c:L2:LINE	L1PA4_dup9452:L1PA4:L1:LINE	MamGypLTR1d_dup446:MamGypLTR1d:Gypsy:LTR
MER5A_dup33386:MER5A:hAT-Charlie:DNA	L2b_dup14982:L2b:L2:LINE	L2c_dup19397:L2c:L2:LINE	MER4E1_dup956:MER4E1:ERV1:LTR
MER3_dup369:MER3:hAT-Charlie:DNA	L2_dup47232:L2:L2:LINE	L1M1_dup4659:L1M1:L1:LINE	ERVL-E-int_dup8304:ERVL-E-int:ERVL:LTR
Tigger12c_dup134:Tigger12c:TcMar-Tigger:DNA	L1MB5_dup9427:L1MB5:L1:LINE	L1ME4c_dup7274:L1ME4c:L1:LINE	MLT1C_dup16704:MLT1C:ERVL-MaLR:LTR
MER58A_dup11641:MER58A:hAT-Charlie:DNA	L2a_dup18597:L2a:L2:LINE	L1MA5_dup1805:L1MA5:L1:LINE	MSTB_dup1717:MSTB:ERVL-MaLR:LTR
Tigger5_dup615:Tigger5:TcMar-Tigger:DNA	L1MEf_dup248:L1MEf:L1:LINE	L1PA10_dup4346:L1PA10:L1:LINE	LTR12C_dup21:LTR12C:ERV1:LTR
Tigger19b_dup176:Tigger19b:TcMar-Tigger:DNA	L1MEd_dup5534:L1MEd:L1:LINE	L1PA7_dup285:L1PA7:L1:LINE	LTR50_dup2565:LTR50:ERVL:LTR
Tigger1_dup8976:Tigger1:TcMar-Tigger:DNA	L2c_dup133565:L2c:L2:LINE	L1MC_dup5662:L1MC:L1:LINE	LTR5_Hs_dup310:LTR5_Hs:ERVK:LTR
MER20_dup307:MER20:hAT-Charlie:DNA	L2b_dup54121:L2b:L2:LINE	L1M5_dup27952:L1M5:L1:LINE	MER9a3_dup238:MER9a3:ERVK:LTR
MER20B_dup1642:MER20B:hAT-Charlie:DNA	HAL1b_dup816:HAL1b:L1:LINE	L1PA4_dup10009:L1PA4:L1:LINE	MLT1L_dup11717:MLT1L:ERVL-MaLR:LTR
MER45A_dup1500:MER45A:hAT-Tip100:DNA	L2_dup46946:L2:L2:LINE	L3_dup26728:L3:CR1:LINE	ERV3-16A3_I-int_dup2664:ERV3-16A3_I-int:ERVL:LTR
MER5A1_dup13919:MER5A1:hAT-Charlie:DNA	L1MEf_dup11318:L1MEf:L1:LINE	L3_dup7340:L3:CR1:LINE	MSTB_dup5141:MSTB:ERVL-MaLR:LTR
Tigger1_dup8666:Tigger1:TcMar-Tigger:DNA	HAL1_dup20214:HAL1:L1:LINE	L1MC5_dup13249:L1MC5:L1:LINE	HERVL-int_dup1248:HERVL-int:ERVL:LTR
Charlie1_dup67:Charlie1:hAT-Charlie:DNA	L2b_dup89438:L2b:L2:LINE	L1P3_dup707:L1P3:L1:LINE	MLT2A2_dup1116:MLT2A2:ERVL:LTR
MER30_dup3273:MER30:hAT-Charlie:DNA	L1MA4_dup5128:L1MA4:L1:LINE	L1HS_dup240:L1HS:L1:LINE	MLT1L_dup11718:MLT1L:ERVL-MaLR:LTR
Tigger1_dup4466:Tigger1:TcMar-Tigger:DNA	L1MC1_dup12522:L1MC1:L1:LINE	L1MB5_dup9:L1MB5:L1:LINE	MLT1F2_dup2295:MLT1F2:ERVL-MaLR:LTR
Charlie1a_dup113:Charlie1a:hAT-Charlie:DNA	L1MB5_dup4660:L1MB5:L1:LINE	L1P1_dup223:L1P1:L1:LINE	LTR2B_dup233:LTR2B:ERV1:LTR
Tigger7_dup2952:Tigger7:TcMar-Tigger:DNA	L1PA6_dup4495:L1PA6:L1:LINE	L1M2_dup9235:L1M2:L1:LINE	MLT1K_dup14528:MLT1K:ERVL-MaLR:LTR
OldhAT1_dup947:OldhAT1:hAT-Ac:DNA	L2_dup2145:L2:L2:LINE	L1PA2_dup4196:L1PA2:L1:LINE	LTR104_Mam_dup854:LTR104_Mam:Gypsy:LTR
MER5A_dup24603:MER5A:hAT-Charlie:DNA	L2a_dup148183:L2a:L2:LINE	L2a_dup53342:L2a:L2:LINE	MER4B_dup692:MER4B:ERV1:LTR
MER20_dup6019:MER20:hAT-Charlie:DNA	L2c_dup54828:L2c:L2:LINE	L1PA3_dup5269:L1PA3:L1:LINE	THE1B_dup15945:THE1B:ERVL-MaLR:LTR
Tigger1_dup11958:Tigger1:TcMar-Tigger:DNA	L2b_dup62532:L2b:L2:LINE	L1MA3_dup1339:L1MA3:L1:LINE	MER49_dup1279:MER49:ERV1:LTR
Kanga2_a_dup1242:Kanga2_a:TcMar-Tc2:DNA	L1ME3_dup8333:L1ME3:L1:LINE	L1PA2_dup4053:L1PA2:L1:LINE	LTR5_Hs_dup186:LTR5_Hs:ERVK:LTR
MER5B_dup25:MER5B:hAT-Charlie:DNA	L1MA2_dup5322:L1MA2:L1:LINE	L1M5_dup26985:L1M5:L1:LINE	LTR42_dup235:LTR42:ERVL:LTR
MER30_dup1729:MER30:hAT-Charlie:DNA	L2_dup49108:L2:L2:LINE	L1M4b_dup1760:L1M4b:L1:LINE	HERVK22-int_dup8:HERVK22-int:ERVK:LTR
Tigger4b_dup1801:Tigger4b:TcMar-Tigger:DNA	L2c_dup26116:L2c:L2:LINE	L1MC_dup327:L1MC:L1:LINE	HERVL-int_dup1682:HERVL-int:ERVL:LTR
Tigger1_dup1883:Tigger1:TcMar-Tigger:DNA	L3_dup21210:L3:CR1:LINE	L1M4_dup18074:L1M4:L1:LINE	THE1C_dup382:THE1C:ERVL-MaLR:LTR
MER20_dup6457:MER20:hAT-Charlie:DNA	L1ME3G_dup7816:L1ME3G:L1:LINE	L1MB7_dup22780:L1MB7:L1:LINE	THE1B_dup21991:THE1B:ERVL-MaLR:LTR
MER30_dup879:MER30:hAT-Charlie:DNA	L1MB3_dup7580:L1MB3:L1:LINE	L1PA4_dup1430:L1PA4:L1:LINE	LTR48_dup366:LTR48:ERV1:LTR
MER5A_dup7419:MER5A:hAT-Charlie:DNA	L1ME2z_dup5618:L1ME2z:L1:LINE	L1M4b_dup2275:L1M4b:L1:LINE	THE1A-int_dup1018:THE1A-int:ERVL-MaLR:LTR
Charlie10_dup676:Charlie10:hAT-Charlie:DNA	L1MB4_dup5441:L1MB4:L1:LINE	L1PA5_dup7215:L1PA5:L1:LINE	MSTB_dup5138:MSTB:ERVL-MaLR:LTR
MER5A1_dup683:MER5A1:hAT-Charlie:DNA	L1MA10_dup178:L1MA10:L1:LINE	L2b_dup41339:L2b:L2:LINE	MER90_dup440:MER90:ERV1:LTR
Charlie15a_dup1710:Charlie15a:hAT-Charlie:DNA	HAL1_dup14434:HAL1:L1:LINE	Plat_L3_dup814:Plat_L3:CR1:LINE	MLT1F2_dup2663:MLT1F2:ERVL-MaLR:LTR
MER5B_dup16050:MER5B:hAT-Charlie:DNA	L2c_dup120316:L2c:L2:LINE	L1ME3C_dup2544:L1ME3C:L1:LINE	MER21B_dup154:MER21B:ERVL:LTR
MER91B_dup15:MER91B:hAT-Tip100:DNA	L2c_dup12506:L2c:L2:LINE	L1ME3A_dup13298:L1ME3A:L1:LINE	THE1B_dup16411:THE1B:ERVL-MaLR:LTR
MER20_dup778:MER20:hAT-Charlie:DNA	L1M4c_dup1500:L1M4c:L1:LINE	L1MB8_dup402:L1MB8:L1:LINE	LTR7_dup1339:LTR7:ERV1:LTR
MER46C_dup1212:MER46C:TcMar-Tigger:DNA	L2a_dup110141:L2a:L2:LINE	L1MC3_dup6025:L1MC3:L1:LINE	MSTB1_dup661:MSTB1:ERVL-MaLR:LTR
MER46C_dup1891:MER46C:TcMar-Tigger:DNA	L1ME4a_dup19133:L1ME4a:L1:LINE	L1MC2_dup498:L1MC2:L1:LINE	MER89_dup1268:MER89:ERV1:LTR
Charlie1a_dup3961:Charlie1a:hAT-Charlie:DNA	L1MB7_dup13828:L1MB7:L1:LINE	L1MC3_dup3067:L1MC3:L1:LINE	MLT1E1A_dup1256:MLT1E1A:ERVL-MaLR:LTR
Tigger1_dup3048:Tigger1:TcMar-Tigger:DNA	L2a_dup17854:L2a:L2:LINE	L1MEf_dup1212:L1MEf:L1:LINE	LTR81B_dup701:LTR81B:Gypsy:LTR
Cheshire_dup96:Cheshire:hAT-Charlie:DNA	L1MC4_dup10916:L1MC4:L1:LINE	L1M3b_dup292:L1M3b:L1:LINE	LTR47B2_dup36:LTR47B2:ERVL:LTR
Charlie21a_dup620:Charlie21a:hAT-Charlie:DNA	L2_dup47263:L2:L2:LINE	L1MB7_dup17507:L1MB7:L1:LINE	MER4A_dup853:MER4A:ERV1:LTR
MER2_dup6384:MER2:TcMar-Tigger:DNA	L3_dup2219:L3:CR1:LINE	L1PA2_dup1674:L1PA2:L1:LINE	MER67D_dup125:MER67D:ERV1:LTR
Tigger17a_dup1650:Tigger17a:TcMar-Tigger:DNA	L2c_dup64513:L2c:L2:LINE	L1PA8A_dup1469:L1PA8A:L1:LINE	LTR50_dup2567:LTR50:ERVL:LTR
Charlie1a_dup5268:Charlie1a:hAT-Charlie:DNA	L1MA4_dup2110:L1MA4:L1:LINE	L2a_dup99708:L2a:L2:LINE	MLT1D_dup20502:MLT1D:ERVL-MaLR:LTR
MER58B_dup5205:MER58B:hAT-Charlie:DNA	L1MB7_dup16569:L1MB7:L1:LINE	L1ME2_dup3188:L1ME2:L1:LINE	LTR88b_dup1521:LTR88b:Gypsy:LTR
Tigger18a_dup546:Tigger18a:TcMar-Tigger:DNA	L1MC4_dup2653:L1MC4:L1:LINE	L1PA8_dup1728:L1PA8:L1:LINE	MLT1J_dup13016:MLT1J:ERVL-MaLR:LTR
MER5C_dup346:MER5C:hAT-Charlie:DNA	L1MEc_dup3400:L1MEc:L1:LINE	L1PA2_dup1329:L1PA2:L1:LINE	MLT1J_dup2426:MLT1J:ERVL-MaLR:LTR
Tigger11a_dup311:Tigger11a:TcMar-Tigger:DNA	L2c_dup91722:L2c:L2:LINE	L2_dup53881:L2:L2:LINE	LTR1A2_dup757:LTR1A2:ERV1:LTR
MER102c_dup1276:MER102c:hAT-Charlie:DNA	L1M2_dup3889:L1M2:L1:LINE	L1ME4a_dup13135:L1ME4a:L1:LINE	MER4A1__dup161:MER4A1_:ERV1:LTR
Tigger1_dup585:Tigger1:TcMar-Tigger:DNA	HAL1ME_dup5699:HAL1ME:L1:LINE	L2c_dup15511:L2c:L2:LINE	MLT2B3_dup262:MLT2B3:ERVL:LTR
MER58A_dup54:MER58A:hAT-Charlie:DNA	L2c_dup78537:L2c:L2:LINE	L3_dup41090:L3:CR1:LINE	MLT1N2_dup3168:MLT1N2:ERVL-MaLR:LTR
MER5A_dup459:MER5A:hAT-Charlie:DNA	L2c_dup98343:L2c:L2:LINE	L2b_dup26736:L2b:L2:LINE	MER87B_dup93:MER87B:ERV1:LTR
MER58B_dup4489:MER58B:hAT-Charlie:DNA	L2a_dup110295:L2a:L2:LINE	L1MA9_dup1335:L1MA9:L1:LINE	MER11C_dup32:MER11C:ERVK:LTR
MER1B_dup2385:MER1B:hAT-Charlie:DNA	L2a_dup9042:L2a:L2:LINE	L1PA2_dup3513:L1PA2:L1:LINE	MLT1I_dup7023:MLT1I:ERVL-MaLR:LTR
MER58A_dup8816:MER58A:hAT-Charlie:DNA	L2c_dup123171:L2c:L2:LINE	L2b_dup44099:L2b:L2:LINE	LTR41C_dup62:LTR41C:ERVL:LTR
MER30_dup184:MER30:hAT-Charlie:DNA	L3_dup14749:L3:CR1:LINE	L2b_dup88161:L2b:L2:LINE	MLT1J_dup14842:MLT1J:ERVL-MaLR:LTR
MER115_dup316:MER115:hAT-Tip100:DNA	L2b_dup81500:L2b:L2:LINE	L1MB2_dup8699:L1MB2:L1:LINE	MLT1F1_dup1497:MLT1F1:ERVL-MaLR:LTR
MER5A_dup14929:MER5A:hAT-Charlie:DNA	L1ME4a_dup3928:L1ME4a:L1:LINE	L1PB1_dup7088:L1PB1:L1:LINE	LTR50_dup145:LTR50:ERVL:LTR
Tigger3b_dup1436:Tigger3b:TcMar-Tigger:DNA	L2_dup2585:L2:L2:LINE	L1ME3B_dup522:L1ME3B:L1:LINE	SATR1_dup386:SATR1:Satellite:Satellite
MER91A_dup627:MER91A:hAT-Tip100:DNA	L2b_dup17279:L2b:L2:LINE	L2c_dup16635:L2c:L2:LINE	HSAT5_dup190:HSAT5:Satellite:Satellite
MER5A_dup8159:MER5A:hAT-Charlie:DNA	L1ME2_dup10894:L1ME2:L1:LINE	HAL1ME_dup7247:HAL1ME:L1:LINE	AluSx_dup110790:AluSx:Alu:SINE
Charlie13b_dup322:Charlie13b:hAT-Charlie:DNA	L2b_dup85815:L2b:L2:LINE	L1PA3_dup6160:L1PA3:L1:LINE	AluSz6_dup47772:AluSz6:Alu:SINE
MER20_dup14490:MER20:hAT-Charlie:DNA	L2a_dup80386:L2a:L2:LINE	L1PB3_dup1654:L1PB3:L1:LINE	AluSz_dup46890:AluSz:Alu:SINE
Charlie1a_dup4827:Charlie1a:hAT-Charlie:DNA	L2a_dup103892:L2a:L2:LINE	L1PA5_dup11049:L1PA5:L1:LINE	AluSp_dup11206:AluSp:Alu:SINE
Charlie4z_dup4722:Charlie4z:hAT-Charlie:DNA	L1PA10_dup1743:L1PA10:L1:LINE	L1PA2_dup3:L1PA2:L1:LINE	AluSx_dup109155:AluSx:Alu:SINE
MER5A_dup1134:MER5A:hAT-Charlie:DNA	L1PA16_dup7170:L1PA16:L1:LINE	L1PA3_dup9671:L1PA3:L1:LINE	AluSx_dup110064:AluSx:Alu:SINE
MER91C_dup1449:MER91C:hAT-Tip100:DNA	L1PA16_dup4433:L1PA16:L1:LINE	L2a_dup73120:L2a:L2:LINE	AluSx1_dup22349:AluSx1:Alu:SINE
MER5B_dup23193:MER5B:hAT-Charlie:DNA	L1PA11_dup1694:L1PA11:L1:LINE	L1ME3_dup1164:L1ME3:L1:LINE	AluY_dup62640:AluY:Alu:SINE
MamRep1879_dup90:MamRep1879:hAT-Tip100:DNA	L2b_dup92639:L2b:L2:LINE	L2a_dup10153:L2a:L2:LINE	AluSx_dup52748:AluSx:Alu:SINE
Tigger15a_dup1220:Tigger15a:TcMar-Tigger:DNA	L1PB4_dup7267:L1PB4:L1:LINE	L1MB7_dup19274:L1MB7:L1:LINE	AluSq2_dup9242:AluSq2:Alu:SINE
MER33_dup8115:MER33:hAT-Charlie:DNA	L1PA15_dup2470:L1PA15:L1:LINE	L1MEg_dup8581:L1MEg:L1:LINE	MIR_dup116206:MIR:MIR:SINE
Tigger3b_dup6065:Tigger3b:TcMar-Tigger:DNA	L1MC3_dup1998:L1MC3:L1:LINE	L1ME4b_dup5253:L1ME4b:L1:LINE	AluSx_dup52749:AluSx:Alu:SINE
MER2_dup8363:MER2:TcMar-Tigger:DNA	L2c_dup78607:L2c:L2:LINE	L1PB3_dup1608:L1PB3:L1:LINE	AluSx1_dup116160:AluSx1:Alu:SINE
MER20_dup502:MER20:hAT-Charlie:DNA	L2b_dup74064:L2b:L2:LINE	L1PA2_dup2681:L1PA2:L1:LINE	FLAM_A_dup12800:FLAM_A:Alu:SINE
MER5B_dup22313:MER5B:hAT-Charlie:DNA	L1ME3_dup5795:L1ME3:L1:LINE	L1PA2_dup3323:L1PA2:L1:LINE	MIRb_dup75796:MIRb:MIR:SINE
MER1B_dup4777:MER1B:hAT-Charlie:DNA	L1PB1_dup9156:L1PB1:L1:LINE	HAL1_dup18146:HAL1:L1:LINE	AluSx1_dup94090:AluSx1:Alu:SINE
Tigger1_dup10919:Tigger1:TcMar-Tigger:DNA	L2c_dup78163:L2c:L2:LINE	L1MC4_dup5486:L1MC4:L1:LINE	AluY_dup19370:AluY:Alu:SINE
MER91A_dup3040:MER91A:hAT-Tip100:DNA	L1ME4b_dup2392:L1ME4b:L1:LINE	L1PA3_dup8539:L1PA3:L1:LINE	AluSx_dup67195:AluSx:Alu:SINE
MER106B_dup717:MER106B:hAT-Charlie:DNA	L1MD1_dup2221:L1MD1:L1:LINE	L1PA14_dup711:L1PA14:L1:LINE	AluJr4_dup10627:AluJr4:Alu:SINE
Charlie4z_dup1507:Charlie4z:hAT-Charlie:DNA	L1MA7_dup2792:L1MA7:L1:LINE	L1MD1_dup3177:L1MD1:L1:LINE	AluYc_dup747:AluYc:Alu:SINE
Tigger1_dup8710:Tigger1:TcMar-Tigger:DNA	L3_dup6140:L3:CR1:LINE	L1PA6_dup2335:L1PA6:L1:LINE	MIRc_dup29361:MIRc:MIR:SINE
MER91B_dup1347:MER91B:hAT-Tip100:DNA	L2b_dup51204:L2b:L2:LINE	L1ME3_dup3801:L1ME3:L1:LINE	MIR_dup150164:MIR:MIR:SINE
Tigger17a_dup1444:Tigger17a:TcMar-Tigger:DNA	L1MB4_dup4311:L1MB4:L1:LINE	L1MA9_dup1517:L1MA9:L1:LINE	MIR3_dup5008:MIR3:MIR:SINE
Tigger3b_dup3344:Tigger3b:TcMar-Tigger:DNA	L2a_dup166536:L2a:L2:LINE	L1MA3_dup4519:L1MA3:L1:LINE	AluYc_dup178:AluYc:Alu:SINE
MamTip3_dup574:MamTip3:hAT-Tip100:DNA	L2b_dup89439:L2b:L2:LINE	L1PA3_dup7121:L1PA3:L1:LINE	AluJb_dup99601:AluJb:Alu:SINE
Tigger4b_dup1819:Tigger4b:TcMar-Tigger:DNA	L1MD_dup553:L1MD:L1:LINE	L1PA17_dup3118:L1PA17:L1:LINE	MIR3_dup13882:MIR3:MIR:SINE
Tigger4b_dup927:Tigger4b:TcMar-Tigger:DNA	L1ME4b_dup8077:L1ME4b:L1:LINE	L1HS_dup948:L1HS:L1:LINE	AluSg_dup22088:AluSg:Alu:SINE
Tigger1_dup2666:Tigger1:TcMar-Tigger:DNA	L1PA5_dup9539:L1PA5:L1:LINE	L1MB3_dup12640:L1MB3:L1:LINE	AluJb_dup106977:AluJb:Alu:SINE
Tigger2a_dup2317:Tigger2a:TcMar-Tigger:DNA	L2c_dup136607:L2c:L2:LINE	L1PA16_dup8883:L1PA16:L1:LINE	AluSx_dup110792:AluSx:Alu:SINE
MER5A1_dup566:MER5A1:hAT-Charlie:DNA	L1MD_dup1291:L1MD:L1:LINE	L2c_dup35404:L2c:L2:LINE	AluY_dup49643:AluY:Alu:SINE
MER5A_dup27161:MER5A:hAT-Charlie:DNA	L2_dup46561:L2:L2:LINE	L1ME2_dup6616:L1ME2:L1:LINE	AluSz_dup2866:AluSz:Alu:SINE
Tigger4_dup1187:Tigger4:TcMar-Tigger:DNA	L2b_dup74062:L2b:L2:LINE	L1PA2_dup630:L1PA2:L1:LINE	FLAM_C_dup23876:FLAM_C:Alu:SINE
MER102a_dup323:MER102a:hAT-Charlie:DNA	L2c_dup13154:L2c:L2:LINE	L1ME2_dup7341:L1ME2:L1:LINE	MIRb_dup74984:MIRb:MIR:SINE
MER113B_dup12:MER113B:hAT-Charlie:DNA	L1M5_dup30214:L1M5:L1:LINE	L1M4_dup9704:L1M4:L1:LINE	AluSc8_dup18217:AluSc8:Alu:SINE
MER5A_dup16072:MER5A:hAT-Charlie:DNA	L2c_dup42215:L2c:L2:LINE	L1PB1_dup12795:L1PB1:L1:LINE	MIR_dup146318:MIR:MIR:SINE
MER33_dup8914:MER33:hAT-Charlie:DNA	L2a_dup147861:L2a:L2:LINE	L1HS_dup247:L1HS:L1:LINE	AluY_dup9629:AluY:Alu:SINE
Tigger1_dup2522:Tigger1:TcMar-Tigger:DNA	L1P3_dup2734:L1P3:L1:LINE	L1MD_dup4738:L1MD:L1:LINE	AluJo_dup32733:AluJo:Alu:SINE
Tigger10_dup33:Tigger10:TcMar-Tigger:DNA	L1MB5_dup9515:L1MB5:L1:LINE	L1MEg_dup14147:L1MEg:L1:LINE	AluSq2_dup10951:AluSq2:Alu:SINE
MER58A_dup1805:MER58A:hAT-Charlie:DNA	L2b_dup722:L2b:L2:LINE	L1PA2_dup2000:L1PA2:L1:LINE	MIR_dup1623:MIR:MIR:SINE
Charlie17a_dup958:Charlie17a:hAT-Charlie:DNA	L2c_dup78058:L2c:L2:LINE	L1MC5a_dup16333:L1MC5a:L1:LINE	AluSx1_dup94092:AluSx1:Alu:SINE
Charlie7_dup1784:Charlie7:hAT-Charlie:DNA	L1ME2_dup2857:L1ME2:L1:LINE	L1PA3_dup242:L1PA3:L1:LINE	AluSq2_dup17927:AluSq2:Alu:SINE
MADE1_dup5143:MADE1:TcMar-Mariner:DNA	L1ME4a_dup23646:L1ME4a:L1:LINE	L2_dup46472:L2:L2:LINE	AluJo_dup6151:AluJo:Alu:SINE
Tigger1_dup2641:Tigger1:TcMar-Tigger:DNA	L2c_dup64510:L2c:L2:LINE	L1MC5_dup5457:L1MC5:L1:LINE	AluY_dup46483:AluY:Alu:SINE
MER5B_dup12143:MER5B:hAT-Charlie:DNA	L2_dup2631:L2:L2:LINE	L1PA10_dup252:L1PA10:L1:LINE	MIR_dup87841:MIR:MIR:SINE
Tigger19a_dup22:Tigger19a:TcMar-Tigger:DNA	L1PA8_dup4025:L1PA8:L1:LINE	L1PA2_dup2325:L1PA2:L1:LINE	AluSx_dup17998:AluSx:Alu:SINE
MER2_dup8941:MER2:TcMar-Tigger:DNA	L2b_dup10849:L2b:L2:LINE	L2a_dup157174:L2a:L2:LINE	MIRb_dup138011:MIRb:MIR:SINE
Tigger3b_dup6031:Tigger3b:TcMar-Tigger:DNA	L1MC1_dup7332:L1MC1:L1:LINE	L2_dup53864:L2:L2:LINE	AluJb_dup116844:AluJb:Alu:SINE
MER6C_dup151:MER6C:TcMar-Tigger:DNA	L2a_dup136729:L2a:L2:LINE	L1P4_dup2633:L1P4:L1:LINE	AluSx3_dup4870:AluSx3:Alu:SINE
Charlie15a_dup2223:Charlie15a:hAT-Charlie:DNA	L1PA5_dup10128:L1PA5:L1:LINE	L1PA10_dup4345:L1PA10:L1:LINE	AluJb_dup70977:AluJb:Alu:SINE
Cheshire_dup517:Cheshire:hAT-Charlie:DNA	L1ME4c_dup7522:L1ME4c:L1:LINE	L1ME1_dup17824:L1ME1:L1:LINE	MIR3_dup80354:MIR3:MIR:SINE
Charlie1a_dup200:Charlie1a:hAT-Charlie:DNA	L2b_dup67436:L2b:L2:LINE	L1MC4_dup22919:L1MC4:L1:LINE	AluSg_dup20807:AluSg:Alu:SINE
MER5B_dup575:MER5B:hAT-Charlie:DNA	L2c_dup78609:L2c:L2:LINE	L1PA2_dup769:L1PA2:L1:LINE	AluSz_dup66088:AluSz:Alu:SINE
MER3_dup8397:MER3:hAT-Charlie:DNA	L1MA8_dup4828:L1MA8:L1:LINE	L1MEd_dup18545:L1MEd:L1:LINE	AluY_dup60154:AluY:Alu:SINE
Tigger3a_dup239:Tigger3a:TcMar-Tigger:DNA	L1MC5a_dup7711:L1MC5a:L1:LINE	L1M4_dup14044:L1M4:L1:LINE	AluSq_dup8223:AluSq:Alu:SINE
Charlie17a_dup466:Charlie17a:hAT-Charlie:DNA	L2b_dup16927:L2b:L2:LINE	L1PREC2_dup3441:L1PREC2:L1:LINE	AluY_dup19371:AluY:Alu:SINE
MER5A_dup32355:MER5A:hAT-Charlie:DNA	L1MB3_dup2547:L1MB3:L1:LINE	L1ME3_dup4381:L1ME3:L1:LINE	MIRb_dup192426:MIRb:MIR:SINE
MER44A_dup9:MER44A:TcMar-Tigger:DNA	L1MB7_dup5169:L1MB7:L1:LINE	L1MB5_dup1387:L1MB5:L1:LINE	AluSx4_dup7338:AluSx4:Alu:SINE
MER58A_dup1638:MER58A:hAT-Charlie:DNA	L2b_dup90088:L2b:L2:LINE	L1P1_dup133:L1P1:L1:LINE	AluJo_dup38017:AluJo:Alu:SINE
MamRep1879_dup701:MamRep1879:hAT-Tip100:DNA	L3_dup15143:L3:CR1:LINE	L1MB1_dup3118:L1MB1:L1:LINE	MIRb_dup112749:MIRb:MIR:SINE
Tigger1_dup10818:Tigger1:TcMar-Tigger:DNA	L2a_dup29490:L2a:L2:LINE	L1PB1_dup5793:L1PB1:L1:LINE	AluSx1_dup91464:AluSx1:Alu:SINE
MER33_dup2:MER33:hAT-Charlie:DNA	L2c_dup91111:L2c:L2:LINE	L1PA2_dup3202:L1PA2:L1:LINE	AluSp_dup3449:AluSp:Alu:SINE
Tigger1_dup332:Tigger1:TcMar-Tigger:DNA	L1MD2_dup1049:L1MD2:L1:LINE	L1MB3_dup12893:L1MB3:L1:LINE	AluSq2_dup20321:AluSq2:Alu:SINE
Tigger2_dup1227:Tigger2:TcMar-Tigger:DNA	L1MA2_dup2098:L1MA2:L1:LINE	L1PA16_dup8882:L1PA16:L1:LINE	AluSq2_dup49678:AluSq2:Alu:SINE
MER33_dup3628:MER33:hAT-Charlie:DNA	L2b_dup89266:L2b:L2:LINE	L1ME3_dup6315:L1ME3:L1:LINE	AluSz_dup18793:AluSz:Alu:SINE
MER58A_dup9066:MER58A:hAT-Charlie:DNA	L1ME1_dup19372:L1ME1:L1:LINE	L1ME1_dup1653:L1ME1:L1:LINE	AluSx1_dup52310:AluSx1:Alu:SINE
Tigger3c_dup1251:Tigger3c:TcMar-Tigger:DNA	L2c_dup124838:L2c:L2:LINE	L2b_dup7332:L2b:L2:LINE	AluSx_dup37565:AluSx:Alu:SINE
Tigger4a_dup1762:Tigger4a:TcMar-Tigger:DNA	L3b_dup1805:L3b:CR1:LINE	L1M5_dup23963:L1M5:L1:LINE	MIRc_dup70079:MIRc:MIR:SINE
MER6A_dup962:MER6A:TcMar-Tigger:DNA	L2a_dup33159:L2a:L2:LINE	L2c_dup35403:L2c:L2:LINE	MIR3_dup44208:MIR3:MIR:SINE
Tigger3b_dup5275:Tigger3b:TcMar-Tigger:DNA	L2c_dup35070:L2c:L2:LINE	L1MDa_dup6468:L1MDa:L1:LINE	MIRb_dup132591:MIRb:MIR:SINE
MER5A1_dup13743:MER5A1:hAT-Charlie:DNA	L1ME1_dup27840:L1ME1:L1:LINE	L1PA8_dup7454:L1PA8:L1:LINE	MIR_dup67209:MIR:MIR:SINE
Tigger18a_dup91:Tigger18a:TcMar-Tigger:DNA	L2c_dup131190:L2c:L2:LINE	L1PA15_dup5348:L1PA15:L1:LINE	AluSx_dup57690:AluSx:Alu:SINE
MER44C_dup19:MER44C:TcMar-Tigger:DNA	L2b_dup77433:L2b:L2:LINE	L1ME3_dup7183:L1ME3:L1:LINE	AluSz_dup81642:AluSz:Alu:SINE
MER1A_dup7:MER1A:hAT-Charlie:DNA	L1ME3_dup4197:L1ME3:L1:LINE	L1PA7_dup2799:L1PA7:L1:LINE	AluJo_dup37464:AluJo:Alu:SINE
Tigger17a_dup2201:Tigger17a:TcMar-Tigger:DNA	L2c_dup12275:L2c:L2:LINE	L1MA4A_dup988:L1MA4A:L1:LINE	AluSx_dup52747:AluSx:Alu:SINE
MER58B_dup2916:MER58B:hAT-Charlie:DNA	L2_dup18510:L2:L2:LINE	MER4A1_dup104:MER4A1:ERV1:LTR	AluJb_dup80302:AluJb:Alu:SINE
MamRep434_dup2021:MamRep434:TcMar-Tigger:DNA	L1MB7_dup3388:L1MB7:L1:LINE	MLT2B4_dup1029:MLT2B4:ERVL:LTR	AluY_dup62783:AluY:Alu:SINE
Charlie22a_dup215:Charlie22a:hAT-Charlie:DNA	L2c_dup112702:L2c:L2:LINE	LTR16A1_dup2524:LTR16A1:ERVL:LTR	AluSx4_dup11005:AluSx4:Alu:SINE
MER81_dup318:MER81:hAT-Blackjack:DNA	L1MC5a_dup2852:L1MC5a:L1:LINE	LTR16C_dup2354:LTR16C:ERVL:LTR	MIRb_dup133867:MIRb:MIR:SINE
MER113A_dup1448:MER113A:hAT-Charlie:DNA	L2a_dup119491:L2a:L2:LINE	MLT1A1_dup2236:MLT1A1:ERVL-MaLR:LTR	MIRb_dup84264:MIRb:MIR:SINE
MER46C_dup586:MER46C:TcMar-Tigger:DNA	L2a_dup25080:L2a:L2:LINE	MLT1F2_dup4017:MLT1F2:ERVL-MaLR:LTR	MIR_dup150172:MIR:MIR:SINE
MER5A_dup33739:MER5A:hAT-Charlie:DNA	L3b_dup468:L3b:CR1:LINE	LTR13_dup409:LTR13:ERVK:LTR	AluSc8_dup7383:AluSc8:Alu:SINE
L1MC1_dup485:L1MC1:L1:LINE	L1ME4b_dup13815:L1ME4b:L1:LINE	LTR16A2_dup730:LTR16A2:ERVL:LTR	AluSx1_dup116162:AluSx1:Alu:SINE
L1PA6_dup2848:L1PA6:L1:LINE	L1MC5a_dup9817:L1MC5a:L1:LINE	HERV3-int_dup43:HERV3-int:ERV1:LTR	MIR3_dup65107:MIR3:MIR:SINE
L2b_dup63082:L2b:L2:LINE	L1MEd_dup19004:L1MEd:L1:LINE	LTR107_Mam_dup196:LTR107_Mam:LTR:LTR	SVA_E_dup623:SVA_E:SVA:Retroposon
L2_dup50707:L2:L2:LINE	L2b_dup89436:L2b:L2:LINE	LTR40b_dup841:LTR40b:ERVL:LTR
L1PREC2_dup3141:L1PREC2:L1:LINE	L1PA6_dup396:L1PA6:L1:LINE	ERVL-E-int_dup7153:ERVL-E-int:ERVL:LTR
L2c_dup9935:L2c:L2:LINE	L2a_dup122035:L2a:L2:LINE	MLT2B4_dup1033:MLT2B4:ERVL:LTR
L2c_dup774:L2c:L2:LINE	L1MC5a_dup12594:L1MC5a:L1:LINE	MLT1G_dup653:MLT1G:ERVL-MaLR:LTR
L1PA16_dup8514:L1PA16:L1:LINE	L2c_dup78162:L2c:L2:LINE	MLT2B4_dup1025:MLT2B4:ERVL:LTR
L2a_dup132992:L2a:L2:LINE	L2c_dup74475:L2c:L2:LINE	MLT1A_dup3994:MLT1A:ERVL-MaLR:LTR
L2a_dup10916:L2a:L2:LINE	L1ME4b_dup567:L1ME4b:L1:LINE	THE1B_dup10480:THE1B:ERVL-MaLR:LTR
L2c_dup131082:L2c:L2:LINE	L2b_dup34036:L2b:L2:LINE	THE1A-int_dup367:THE1A-int:ERVL-MaLR:LTR
L5_dup5:L5:RTE-X:LINE	L2a_dup31445:L2a:L2:LINE	MER52A_dup1107:MER52A:ERV1:LTR
L1PA3_dup7520:L1PA3:L1:LINE	L2a_dup107102:L2a:L2:LINE	MLT1H2_dup4537:MLT1H2:ERVL-MaLR:LTR
L2c_dup135117:L2c:L2:LINE	MLT1K_dup14660:MLT1K:ERVL-MaLR:LTR	MLT1J_dup1277:MLT1J:ERVL-MaLR:LTR
L1PA4_dup10383:L1PA4:L1:LINE	MER41D_dup1:MER41D:ERV1:LTR	MLT1A1-int_dup250:MLT1A1-int:ERVL-MaLR:LTR
L2c_dup7201:L2c:L2:LINE	MamGypLTR3a_dup754:MamGypLTR3a:Gypsy:LTR	PABL_A-int_dup343:PABL_A-int:ERV1:LTR
L1MEg_dup1507:L1MEg:L1:LINE	MSTA_dup12701:MSTA:ERVL-MaLR:LTR	LTR12C_dup2297:LTR12C:ERV1:LTR
L2b_dup74873:L2b:L2:LINE	THE1B_dup12230:THE1B:ERVL-MaLR:LTR	THE1D_dup138:THE1D:ERVL-MaLR:LTR
L1ME5_dup3068:L1ME5:L1:LINE	MLT1H2_dup638:MLT1H2:ERVL-MaLR:LTR	MLT1G3_dup2695:MLT1G3:ERVL-MaLR:LTR
L2b_dup7038:L2b:L2:LINE	MLT1F2_dup5222:MLT1F2:ERVL-MaLR:LTR	MSTD_dup6873:MSTD:ERVL-MaLR:LTR
L1MC4a_dup7394:L1MC4a:L1:LINE	MLT1B_dup7214:MLT1B:ERVL-MaLR:LTR	MER34A_dup688:MER34A:ERV1:LTR
L2a_dup56124:L2a:L2:LINE	MSTC_dup546:MSTC:ERVL-MaLR:LTR	MLT1A_dup3937:MLT1A:ERVL-MaLR:LTR
L1MB7_dup10620:L1MB7:L1:LINE	MamGypsy2-I_dup618:MamGypsy2-I:Gypsy:LTR	MER89_dup492:MER89:ERV1:LTR
L1M1_dup3783:L1M1:L1:LINE	MLT1D_dup6970:MLT1D:ERVL-MaLR:LTR	MER49_dup1004:MER49:ERV1:LTR
L1ME3A_dup2652:L1ME3A:L1:LINE	MamRep1527_dup152:MamRep1527:LTR:LTR	LTR28C_dup328:LTR28C:ERV1:LTR
L2a_dup158588:L2a:L2:LINE	MLT2B3_dup3096:MLT2B3:ERVL:LTR	MLT1F_dup3776:MLT1F:ERVL-MaLR:LTR
L1P3_dup1389:L1P3:L1:LINE	LTR8A_dup513:LTR8A:ERV1:LTR	MLT1A0_dup9380:MLT1A0:ERVL-MaLR:LTR
L2a_dup156336:L2a:L2:LINE	LTR86A2_dup305:LTR86A2:ERVL:LTR	MLT2A2_dup3224:MLT2A2:ERVL:LTR
L1MC4a_dup3594:L1MC4a:L1:LINE	HERVL-int_dup2287:HERVL-int:ERVL:LTR	LTR28B_dup207:LTR28B:ERV1:LTR
L1MD_dup1521:L1MD:L1:LINE	MLT1J1_dup2536:MLT1J1:ERVL-MaLR:LTR	MER4A1_dup246:MER4A1:ERV1:LTR
L2a_dup150543:L2a:L2:LINE	MLT1H_dup8984:MLT1H:ERVL-MaLR:LTR	MLT1L_dup449:MLT1L:ERVL-MaLR:LTR
L1MA4_dup5412:L1MA4:L1:LINE	MER74A_dup831:MER74A:ERVL:LTR	LTR8_dup389:LTR8:ERV1:LTR
L1ME3F_dup228:L1ME3F:L1:LINE	MER34A1_dup147:MER34A1:ERV1:LTR	MLT2B3_dup3154:MLT2B3:ERVL:LTR
L1PA14_dup1562:L1PA14:L1:LINE	MLT1F2_dup3199:MLT1F2:ERVL-MaLR:LTR	LTR1E_dup235:LTR1E:ERV1:LTR
L1PA2_dup4547:L1PA2:L1:LINE	MLT1H1_dup489:MLT1H1:ERVL-MaLR:LTR	MLT1H_dup7802:MLT1H:ERVL-MaLR:LTR
L1ME2z_dup5536:L1ME2z:L1:LINE	MER51C_dup99:MER51C:ERV1:LTR	LTR16A_dup2515:LTR16A:ERVL:LTR
L1PA5_dup1123:L1PA5:L1:LINE	MLT1C_dup1499:MLT1C:ERVL-MaLR:LTR	MLT1H_dup7619:MLT1H:ERVL-MaLR:LTR
L1M3a_dup587:L1M3a:L1:LINE	MLT1F_dup1474:MLT1F:ERVL-MaLR:LTR	MER21C_dup5030:MER21C:ERVL:LTR
L2c_dup104497:L2c:L2:LINE	LTR1D_dup36:LTR1D:ERV1:LTR	MSTA_dup7643:MSTA:ERVL-MaLR:LTR
L1MB7_dup15534:L1MB7:L1:LINE	MLT1C_dup9677:MLT1C:ERVL-MaLR:LTR	MER61-int_dup979:MER61-int:ERV1:LTR
L1MA9_dup3235:L1MA9:L1:LINE	LTR16D_dup385:LTR16D:ERVL:LTR	MLT1H1_dup3588:MLT1H1:ERVL-MaLR:LTR
L1MEd_dup15131:L1MEd:L1:LINE	MSTA_dup16988:MSTA:ERVL-MaLR:LTR	THE1A-int_dup704:THE1A-int:ERVL-MaLR:LTR
L2c_dup124622:L2c:L2:LINE	MLT1G1_dup2865:MLT1G1:ERVL-MaLR:LTR	ERV3-16A3_I-int_dup4917:ERV3-16A3_I-int:ERVL:LTR
L1MB8_dup15432:L1MB8:L1:LINE	MER51C_dup98:MER51C:ERV1:LTR	LTR2C_dup282:LTR2C:ERV1:LTR
L1PA4_dup5192:L1PA4:L1:LINE	THE1D_dup2233:THE1D:ERVL-MaLR:LTR	MLT1D_dup9154:MLT1D:ERVL-MaLR:LTR
L1MC5_dup6036:L1MC5:L1:LINE	MLT1C_dup17132:MLT1C:ERVL-MaLR:LTR	LTR88c_dup372:LTR88c:Gypsy:LTR
L1MC1_dup4715:L1MC1:L1:LINE	THE1C_dup1040:THE1C:ERVL-MaLR:LTR	LTR8_dup390:LTR8:ERV1:LTR
L1PB1_dup255:L1PB1:L1:LINE	MLT1F2_dup3200:MLT1F2:ERVL-MaLR:LTR	LTR88c_dup643:LTR88c:Gypsy:LTR
L2a_dup49771:L2a:L2:LINE	LTR67B_dup872:LTR67B:ERVL:LTR	MamGypLTR1b_dup253:MamGypLTR1b:Gypsy:LTR
L1MA7_dup6778:L1MA7:L1:LINE	LTR33A__dup1059:LTR33A_:ERVL:LTR	LTR14B_dup49:LTR14B:ERVK:LTR
L1ME3A_dup10551:L1ME3A:L1:LINE	MER74A_dup1439:MER74A:ERVL:LTR	LTR78_dup716:LTR78:ERV1:LTR
L1PA2_dup2174:L1PA2:L1:LINE	MLT1J1_dup1681:MLT1J1:ERVL-MaLR:LTR	MLT1J2_dup6075:MLT1J2:ERVL-MaLR:LTR
L1MEd_dup8184:L1MEd:L1:LINE	MLT1J1_dup1682:MLT1J1:ERVL-MaLR:LTR	MLT1H1_dup3518:MLT1H1:ERVL-MaLR:LTR
L1PA3_dup1594:L1PA3:L1:LINE	MSTB1_dup1596:MSTB1:ERVL-MaLR:LTR	LTR18B_dup9:LTR18B:ERVL:LTR
L1MC4_dup2493:L1MC4:L1:LINE	MLT1B_dup16640:MLT1B:ERVL-MaLR:LTR	MER4C_dup584:MER4C:ERV1:LTR
L1PA3_dup6387:L1PA3:L1:LINE	MLT1F_dup1576:MLT1F:ERVL-MaLR:LTR	MSTA-int_dup1304:MSTA-int:ERVL-MaLR:LTR
L2b_dup73923:L2b:L2:LINE	MSTA_dup7214:MSTA:ERVL-MaLR:LTR	HERVH-int_dup3254:HERVH-int:ERV1:LTR
L1PA2_dup3157:L1PA2:L1:LINE	MSTB2_dup728:MSTB2:ERVL-MaLR:LTR	MLT1G1-int_dup222:MLT1G1-int:ERVL-MaLR:LTR
L2a_dup159423:L2a:L2:LINE	THE1D_dup10983:THE1D:ERVL-MaLR:LTR	LTR12D_dup466:LTR12D:ERV1:LTR
L1PREC2_dup4140:L1PREC2:L1:LINE	LTR5_Hs_dup602:LTR5_Hs:ERVK:LTR	MER61-int_dup980:MER61-int:ERV1:LTR
L2a_dup159013:L2a:L2:LINE	MER34_dup538:MER34:ERV1:LTR	LTR82B_dup502:LTR82B:ERVL:LTR
L1PA13_dup1192:L1PA13:L1:LINE	MLT1B_dup11730:MLT1B:ERVL-MaLR:LTR	HERV30-int_dup43:HERV30-int:ERV1:LTR
L1PA8_dup62:L1PA8:L1:LINE	LTR8_dup1058:LTR8:ERV1:LTR	LTR12__dup59:LTR12_:ERV1:LTR
L1MA5A_dup480:L1MA5A:L1:LINE	MER84_dup181:MER84:ERV1:LTR	HERVH-int_dup611:HERVH-int:ERV1:LTR
L1MB3_dup16336:L1MB3:L1:LINE	MER4E1_dup1014:MER4E1:ERV1:LTR	MLT1G1_dup2188:MLT1G1:ERVL-MaLR:LTR
HAL1_dup19854:HAL1:L1:LINE	LTR16A2_dup240:LTR16A2:ERVL:LTR	MLT1H2-int_dup159:MLT1H2-int:ERVL-MaLR:LTR
L1MC_dup3622:L1MC:L1:LINE	MLT1C_dup6255:MLT1C:ERVL-MaLR:LTR	HERVH-int_dup3257:HERVH-int:ERV1:LTR
L2a_dup71335:L2a:L2:LINE	MLT1D_dup6794:MLT1D:ERVL-MaLR:LTR	PABL_B_dup348:PABL_B:ERV1:LTR
L2c_dup82642:L2c:L2:LINE	MSTD_dup6552:MSTD:ERVL-MaLR:LTR	MLT2A2_dup3200:MLT2A2:ERVL:LTR
L1PA3_dup4890:L1PA3:L1:LINE	MLT1K_dup14850:MLT1K:ERVL-MaLR:LTR	LTR30_dup98:LTR30:ERV1:LTR
L2_dup50309:L2:L2:LINE	MER11A_dup182:MER11A:ERVK:LTR	MER41E_dup9:MER41E:ERV1:LTR
L2a_dup744:L2a:L2:LINE	LTR37B_dup309:LTR37B:ERV1:LTR	HERV9-int_dup35:HERV9-int:ERV1:LTR
L1ME4a_dup8459:L1ME4a:L1:LINE	MER4C_dup250:MER4C:ERV1:LTR	THE1B-int_dup868:THE1B-int:ERVL-MaLR:LTR
L2a_dup22862:L2a:L2:LINE	MLT1D_dup17226:MLT1D:ERVL-MaLR:LTR	LTR10A_dup2:LTR10A:ERV1:LTR
HAL1_dup2056:HAL1:L1:LINE	MamGypLTR3a_dup756:MamGypLTR3a:Gypsy:LTR	MLT1D_dup18829:MLT1D:ERVL-MaLR:LTR
L1PA2_dup3142:L1PA2:L1:LINE	MLT1B_dup5200:MLT1B:ERVL-MaLR:LTR	MLT2A1_dup166:MLT2A1:ERVL:LTR
L1ME1_dup29002:L1ME1:L1:LINE	LTR7_dup787:LTR7:ERV1:LTR	MER51A_dup352:MER51A:ERV1:LTR
L1MA2_dup5707:L1MA2:L1:LINE	LTR21A_dup61:LTR21A:ERV1:LTR	MLT1H_dup9054:MLT1H:ERVL-MaLR:LTR
L1PA8A_dup1905:L1PA8A:L1:LINE	MER66B_dup676:MER66B:ERV1:LTR	MLT1B_dup3572:MLT1B:ERVL-MaLR:LTR
L1MA4_dup6913:L1MA4:L1:LINE	MSTB1_dup2290:MSTB1:ERVL-MaLR:LTR	MER39B_dup417:MER39B:ERV1:LTR
L1MA6_dup5345:L1MA6:L1:LINE	MLT1K_dup9716:MLT1K:ERVL-MaLR:LTR	THE1B-int_dup3189:THE1B-int:ERVL-MaLR:LTR
L1MB4_dup452:L1MB4:L1:LINE	MLT1A_dup4749:MLT1A:ERVL-MaLR:LTR	MER77_dup30:MER77:ERVL:LTR
L1PA6_dup5676:L1PA6:L1:LINE	MLT2A2_dup2315:MLT2A2:ERVL:LTR	MER4D0_dup15:MER4D0:ERV1:LTR
L2a_dup36212:L2a:L2:LINE	MER57B1_dup885:MER57B1:ERV1:LTR	MER52D_dup615:MER52D:ERV1:LTR
L1MA3_dup56:L1MA3:L1:LINE	MLT1B_dup3475:MLT1B:ERVL-MaLR:LTR	THE1B_dup2567:THE1B:ERVL-MaLR:LTR
L1PA2_dup2969:L1PA2:L1:LINE	LTR2_dup667:LTR2:ERV1:LTR	MER4-int_dup2323:MER4-int:ERV1:LTR
L2b_dup44615:L2b:L2:LINE	LTR21A_dup62:LTR21A:ERV1:LTR	MER4E1_dup255:MER4E1:ERV1:LTR
L1MA3_dup876:L1MA3:L1:LINE	LTR16C_dup4136:LTR16C:ERVL:LTR	MLT1A_dup5727:MLT1A:ERVL-MaLR:LTR
L2a_dup3624:L2a:L2:LINE	MLT1G1_dup2402:MLT1G1:ERVL-MaLR:LTR	MLT2A2_dup1054:MLT2A2:ERVL:LTR
L1ME3B_dup6270:L1ME3B:L1:LINE	MIR_dup149013:MIR:MIR:SINE	MLT2B4_dup1034:MLT2B4:ERVL:LTR
L1M4b_dup414:L1M4b:L1:LINE	AluSc_dup15371:AluSc:Alu:SINE	MER4A1__dup77:MER4A1_:ERV1:LTR
L1MA3_dup3693:L1MA3:L1:LINE	AluSq2_dup22876:AluSq2:Alu:SINE	THE1A_dup721:THE1A:ERVL-MaLR:LTR
L2c_dup108794:L2c:L2:LINE	AluSx3_dup5203:AluSx3:Alu:SINE	ERVL-E-int_dup3944:ERVL-E-int:ERVL:LTR
L2a_dup166914:L2a:L2:LINE	AluSz_dup69238:AluSz:Alu:SINE	LTR32_dup172:LTR32:ERVL:LTR
L1MC4_dup8872:L1MC4:L1:LINE	AluSz_dup95511:AluSz:Alu:SINE	LTR12_dup88:LTR12:ERV1:LTR
L1MC4_dup2154:L1MC4:L1:LINE	AluSp_dup45126:AluSp:Alu:SINE	MLT1D_dup18246:MLT1D:ERVL-MaLR:LTR
L2b_dup48408:L2b:L2:LINE	AluJb_dup24228:AluJb:Alu:SINE	LTR12C_dup127:LTR12C:ERV1:LTR
L1MEf_dup11249:L1MEf:L1:LINE	AluSx1_dup5146:AluSx1:Alu:SINE	MER39_dup2979:MER39:ERV1:LTR
L1M5_dup9818:L1M5:L1:LINE	AluSx1_dup63974:AluSx1:Alu:SINE	MLT1F1_dup1684:MLT1F1:ERVL-MaLR:LTR
L1M4_dup7299:L1M4:L1:LINE	AluJb_dup109861:AluJb:Alu:SINE	MLT2B4_dup1041:MLT2B4:ERVL:LTR
Plat_L3_dup2843:Plat_L3:CR1:LINE	AluSg_dup24269:AluSg:Alu:SINE	MLT1L_dup10992:MLT1L:ERVL-MaLR:LTR
L1PA11_dup202:L1PA11:L1:LINE	AluSz_dup71379:AluSz:Alu:SINE	LTR30_dup99:LTR30:ERV1:LTR
L2a_dup146731:L2a:L2:LINE	MIR_dup169360:MIR:MIR:SINE	LTR65_dup194:LTR65:ERV1:LTR
L1PA7_dup2800:L1PA7:L1:LINE	AluSz_dup86837:AluSz:Alu:SINE	MER77_dup559:MER77:ERVL:LTR
L3_dup25379:L3:CR1:LINE	MIRb_dup104029:MIRb:MIR:SINE	MER89-int_dup534:MER89-int:ERV1:LTR
L1PA3_dup5449:L1PA3:L1:LINE	AluJb_dup70817:AluJb:Alu:SINE	LTR66_dup269:LTR66:ERVL:LTR
L1PA10_dup6940:L1PA10:L1:LINE	AluSx4_dup8881:AluSx4:Alu:SINE	MER77_dup29:MER77:ERVL:LTR
L1PA2_dup2577:L1PA2:L1:LINE	MIRb_dup146464:MIRb:MIR:SINE	LTR16A_dup1612:LTR16A:ERVL:LTR
L1PA8_dup1503:L1PA8:L1:LINE	AluSx_dup33560:AluSx:Alu:SINE	MLT2B4_dup3298:MLT2B4:ERVL:LTR
L1MD2_dup8909:L1MD2:L1:LINE	MIR_dup2298:MIR:MIR:SINE	MSTB2-int_dup11:MSTB2-int:ERVL-MaLR:LTR
HAL1ME_dup830:HAL1ME:L1:LINE	AluJb_dup2186:AluJb:Alu:SINE	LTR88b_dup271:LTR88b:Gypsy:LTR
L1MD1_dup363:L1MD1:L1:LINE	AluSx1_dup94462:AluSx1:Alu:SINE	LTR8_dup1415:LTR8:ERV1:LTR
L2_dup53720:L2:L2:LINE	AluSx_dup71301:AluSx:Alu:SINE	THE1D-int_dup447:THE1D-int:ERVL-MaLR:LTR
L1MA8_dup298:L1MA8:L1:LINE	AluSz_dup55389:AluSz:Alu:SINE	MLT1G1_dup2711:MLT1G1:ERVL-MaLR:LTR
L1M4a2_dup106:L1M4a2:L1:LINE	AluJr4_dup5307:AluJr4:Alu:SINE	MamGypLTR1b_dup254:MamGypLTR1b:Gypsy:LTR
L1ME4a_dup4654:L1ME4a:L1:LINE	AluJb_dup7505:AluJb:Alu:SINE	THE1C_dup6678:THE1C:ERVL-MaLR:LTR
L1MC2_dup4108:L1MC2:L1:LINE	AluSz_dup61534:AluSz:Alu:SINE	LTR13_dup72:LTR13:ERVK:LTR
L1MD1_dup5898:L1MD1:L1:LINE	AluY_dup78005:AluY:Alu:SINE	MLT1C_dup15084:MLT1C:ERVL-MaLR:LTR
L1MDa_dup2987:L1MDa:L1:LINE	AluSx1_dup51997:AluSx1:Alu:SINE	LTR78B_dup1824:LTR78B:ERV1:LTR
L1PA7_dup1120:L1PA7:L1:LINE	AluJr_dup69678:AluJr:Alu:SINE	THE1B_dup8337:THE1B:ERVL-MaLR:LTR
Mam_R4_dup473:Mam_R4:Dong-R4:LINE	MIRb_dup192839:MIRb:MIR:SINE	MSTD-int_dup56:MSTD-int:ERVL-MaLR:LTR
L1M1_dup5081:L1M1:L1:LINE	AluSx3_dup21174:AluSx3:Alu:SINE	MLT1J_dup13398:MLT1J:ERVL-MaLR:LTR
L3_dup2538:L3:CR1:LINE	AluJr_dup41652:AluJr:Alu:SINE	MER110-int_dup7:MER110-int:ERV1:LTR
L1PA8_dup3555:L1PA8:L1:LINE	MIR_dup35724:MIR:MIR:SINE	THE1B-int_dup830:THE1B-int:ERVL-MaLR:LTR
L2a_dup17777:L2a:L2:LINE	AluSg_dup8896:AluSg:Alu:SINE	MLT1F_dup1252:MLT1F:ERVL-MaLR:LTR
L1PA3_dup4900:L1PA3:L1:LINE	AluJr_dup54461:AluJr:Alu:SINE	MLT1H2_dup4600:MLT1H2:ERVL-MaLR:LTR
L2c_dup122209:L2c:L2:LINE	AluY_dup63984:AluY:Alu:SINE	LTR7Y_dup229:LTR7Y:ERV1:LTR
L2b_dup36430:L2b:L2:LINE	AluJb_dup119017:AluJb:Alu:SINE	MER65A_dup1128:MER65A:ERV1:LTR
L1MA5_dup879:L1MA5:L1:LINE	MIRc_dup31717:MIRc:MIR:SINE	MLT1A0_dup1609:MLT1A0:ERVL-MaLR:LTR
L1ME4b_dup12128:L1ME4b:L1:LINE	MIR3_dup21872:MIR3:MIR:SINE	MLT1A0_dup11655:MLT1A0:ERVL-MaLR:LTR
L2a_dup30009:L2a:L2:LINE	MIRb_dup185636:MIRb:MIR:SINE	MLT1K_dup15012:MLT1K:ERVL-MaLR:LTR
L1ME4a_dup1559:L1ME4a:L1:LINE	AluY_dup95065:AluY:Alu:SINE	MLT1C_dup19081:MLT1C:ERVL-MaLR:LTR
L1ME4a_dup27116:L1ME4a:L1:LINE	MIR3_dup30010:MIR3:MIR:SINE	MER74A_dup1316:MER74A:ERVL:LTR
L2a_dup85570:L2a:L2:LINE	AluSz_dup47851:AluSz:Alu:SINE	MER52A_dup579:MER52A:ERV1:LTR
L1MB7_dup14937:L1MB7:L1:LINE	AluSq_dup10364:AluSq:Alu:SINE	MER41E_dup8:MER41E:ERV1:LTR
L1MB3_dup16338:L1MB3:L1:LINE	AluSc_dup13861:AluSc:Alu:SINE	MER4D1_dup549:MER4D1:ERV1:LTR
L2c_dup1295:L2c:L2:LINE	MIRc_dup98464:MIRc:MIR:SINE	MLT1J1_dup417:MLT1J1:ERVL-MaLR:LTR
L1PA6_dup3009:L1PA6:L1:LINE	AluSx1_dup57496:AluSx1:Alu:SINE	MER41E_dup7:MER41E:ERV1:LTR
HAL1_dup13592:HAL1:L1:LINE	AluY_dup66457:AluY:Alu:SINE	(GAATG)n_dup2:(GAATG)n:Satellite:Satellite
L2a_dup97862:L2a:L2:LINE	MIR3_dup1791:MIR3:MIR:SINE	D20S16_dup91:D20S16:Satellite:Satellite
L2a_dup45533:L2a:L2:LINE	AluSq2_dup55360:AluSq2:Alu:SINE	D20S16_dup95:D20S16:Satellite:Satellite
L1ME4a_dup11839:L1ME4a:L1:LINE	AluJo_dup52998:AluJo:Alu:SINE	D20S16_dup100:D20S16:Satellite:Satellite
L3b_dup1297:L3b:CR1:LINE	AluSg_dup24266:AluSg:Alu:SINE	D20S16_dup102:D20S16:Satellite:Satellite
L1ME2_dup11997:L1ME2:L1:LINE	MIR3_dup6810:MIR3:MIR:SINE	LSAU_dup2:LSAU:Satellite:Satellite
L1PA7_dup222:L1PA7:L1:LINE	MIRb_dup15492:MIRb:MIR:SINE	D20S16_dup82:D20S16:Satellite:Satellite
L1PB3_dup663:L1PB3:L1:LINE	FLAM_C_dup7151:FLAM_C:Alu:SINE	AluSz_dup63121:AluSz:Alu:SINE
L1PA6_dup5768:L1PA6:L1:LINE	AluSp_dup25135:AluSp:Alu:SINE	AluSx3_dup13008:AluSx3:Alu:SINE
L1MA10_dup169:L1MA10:L1:LINE	FLAM_C_dup18851:FLAM_C:Alu:SINE	MIR_dup149525:MIR:MIR:SINE
L1MEd_dup20929:L1MEd:L1:LINE	AluJb_dup20075:AluJb:Alu:SINE	MIR3_dup20962:MIR3:MIR:SINE
L1MB4_dup5320:L1MB4:L1:LINE	MIRc_dup59363:MIRc:MIR:SINE	AluSx4_dup7929:AluSx4:Alu:SINE
L2c_dup28618:L2c:L2:LINE	AluJb_dup105534:AluJb:Alu:SINE	MIR_dup137857:MIR:MIR:SINE
L2c_dup11174:L2c:L2:LINE	AluY_dup35767:AluY:Alu:SINE	MIR3_dup68830:MIR3:MIR:SINE
L1PB1_dup1208:L1PB1:L1:LINE	AluY_dup32701:AluY:Alu:SINE	AluSg7_dup3353:AluSg7:Alu:SINE
L1PA8_dup1107:L1PA8:L1:LINE	AluSg_dup10757:AluSg:Alu:SINE	AluSz_dup6208:AluSz:Alu:SINE
L2c_dup86825:L2c:L2:LINE	AluSp_dup11447:AluSp:Alu:SINE	AluJr4_dup19149:AluJr4:Alu:SINE
X6B_LINE_dup844:X6B_LINE:CR1:LINE	AluSc_dup26359:AluSc:Alu:SINE	AluJb_dup14476:AluJb:Alu:SINE
L1ME3A_dup15453:L1ME3A:L1:LINE	AluSg_dup20678:AluSg:Alu:SINE	AluJr_dup9350:AluJr:Alu:SINE
L1ME3A_dup2562:L1ME3A:L1:LINE	AluSz_dup58856:AluSz:Alu:SINE	AluSx1_dup32908:AluSx1:Alu:SINE
L2c_dup136892:L2c:L2:LINE	MIR3_dup1809:MIR3:MIR:SINE	MIRb_dup39904:MIRb:MIR:SINE
L2_dup25172:L2:L2:LINE	MIRb_dup6542:MIRb:MIR:SINE	AluSx4_dup9316:AluSx4:Alu:SINE
L1P4_dup2978:L1P4:L1:LINE	AluSg_dup16775:AluSg:Alu:SINE	AluJr_dup83084:AluJr:Alu:SINE
L2c_dup95247:L2c:L2:LINE	MIR_dup152845:MIR:MIR:SINE	MIR_dup20844:MIR:MIR:SINE
L2a_dup162236:L2a:L2:LINE	AluSz_dup58857:AluSz:Alu:SINE	AluSq2_dup30904:AluSq2:Alu:SINE
L1M1_dup4073:L1M1:L1:LINE	AluSz_dup5380:AluSz:Alu:SINE	AluSq2_dup44022:AluSq2:Alu:SINE
L1MB8_dup11126:L1MB8:L1:LINE	MIRb_dup118868:MIRb:MIR:SINE	AluSx_dup44553:AluSx:Alu:SINE
L2a_dup1398:L2a:L2:LINE	AluSq2_dup49881:AluSq2:Alu:SINE	AluSx1_dup6480:AluSx1:Alu:SINE
L2c_dup13095:L2c:L2:LINE	AluSq_dup11104:AluSq:Alu:SINE	AluJb_dup110132:AluJb:Alu:SINE
L1PA2_dup4885:L1PA2:L1:LINE	AluJo_dup43124:AluJo:Alu:SINE	AluSp_dup44866:AluSp:Alu:SINE
L1MC5a_dup11886:L1MC5a:L1:LINE	MIR1_Amn_dup6717:MIR1_Amn:MIR:SINE	AluSq2_dup1345:AluSq2:Alu:SINE
L1M4_dup239:L1M4:L1:LINE	AluJb_dup53593:AluJb:Alu:SINE	AluSq2_dup40732:AluSq2:Alu:SINE
L1PA5_dup2007:L1PA5:L1:LINE	MIRb_dup117036:MIRb:MIR:SINE	FAM_dup3461:FAM:Alu:SINE
L1PA10_dup1122:L1PA10:L1:LINE	AluSz_dup98379:AluSz:Alu:SINE	AluJo_dup72657:AluJo:Alu:SINE
L1MCc_dup1113:L1MCc:L1:LINE	AluJb_dup79493:AluJb:Alu:SINE	AluSp_dup25074:AluSp:Alu:SINE
L1MA1_dup3157:L1MA1:L1:LINE	AluSz_dup44106:AluSz:Alu:SINE	MIR_dup40385:MIR:MIR:SINE
L1M2_dup8767:L1M2:L1:LINE	AluJb_dup70002:AluJb:Alu:SINE	AluJb_dup115942:AluJb:Alu:SINE
L1MC5_dup12157:L1MC5:L1:LINE	AluJr4_dup17193:AluJr4:Alu:SINE	AluSx3_dup30425:AluSx3:Alu:SINE
L2a_dup19473:L2a:L2:LINE	MIRb_dup5550:MIRb:MIR:SINE	AluJr_dup64215:AluJr:Alu:SINE
L1MD1_dup5900:L1MD1:L1:LINE	AluSz6_dup19874:AluSz6:Alu:SINE	AluSx_dup105316:AluSx:Alu:SINE
L1MB4_dup8709:L1MB4:L1:LINE	AluJr_dup25016:AluJr:Alu:SINE	AluSc5_dup6717:AluSc5:Alu:SINE
L1ME3B_dup5486:L1ME3B:L1:LINE	MIRb_dup196578:MIRb:MIR:SINE	AluY_dup54909:AluY:Alu:SINE
L1MA4_dup3107:L1MA4:L1:LINE	AluY_dup17505:AluY:Alu:SINE	AluJr_dup31426:AluJr:Alu:SINE
L1MEg_dup10703:L1MEg:L1:LINE	AluSx1_dup35220:AluSx1:Alu:SINE	AluY_dup70978:AluY:Alu:SINE
L1MB4_dup7148:L1MB4:L1:LINE	MIRc_dup78423:MIRc:MIR:SINE	AluYa5_dup1:AluYa5:Alu:SINE
L2a_dup165009:L2a:L2:LINE	AluSx1_dup70701:AluSx1:Alu:SINE	AluSz6_dup15696:AluSz6:Alu:SINE
L2_dup913:L2:L2:LINE	AluSc_dup22164:AluSc:Alu:SINE	AluSp_dup26915:AluSp:Alu:SINE
L1MB5_dup6853:L1MB5:L1:LINE	AluY_dup44482:AluY:Alu:SINE	AluYm1_dup1750:AluYm1:Alu:SINE
L1PB1_dup12318:L1PB1:L1:LINE	AluY_dup2217:AluY:Alu:SINE	AluJb_dup86560:AluJb:Alu:SINE
HAL1ME_dup3693:HAL1ME:L1:LINE	AluSz_dup24549:AluSz:Alu:SINE	AluSx_dup36672:AluSx:Alu:SINE
L2_dup2632:L2:L2:LINE	AluSp_dup29211:AluSp:Alu:SINE	AluSq2_dup48895:AluSq2:Alu:SINE
L1PA3_dup3757:L1PA3:L1:LINE	FLAM_A_dup13335:FLAM_A:Alu:SINE	MIRb_dup219167:MIRb:MIR:SINE
L1PB1_dup193:L1PB1:L1:LINE	AluJo_dup63257:AluJo:Alu:SINE	AluJo_dup48581:AluJo:Alu:SINE
L1PA3_dup1756:L1PA3:L1:LINE	AluJr_dup17243:AluJr:Alu:SINE	FLAM_C_dup2312:FLAM_C:Alu:SINE
L1MA2_dup2806:L1MA2:L1:LINE	MIRb_dup55241:MIRb:MIR:SINE	MIR_dup114742:MIR:MIR:SINE
L1PA11_dup2365:L1PA11:L1:LINE	AluSc_dup22971:AluSc:Alu:SINE	AluJb_dup53082:AluJb:Alu:SINE
L1M7_dup1340:L1M7:L1:LINE	AluSp_dup11420:AluSp:Alu:SINE	AluSx1_dup82:AluSx1:Alu:SINE
HAL1_dup19975:HAL1:L1:LINE	AluSx3_dup16403:AluSx3:Alu:SINE	AluSq2_dup51516:AluSq2:Alu:SINE
L2a_dup64231:L2a:L2:LINE	AluSq_dup1977:AluSq:Alu:SINE	MIR_dup70716:MIR:MIR:SINE
L1M3_dup6753:L1M3:L1:LINE	AluSx_dup19375:AluSx:Alu:SINE	AluSz_dup48147:AluSz:Alu:SINE
L2_dup21197:L2:L2:LINE	AluSz6_dup24026:AluSz6:Alu:SINE	AluSz_dup63892:AluSz:Alu:SINE
L2c_dup100598:L2c:L2:LINE	AluSx1_dup112027:AluSx1:Alu:SINE	AluJr4_dup17329:AluJr4:Alu:SINE
L1MA4_dup4993:L1MA4:L1:LINE	AluSx_dup53326:AluSx:Alu:SINE	AluJb_dup108981:AluJb:Alu:SINE
L1ME3B_dup735:L1ME3B:L1:LINE	AluJb_dup61467:AluJb:Alu:SINE	MIR3_dup16675:MIR3:MIR:SINE
L2_dup45843:L2:L2:LINE	AluJo_dup74644:AluJo:Alu:SINE	AluY_dup10862:AluY:Alu:SINE
L1MA1_dup1220:L1MA1:L1:LINE	MIR3_dup74291:MIR3:MIR:SINE	AluSx1_dup104889:AluSx1:Alu:SINE
L3_dup39722:L3:CR1:LINE	AluSx3_dup13306:AluSx3:Alu:SINE	MIR3_dup21484:MIR3:MIR:SINE
L1MCc_dup2594:L1MCc:L1:LINE	AluSc8_dup11195:AluSc8:Alu:SINE	AluSx1_dup9002:AluSx1:Alu:SINE
L1PA6_dup5842:L1PA6:L1:LINE	AluJr_dup7940:AluJr:Alu:SINE	MIRb_dup93766:MIRb:MIR:SINE
L1MC5_dup12117:L1MC5:L1:LINE	MIRb_dup85876:MIRb:MIR:SINE	AluJr_dup34603:AluJr:Alu:SINE
X7C_LINE_dup130:X7C_LINE:CR1:LINE	MIR1_Amn_dup3874:MIR1_Amn:MIR:SINE	FLAM_C_dup23196:FLAM_C:Alu:SINE
L2a_dup157443:L2a:L2:LINE	MIR3_dup79857:MIR3:MIR:SINE	AluSz_dup28506:AluSz:Alu:SINE
L1MA7_dup2786:L1MA7:L1:LINE	AluY_dup78351:AluY:Alu:SINE	AluY_dup95941:AluY:Alu:SINE
L1MD2_dup2637:L1MD2:L1:LINE	AluSq2_dup10889:AluSq2:Alu:SINE	AluSq_dup13333:AluSq:Alu:SINE
L1MEi_dup556:L1MEi:L1:LINE	AluJr_dup26338:AluJr:Alu:SINE	AluSp_dup11681:AluSp:Alu:SINE
L1MB7_dup19434:L1MB7:L1:LINE	AluJb_dup83712:AluJb:Alu:SINE	AluSz_dup63227:AluSz:Alu:SINE
L1MA3_dup7702:L1MA3:L1:LINE	AluSc8_dup12452:AluSc8:Alu:SINE	AluSz_dup59280:AluSz:Alu:SINE
L1PA2_dup241:L1PA2:L1:LINE	AluSx_dup25668:AluSx:Alu:SINE	AluSg4_dup5900:AluSg4:Alu:SINE
L1MB8_dup14022:L1MB8:L1:LINE	AluSc_dup599:AluSc:Alu:SINE	AluJb_dup70533:AluJb:Alu:SINE
L1MA4A_dup3295:L1MA4A:L1:LINE	AluJb_dup45499:AluJb:Alu:SINE	AluJo_dup65576:AluJo:Alu:SINE
L1MC3_dup8077:L1MC3:L1:LINE	AluSx1_dup100858:AluSx1:Alu:SINE	AluSx_dup75971:AluSx:Alu:SINE
L1MC5a_dup142:L1MC5a:L1:LINE	AluSq2_dup40624:AluSq2:Alu:SINE	AluSg_dup27332:AluSg:Alu:SINE
L2-3_Crp_dup1530:L2-3_Crp:L2:LINE	AluSz6_dup20370:AluSz6:Alu:SINE	AluSz_dup89511:AluSz:Alu:SINE
L1MC4a_dup304:L1MC4a:L1:LINE	AluSc_dup20135:AluSc:Alu:SINE	AluSx1_dup35867:AluSx1:Alu:SINE
L1M5_dup38829:L1M5:L1:LINE	AluSq_dup15783:AluSq:Alu:SINE	AluSz_dup78572:AluSz:Alu:SINE
L2c_dup28548:L2c:L2:LINE	AluSg_dup12696:AluSg:Alu:SINE	AluJr_dup9585:AluJr:Alu:SINE
L1ME1_dup3051:L1ME1:L1:LINE	AluSx1_dup6696:AluSx1:Alu:SINE	AluSz_dup97282:AluSz:Alu:SINE
L2a_dup29940:L2a:L2:LINE	AluSq2_dup51495:AluSq2:Alu:SINE	AluSx1_dup75844:AluSx1:Alu:SINE
L2c_dup65823:L2c:L2:LINE	MIRb_dup157911:MIRb:MIR:SINE	AluSz_dup54779:AluSz:Alu:SINE
L1PA2_dup101:L1PA2:L1:LINE	AluY_dup46259:AluY:Alu:SINE	AluSz_dup10972:AluSz:Alu:SINE
L1MA7_dup7097:L1MA7:L1:LINE	AluSg_dup32543:AluSg:Alu:SINE	AluSc_dup34349:AluSc:Alu:SINE
L2b_dup1451:L2b:L2:LINE	AluSz_dup21594:AluSz:Alu:SINE	AluJb_dup120374:AluJb:Alu:SINE
L2_dup23634:L2:L2:LINE	AluJr4_dup9938:AluJr4:Alu:SINE	AluJr_dup43757:AluJr:Alu:SINE
L2a_dup127688:L2a:L2:LINE	AluSz6_dup44525:AluSz6:Alu:SINE	AluSg_dup19193:AluSg:Alu:SINE
L1PA5_dup52:L1PA5:L1:LINE	MIRb_dup19906:MIRb:MIR:SINE	AluSx_dup24693:AluSx:Alu:SINE
L1PA2_dup1773:L1PA2:L1:LINE	AluSq2_dup23182:AluSq2:Alu:SINE	AluSc8_dup14955:AluSc8:Alu:SINE
L1MB4_dup1070:L1MB4:L1:LINE	AluSz6_dup1772:AluSz6:Alu:SINE	MIR_dup167985:MIR:MIR:SINE
L1ME4a_dup31019:L1ME4a:L1:LINE	MIR_dup51275:MIR:MIR:SINE	AluSp_dup33279:AluSp:Alu:SINE
L2b_dup51706:L2b:L2:LINE	MIRb_dup205628:MIRb:MIR:SINE	MIRb_dup204357:MIRb:MIR:SINE
HAL1_dup20055:HAL1:L1:LINE	MIR_dup27615:MIR:MIR:SINE	MIRc_dup13961:MIRc:MIR:SINE
L2b_dup17378:L2b:L2:LINE	AluSx1_dup64747:AluSx1:Alu:SINE	AluY_dup41770:AluY:Alu:SINE
L2a_dup1660:L2a:L2:LINE	AluSz_dup49765:AluSz:Alu:SINE	AluSz_dup15290:AluSz:Alu:SINE
L1ME4b_dup2476:L1ME4b:L1:LINE	AluSx1_dup30209:AluSx1:Alu:SINE	MIR_dup154696:MIR:MIR:SINE
L2a_dup16388:L2a:L2:LINE	AluSx_dup46981:AluSx:Alu:SINE	AluJo_dup3928:AluJo:Alu:SINE
L1MB2_dup3422:L1MB2:L1:LINE	AmnSINE1_dup2096:AmnSINE1:5S-Deu-L2:SINE	AluSx1_dup35639:AluSx1:Alu:SINE
L1MB5_dup3771:L1MB5:L1:LINE	AluSx_dup20261:AluSx:Alu:SINE	AluJr4_dup4719:AluJr4:Alu:SINE
L1MD2_dup8533:L1MD2:L1:LINE	AluSz6_dup46201:AluSz6:Alu:SINE	AluSx1_dup113444:AluSx1:Alu:SINE
L1ME4b_dup15517:L1ME4b:L1:LINE	AluSc8_dup18032:AluSc8:Alu:SINE	AluSz6_dup40314:AluSz6:Alu:SINE
L1PA4_dup7286:L1PA4:L1:LINE	AluSq2_dup48530:AluSq2:Alu:SINE	AluJo_dup70573:AluJo:Alu:SINE
L1MEc_dup8264:L1MEc:L1:LINE	MIRc_dup44404:MIRc:MIR:SINE	AluY_dup70940:AluY:Alu:SINE
L1PA3_dup6385:L1PA3:L1:LINE	AluSz6_dup23867:AluSz6:Alu:SINE	AluSc_dup6849:AluSc:Alu:SINE
L1ME4c_dup3928:L1ME4c:L1:LINE	AluSx_dup105536:AluSx:Alu:SINE	AluSp_dup45332:AluSp:Alu:SINE
L1M7_dup2719:L1M7:L1:LINE	AluJo_dup72540:AluJo:Alu:SINE	MIRc_dup599:MIRc:MIR:SINE
L1ME3_dup3338:L1ME3:L1:LINE	AluY_dup61646:AluY:Alu:SINE	AluJo_dup25956:AluJo:Alu:SINE
L2_dup45956:L2:L2:LINE	AluSp_dup39609:AluSp:Alu:SINE	MIR_dup164671:MIR:MIR:SINE
L1P2_dup30:L1P2:L1:LINE	AluSc8_dup16080:AluSc8:Alu:SINE	AluJb_dup48195:AluJb:Alu:SINE
L2b_dup88180:L2b:L2:LINE	AluJr_dup14809:AluJr:Alu:SINE	AluSq2_dup6997:AluSq2:Alu:SINE
L2a_dup165328:L2a:L2:LINE	AluSg4_dup3198:AluSg4:Alu:SINE	AluSp_dup39711:AluSp:Alu:SINE
HAL1_dup9277:HAL1:L1:LINE	AluSx3_dup23969:AluSx3:Alu:SINE	AluSq2_dup13683:AluSq2:Alu:SINE
L1M4_dup13580:L1M4:L1:LINE	AluJo_dup656:AluJo:Alu:SINE	AluSx1_dup19265:AluSx1:Alu:SINE
L1PBa_dup2070:L1PBa:L1:LINE	MIR3_dup15722:MIR3:MIR:SINE	AluJr_dup31245:AluJr:Alu:SINE
L1ME1_dup16670:L1ME1:L1:LINE	MIRc_dup62906:MIRc:MIR:SINE	AluSq2_dup45945:AluSq2:Alu:SINE
L1MC4_dup13592:L1MC4:L1:LINE	AluSc_dup7761:AluSc:Alu:SINE	AluY_dup12719:AluY:Alu:SINE
L1PA16_dup9852:L1PA16:L1:LINE	AluYc_dup2400:AluYc:Alu:SINE	AluJb_dup119069:AluJb:Alu:SINE
L1ME2z_dup1339:L1ME2z:L1:LINE	AluSc5_dup4002:AluSc5:Alu:SINE	AluJo_dup74507:AluJo:Alu:SINE
L2_dup29830:L2:L2:LINE	AluJo_dup47225:AluJo:Alu:SINE	AluSx_dup76021:AluSx:Alu:SINE
L2b_dup66404:L2b:L2:LINE	AluSz6_dup4923:AluSz6:Alu:SINE	AluJb_dup13025:AluJb:Alu:SINE
L1MA2_dup175:L1MA2:L1:LINE	MIR_dup141070:MIR:MIR:SINE	AluJb_dup81559:AluJb:Alu:SINE
L1PA4_dup4244:L1PA4:L1:LINE	AluSx1_dup39721:AluSx1:Alu:SINE	AluSz_dup40078:AluSz:Alu:SINE
L1MB7_dup1192:L1MB7:L1:LINE	AluSc8_dup12975:AluSc8:Alu:SINE	AluSc5_dup5319:AluSc5:Alu:SINE
L2c_dup130712:L2c:L2:LINE	AluJo_dup72541:AluJo:Alu:SINE	AluSz_dup17660:AluSz:Alu:SINE
L1PA3_dup1687:L1PA3:L1:LINE	AluJo_dup35500:AluJo:Alu:SINE	AluSx_dup71135:AluSx:Alu:SINE
L1PA3_dup4830:L1PA3:L1:LINE	AluSx_dup44531:AluSx:Alu:SINE	MIR_dup92168:MIR:MIR:SINE
L2a_dup7828:L2a:L2:LINE	AluSz_dup76278:AluSz:Alu:SINE	MIRb_dup214397:MIRb:MIR:SINE
L1MEi_dup2735:L1MEi:L1:LINE	MIRb_dup178124:MIRb:MIR:SINE	AluSp_dup19630:AluSp:Alu:SINE
L2c_dup133858:L2c:L2:LINE	FLAM_C_dup17367:FLAM_C:Alu:SINE	MIR_dup140666:MIR:MIR:SINE
L1MC5a_dup5740:L1MC5a:L1:LINE	MIRb_dup73554:MIRb:MIR:SINE	AluSx_dup113669:AluSx:Alu:SINE
L4_B_Mam_dup2519:L4_B_Mam:RTE-X:LINE	AluSx1_dup81653:AluSx1:Alu:SINE	MIR_dup115623:MIR:MIR:SINE
L1PA6_dup4694:L1PA6:L1:LINE	AluJo_dup62459:AluJo:Alu:SINE	AluSx_dup104321:AluSx:Alu:SINE
L1PA3_dup9578:L1PA3:L1:LINE	AluY_dup63985:AluY:Alu:SINE	AluSp_dup12494:AluSp:Alu:SINE
L1ME4c_dup7241:L1ME4c:L1:LINE	AluSx_dup94543:AluSx:Alu:SINE	AluSz6_dup46300:AluSz6:Alu:SINE
L1MEc_dup14267:L1MEc:L1:LINE	FLAM_C_dup22264:FLAM_C:Alu:SINE	AluSx1_dup12320:AluSx1:Alu:SINE
L1PA5_dup5336:L1PA5:L1:LINE	AluSx_dup46980:AluSx:Alu:SINE	AluJb_dup15309:AluJb:Alu:SINE
L1MC5_dup12119:L1MC5:L1:LINE	MIRc_dup18098:MIRc:MIR:SINE	AluSg_dup16008:AluSg:Alu:SINE
L1MC3_dup8099:L1MC3:L1:LINE	AluSz_dup75002:AluSz:Alu:SINE	MIR_dup122718:MIR:MIR:SINE
L1PA7_dup11220:L1PA7:L1:LINE	AluJb_dup113840:AluJb:Alu:SINE	AluSp_dup30971:AluSp:Alu:SINE
L1PA3_dup345:L1PA3:L1:LINE	AluSq2_dup7131:AluSq2:Alu:SINE	AluSx3_dup28514:AluSx3:Alu:SINE
L1PA11_dup3986:L1PA11:L1:LINE	AluSx_dup1170:AluSx:Alu:SINE	MIR_dup102688:MIR:MIR:SINE
L1PA6_dup2636:L1PA6:L1:LINE	AluSx_dup105702:AluSx:Alu:SINE	AluSz_dup35245:AluSz:Alu:SINE
L1PA7_dup2107:L1PA7:L1:LINE	AluJo_dup4274:AluJo:Alu:SINE	AluSp_dup42199:AluSp:Alu:SINE
L1MD1_dup3387:L1MD1:L1:LINE	MIRc_dup36882:MIRc:MIR:SINE	MIR_dup47103:MIR:MIR:SINE
L1PA7_dup6401:L1PA7:L1:LINE	MIR_dup109734:MIR:MIR:SINE	AluY_dup101097:AluY:Alu:SINE
L2b_dup89150:L2b:L2:LINE	AluSz6_dup29874:AluSz6:Alu:SINE	AluSc_dup2516:AluSc:Alu:SINE
L1PA6_dup705:L1PA6:L1:LINE	AluJb_dup10156:AluJb:Alu:SINE	AluJb_dup78148:AluJb:Alu:SINE
L1MA5_dup3777:L1MA5:L1:LINE	AluJo_dup35001:AluJo:Alu:SINE	AluSc_dup7341:AluSc:Alu:SINE
L3b_dup8050:L3b:CR1:LINE	MIRb_dup218671:MIRb:MIR:SINE	AluSg_dup27669:AluSg:Alu:SINE
L1MEg_dup6884:L1MEg:L1:LINE	AluSx_dup70386:AluSx:Alu:SINE	AluY_dup96380:AluY:Alu:SINE
L2a_dup114404:L2a:L2:LINE	MIRc_dup18723:MIRc:MIR:SINE	AluJb_dup15848:AluJb:Alu:SINE
L1PA16_dup10910:L1PA16:L1:LINE	AluSq_dup14678:AluSq:Alu:SINE	AluSq2_dup59383:AluSq2:Alu:SINE
L1ME2z_dup3125:L1ME2z:L1:LINE	AluJb_dup88605:AluJb:Alu:SINE	MIRb_dup81019:MIRb:MIR:SINE
L2a_dup42537:L2a:L2:LINE	AluJo_dup67310:AluJo:Alu:SINE	AluSx1_dup81827:AluSx1:Alu:SINE
L1PB1_dup1209:L1PB1:L1:LINE	MIRb_dup187431:MIRb:MIR:SINE	FLAM_C_dup20307:FLAM_C:Alu:SINE
L1P1_dup67:L1P1:L1:LINE	AluSg4_dup4680:AluSg4:Alu:SINE	AluSc_dup7686:AluSc:Alu:SINE
L1ME2z_dup5903:L1ME2z:L1:LINE	MIR_dup109739:MIR:MIR:SINE	MIRc_dup41176:MIRc:MIR:SINE
L1M5_dup27444:L1M5:L1:LINE	AluSx_dup52206:AluSx:Alu:SINE	AluJo_dup4852:AluJo:Alu:SINE
L1PA15_dup3358:L1PA15:L1:LINE	MIRb_dup112579:MIRb:MIR:SINE	FRAM_dup3956:FRAM:Alu:SINE
L1PB1_dup12317:L1PB1:L1:LINE	MIR_dup163959:MIR:MIR:SINE	AluSq2_dup22466:AluSq2:Alu:SINE
L1PA7_dup11528:L1PA7:L1:LINE	AluSg7_dup5688:AluSg7:Alu:SINE	AluJr_dup7724:AluJr:Alu:SINE
L1M4c_dup2725:L1M4c:L1:LINE	AluSx3_dup11873:AluSx3:Alu:SINE	MIRc_dup25802:MIRc:MIR:SINE
L1PB3_dup1478:L1PB3:L1:LINE	AluSx3_dup21024:AluSx3:Alu:SINE	AluSx1_dup100369:AluSx1:Alu:SINE
L1PA2_dup4776:L1PA2:L1:LINE	AluJo_dup60778:AluJo:Alu:SINE	AluSx_dup41003:AluSx:Alu:SINE
L1MC5_dup13:L1MC5:L1:LINE	FRAM_dup3993:FRAM:Alu:SINE	AluSg_dup19292:AluSg:Alu:SINE
L2b_dup87986:L2b:L2:LINE	AluSx_dup99719:AluSx:Alu:SINE	AluSx_dup1332:AluSx:Alu:SINE
L1MC4_dup24426:L1MC4:L1:LINE	AluSz6_dup996:AluSz6:Alu:SINE	AluJo_dup36006:AluJo:Alu:SINE
L1PA3_dup26:L1PA3:L1:LINE	MIR_dup159794:MIR:MIR:SINE	AluJr_dup31246:AluJr:Alu:SINE
L1MB7_dup11485:L1MB7:L1:LINE	AluSx_dup41095:AluSx:Alu:SINE	AluSg_dup29914:AluSg:Alu:SINE
L2a_dup3625:L2a:L2:LINE	AluJb_dup41926:AluJb:Alu:SINE	AluSg_dup29915:AluSg:Alu:SINE
L2b_dup81673:L2b:L2:LINE	AluSg_dup22083:AluSg:Alu:SINE
L2a_dup154091:L2a:L2:LINE	AluSq2_dup26389:AluSq2:Alu:SINE
L1M1_dup3781:L1M1:L1:LINE	MIR3_dup15720:MIR3:MIR:SINE
L1ME3D_dup1942:L1ME3D:L1:LINE	AluSc8_dup11130:AluSc8:Alu:SINE
L2a_dup151328:L2a:L2:LINE	MIRb_dup145089:MIRb:MIR:SINE
L1ME2_dup11995:L1ME2:L1:LINE	AluSq2_dup26492:AluSq2:Alu:SINE
L2_dup55534:L2:L2:LINE	AluSz_dup10794:AluSz:Alu:SINE
L1MC2_dup34:L1MC2:L1:LINE	AluJo_dup34246:AluJo:Alu:SINE
L3_dup935:L3:CR1:LINE	MIRb_dup134972:MIRb:MIR:SINE
L2_dup53534:L2:L2:LINE	MIRb_dup185642:MIRb:MIR:SINE
L2a_dup10914:L2a:L2:LINE	AluJb_dup31444:AluJb:Alu:SINE
L2c_dup1289:L2c:L2:LINE	AluSc_dup31351:AluSc:Alu:SINE
L1MC4_dup7:L1MC4:L1:LINE	AluSx_dup71302:AluSx:Alu:SINE
L1PA14_dup3035:L1PA14:L1:LINE	MIR_dup149014:MIR:MIR:SINE
L2c_dup41219:L2c:L2:LINE	AluSc_dup19194:AluSc:Alu:SINE
L2b_dup17537:L2b:L2:LINE	AluSz6_dup16286:AluSz6:Alu:SINE
L2a_dup71111:L2a:L2:LINE	MIR3_dup47355:MIR3:MIR:SINE
L2c_dup9482:L2c:L2:LINE	AluSz_dup95445:AluSz:Alu:SINE
L2a_dup14311:L2a:L2:LINE	MIRb_dup157912:MIRb:MIR:SINE
L1MB3_dup9956:L1MB3:L1:LINE	AluY_dup34111:AluY:Alu:SINE
L2_dup5913:L2:L2:LINE	AluSc_dup7036:AluSc:Alu:SINE
L2a_dup127697:L2a:L2:LINE	FLAM_C_dup1549:FLAM_C:Alu:SINE
L2b_dup95515:L2b:L2:LINE	AluJr4_dup12533:AluJr4:Alu:SINE
HAL1_dup22378:HAL1:L1:LINE	MIRb_dup39642:MIRb:MIR:SINE
L1MB1_dup3164:L1MB1:L1:LINE	MIR_dup94436:MIR:MIR:SINE
L1MC5_dup13976:L1MC5:L1:LINE	AluY_dup83352:AluY:Alu:SINE
L1MC5_dup14399:L1MC5:L1:LINE	AluSx_dup103719:AluSx:Alu:SINE
L2a_dup97952:L2a:L2:LINE	AluSc_dup10713:AluSc:Alu:SINE
L2c_dup124249:L2c:L2:LINE	AluSx1_dup110445:AluSx1:Alu:SINE
L1M3_dup6407:L1M3:L1:LINE	MIR_dup74249:MIR:MIR:SINE
L2a_dup148481:L2a:L2:LINE	AluSq2_dup27421:AluSq2:Alu:SINE
L1PA8_dup1502:L1PA8:L1:LINE	AluJr_dup51081:AluJr:Alu:SINE
L1PA2_dup3773:L1PA2:L1:LINE	AluSz_dup83934:AluSz:Alu:SINE
HAL1_dup1550:HAL1:L1:LINE	AluJr_dup47758:AluJr:Alu:SINE
L1M3_dup463:L1M3:L1:LINE	MIR_dup150629:MIR:MIR:SINE
L1ME3Cz_dup227:L1ME3Cz:L1:LINE	AluJr_dup52376:AluJr:Alu:SINE
L1MB3_dup6268:L1MB3:L1:LINE	AluSq2_dup34473:AluSq2:Alu:SINE
L2a_dup68195:L2a:L2:LINE	AluYm1_dup2624:AluYm1:Alu:SINE
L1PA6_dup924:L1PA6:L1:LINE	AluSz_dup95864:AluSz:Alu:SINE
L1MB3_dup7121:L1MB3:L1:LINE	AluSx_dup48027:AluSx:Alu:SINE
L1MDa_dup2597:L1MDa:L1:LINE	AluYj4_dup2413:AluYj4:Alu:SINE
L1ME3G_dup14524:L1ME3G:L1:LINE	MIRb_dup39647:MIRb:MIR:SINE
L1PA5_dup252:L1PA5:L1:LINE	MIR_dup14015:MIR:MIR:SINE
L2a_dup150728:L2a:L2:LINE	AluYc_dup605:AluYc:Alu:SINE
L1MA4_dup7005:L1MA4:L1:LINE	AluY_dup101034:AluY:Alu:SINE
L2_dup4335:L2:L2:LINE	AluJo_dup20231:AluJo:Alu:SINE
L2b_dup15044:L2b:L2:LINE	MIRb_dup108415:MIRb:MIR:SINE
L1MCa_dup3345:L1MCa:L1:LINE	AluJr_dup77624:AluJr:Alu:SINE
L1MB8_dup15848:L1MB8:L1:LINE	FRAM_dup6124:FRAM:Alu:SINE
L1M2_dup3261:L1M2:L1:LINE	AluJo_dup72542:AluJo:Alu:SINE
L1MA5_dup4010:L1MA5:L1:LINE	AluY_dup96035:AluY:Alu:SINE
L2b_dup92794:L2b:L2:LINE	AluJr_dup80077:AluJr:Alu:SINE
L2b_dup83637:L2b:L2:LINE	AluSx1_dup30847:AluSx1:Alu:SINE
L1MEc_dup1108:L1MEc:L1:LINE	AluSx1_dup107728:AluSx1:Alu:SINE
L2c_dup124620:L2c:L2:LINE	AluJr4_dup6261:AluJr4:Alu:SINE
L1PA7_dup7907:L1PA7:L1:LINE	MIRb_dup152845:MIRb:MIR:SINE
L2b_dup2453:L2b:L2:LINE	MIRc_dup86478:MIRc:MIR:SINE
L1PA5_dup1851:L1PA5:L1:LINE	AluJb_dup41998:AluJb:Alu:SINE
L2a_dup19468:L2a:L2:LINE	AluSx1_dup107880:AluSx1:Alu:SINE
Plat_L3_dup1697:Plat_L3:CR1:LINE	AluJb_dup41455:AluJb:Alu:SINE
L2b_dup17576:L2b:L2:LINE	FLAM_C_dup13383:FLAM_C:Alu:SINE
L1M5_dup53886:L1M5:L1:LINE	AluY_dup23624:AluY:Alu:SINE
L2a_dup97920:L2a:L2:LINE	AluSx_dup87647:AluSx:Alu:SINE
L1MEd_dup8186:L1MEd:L1:LINE	AluSq2_dup51951:AluSq2:Alu:SINE
L1PREC2_dup3:L1PREC2:L1:LINE	AluJo_dup73076:AluJo:Alu:SINE
L1M5_dup5313:L1M5:L1:LINE	AluY_dup2123:AluY:Alu:SINE
L2a_dup23876:L2a:L2:LINE	MIRb_dup68662:MIRb:MIR:SINE
L1ME4c_dup2062:L1ME4c:L1:LINE	MIR_dup29611:MIR:MIR:SINE
L1MA1_dup164:L1MA1:L1:LINE	AluSx1_dup105068:AluSx1:Alu:SINE
L2a_dup123081:L2a:L2:LINE	AluYk11_dup762:AluYk11:Alu:SINE
L1PA3_dup1753:L1PA3:L1:LINE	MIR_dup114853:MIR:MIR:SINE
L3_dup24611:L3:CR1:LINE	FLAM_C_dup11821:FLAM_C:Alu:SINE
L1ME3F_dup3380:L1ME3F:L1:LINE	AluSq_dup10714:AluSq:Alu:SINE
L1ME3A_dup2750:L1ME3A:L1:LINE	AluSc8_dup2855:AluSc8:Alu:SINE
L1MA5A_dup3311:L1MA5A:L1:LINE	AluJb_dup19497:AluJb:Alu:SINE
L1MB8_dup11123:L1MB8:L1:LINE	MIRc_dup30214:MIRc:MIR:SINE
L1MEh_dup678:L1MEh:L1:LINE	AluSx1_dup105370:AluSx1:Alu:SINE
L2b_dup88396:L2b:L2:LINE	MIRc_dup72374:MIRc:MIR:SINE
L1MB5_dup6493:L1MB5:L1:LINE	AluSp_dup25104:AluSp:Alu:SINE
L1PA16_dup12377:L1PA16:L1:LINE	AluSg_dup23092:AluSg:Alu:SINE
HAL1_dup20350:HAL1:L1:LINE	AluJo_dup50438:AluJo:Alu:SINE
L2b_dup67180:L2b:L2:LINE	AluSz_dup95522:AluSz:Alu:SINE
L3_dup5709:L3:CR1:LINE	AluSz_dup81164:AluSz:Alu:SINE
L2c_dup49385:L2c:L2:LINE	MIRb_dup53692:MIRb:MIR:SINE
L1MEg_dup1917:L1MEg:L1:LINE	AluJb_dup62532:AluJb:Alu:SINE
L1M5_dup40189:L1M5:L1:LINE	AluSq2_dup3876:AluSq2:Alu:SINE
L1MA5A_dup2182:L1MA5A:L1:LINE	AluJo_dup21378:AluJo:Alu:SINE
L3_dup30585:L3:CR1:LINE	MIR_dup153166:MIR:MIR:SINE
L1ME3Cz_dup3999:L1ME3Cz:L1:LINE	AluSq2_dup3560:AluSq2:Alu:SINE
L1ME3F_dup1069:L1ME3F:L1:LINE	AluSz_dup28342:AluSz:Alu:SINE
L2a_dup93068:L2a:L2:LINE	AluSx1_dup73501:AluSx1:Alu:SINE
L2c_dup23543:L2c:L2:LINE	AluSp_dup37730:AluSp:Alu:SINE
HAL1_dup7230:HAL1:L1:LINE	AluSz6_dup44523:AluSz6:Alu:SINE
L1MEh_dup93:L1MEh:L1:LINE	AluY_dup23156:AluY:Alu:SINE
L1ME4c_dup3462:L1ME4c:L1:LINE	AluSz_dup59913:AluSz:Alu:SINE
L1M1_dup8045:L1M1:L1:LINE	FLAM_C_dup21896:FLAM_C:Alu:SINE
L1PA8_dup3234:L1PA8:L1:LINE	MIR3_dup208:MIR3:MIR:SINE
L1MEf_dup4270:L1MEf:L1:LINE	AluSx_dup24232:AluSx:Alu:SINE
L4_C_Mam_dup5:L4_C_Mam:RTE-X:LINE	AluSq2_dup36775:AluSq2:Alu:SINE
HAL1_dup296:HAL1:L1:LINE	MIRb_dup191983:MIRb:MIR:SINE
L1MEh_dup676:L1MEh:L1:LINE	AluSg_dup20619:AluSg:Alu:SINE
L1PA5_dup3500:L1PA5:L1:LINE	AluJb_dup75842:AluJb:Alu:SINE
L2b_dup35011:L2b:L2:LINE	AluJb_dup117585:AluJb:Alu:SINE
L1PBa_dup1896:L1PBa:L1:LINE	AluSc8_dup12453:AluSc8:Alu:SINE
L1MC5a_dup9836:L1MC5a:L1:LINE	MIRb_dup139256:MIRb:MIR:SINE
L1MA3_dup7703:L1MA3:L1:LINE	AluY_dup33809:AluY:Alu:SINE
L2c_dup102573:L2c:L2:LINE	AluSx_dup32129:AluSx:Alu:SINE
L1MB2_dup3444:L1MB2:L1:LINE	AluSx1_dup105367:AluSx1:Alu:SINE
L1MC1_dup7272:L1MC1:L1:LINE	AluSx_dup27158:AluSx:Alu:SINE
L1MC5a_dup12461:L1MC5a:L1:LINE	AluSp_dup7441:AluSp:Alu:SINE
L2c_dup130662:L2c:L2:LINE	AluSx1_dup51614:AluSx1:Alu:SINE
L2a_dup163144:L2a:L2:LINE	MIR_dup77886:MIR:MIR:SINE
L1PREC2_dup7041:L1PREC2:L1:LINE	MIR1_Amn_dup426:MIR1_Amn:MIR:SINE
L1PA16_dup13828:L1PA16:L1:LINE	AluSx_dup1120:AluSx:Alu:SINE
L2b_dup60867:L2b:L2:LINE	AluSz_dup93422:AluSz:Alu:SINE
L1MEd_dup20040:L1MEd:L1:LINE	MIRb_dup155389:MIRb:MIR:SINE
L2_dup54043:L2:L2:LINE	MIR3_dup22292:MIR3:MIR:SINE
L1MC4_dup20661:L1MC4:L1:LINE	MIRb_dup143678:MIRb:MIR:SINE
L2a_dup126434:L2a:L2:LINE	MIR_dup170299:MIR:MIR:SINE
L1PA14_dup88:L1PA14:L1:LINE	AluJo_dup56074:AluJo:Alu:SINE
L1ME3F_dup3643:L1ME3F:L1:LINE	AluJb_dup29724:AluJb:Alu:SINE
L2_dup51595:L2:L2:LINE	SVA_D_dup76:SVA_D:SVA:Retroposon
L2c_dup52728:L2c:L2:LINE	SVA_D_dup924:SVA_D:SVA:Retroposon
L1ME4c_dup6321:L1ME4c:L1:LINE
L1ME3B_dup6155:L1ME3B:L1:LINE
L1PA3_dup5699:L1PA3:L1:LINE
L1MD1_dup422:L1MD1:L1:LINE
L1MEf_dup6145:L1MEf:L1:LINE
L1MEf_dup11314:L1MEf:L1:LINE
L1MEf_dup32:L1MEf:L1:LINE
L1M5_dup54146:L1M5:L1:LINE
L1MB8_dup1394:L1MB8:L1:LINE
L2c_dup1294:L2c:L2:LINE
L1PA8A_dup161:L1PA8A:L1:LINE
L1ME3_dup4494:L1ME3:L1:LINE
L2_dup18088:L2:L2:LINE
L1MC5a_dup11855:L1MC5a:L1:LINE
L1P3_dup2577:L1P3:L1:LINE
L1ME1_dup18988:L1ME1:L1:LINE
L1MC4a_dup10099:L1MC4a:L1:LINE
L2_dup18073:L2:L2:LINE
L2b_dup70373:L2b:L2:LINE
L2b_dup29309:L2b:L2:LINE
L1MC5_dup870:L1MC5:L1:LINE
HAL1_dup11935:HAL1:L1:LINE
HAL1ME_dup8340:HAL1ME:L1:LINE
L2a_dup64874:L2a:L2:LINE
L1PA6_dup619:L1PA6:L1:LINE
L1MB3_dup16337:L1MB3:L1:LINE
L2b_dup84478:L2b:L2:LINE
L1ME4c_dup1306:L1ME4c:L1:LINE
L1MB7_dup10664:L1MB7:L1:LINE
L2b_dup9311:L2b:L2:LINE
L1M8_dup1452:L1M8:L1:LINE
HAL1ME_dup7218:HAL1ME:L1:LINE
L1ME3G_dup1877:L1ME3G:L1:LINE
L1MC4a_dup4816:L1MC4a:L1:LINE
L1MA2_dup177:L1MA2:L1:LINE
L1MA7_dup8132:L1MA7:L1:LINE
L1ME3C_dup2715:L1ME3C:L1:LINE
L1ME3F_dup1112:L1ME3F:L1:LINE
L1MEc_dup10808:L1MEc:L1:LINE
L1MC1_dup2189:L1MC1:L1:LINE
L2c_dup2793:L2c:L2:LINE
L1MA8_dup10732:L1MA8:L1:LINE
L2a_dup79941:L2a:L2:LINE
L1MC4_dup10258:L1MC4:L1:LINE
L1MB2_dup3109:L1MB2:L1:LINE
L1ME3A_dup261:L1ME3A:L1:LINE
L2_dup33465:L2:L2:LINE
L2a_dup10913:L2a:L2:LINE
L3_dup43008:L3:CR1:LINE
L1MC3_dup10447:L1MC3:L1:LINE
L2_dup21289:L2:L2:LINE
L1M7_dup3217:L1M7:L1:LINE
L1MB2_dup8008:L1MB2:L1:LINE
L1MB2_dup6045:L1MB2:L1:LINE
L2c_dup117510:L2c:L2:LINE
L1ME1_dup30313:L1ME1:L1:LINE
L1M4a2_dup1985:L1M4a2:L1:LINE
L1MC_dup96:L1MC:L1:LINE
L1PB1_dup9965:L1PB1:L1:LINE
L2c_dup94752:L2c:L2:LINE
L1MA10_dup4737:L1MA10:L1:LINE
L1MB7_dup14892:L1MB7:L1:LINE
L2a_dup10059:L2a:L2:LINE
L2b_dup12861:L2b:L2:LINE
L1P2_dup936:L1P2:L1:LINE
L4_C_Mam_dup4524:L4_C_Mam:RTE-X:LINE
L1MD1_dup6613:L1MD1:L1:LINE
L1MB7_dup901:L1MB7:L1:LINE
L1ME3A_dup524:L1ME3A:L1:LINE
L2b_dup90363:L2b:L2:LINE
L1MEf_dup4678:L1MEf:L1:LINE
L1PA5_dup5296:L1PA5:L1:LINE
L1MD1_dup6611:L1MD1:L1:LINE
L1PB2_dup2092:L1PB2:L1:LINE
L2a_dup124937:L2a:L2:LINE
L1ME1_dup23357:L1ME1:L1:LINE
L2c_dup98734:L2c:L2:LINE
L1PA16_dup213:L1PA16:L1:LINE
L1PA2_dup4596:L1PA2:L1:LINE
L1MB3_dup5580:L1MB3:L1:LINE
L1M5_dup588:L1M5:L1:LINE
L1PA4_dup5471:L1PA4:L1:LINE
L1MB1_dup3162:L1MB1:L1:LINE
L1PA7_dup1170:L1PA7:L1:LINE
L1ME2_dup12313:L1ME2:L1:LINE
L1PA6_dup2544:L1PA6:L1:LINE
HAL1_dup15214:HAL1:L1:LINE
L1PA2_dup1270:L1PA2:L1:LINE
L1MB8_dup5878:L1MB8:L1:LINE
L1PA4_dup107:L1PA4:L1:LINE
L1MC5a_dup2942:L1MC5a:L1:LINE
L1MA3_dup7586:L1MA3:L1:LINE
L1M3a_dup588:L1M3a:L1:LINE
L2a_dup2001:L2a:L2:LINE
L2a_dup69721:L2a:L2:LINE
L2c_dup62777:L2c:L2:LINE
L1M5_dup30977:L1M5:L1:LINE
L2a_dup160555:L2a:L2:LINE
L1ME1_dup3300:L1ME1:L1:LINE
L2b_dup62373:L2b:L2:LINE
L1PA6_dup4693:L1PA6:L1:LINE
L2b_dup88159:L2b:L2:LINE
L1PA8_dup87:L1PA8:L1:LINE
L2_dup39716:L2:L2:LINE
L1MC4_dup22239:L1MC4:L1:LINE
L2a_dup31207:L2a:L2:LINE
L1MC4_dup1663:L1MC4:L1:LINE
L1MB8_dup1871:L1MB8:L1:LINE
L1MB8_dup9688:L1MB8:L1:LINE
L1MC4_dup4970:L1MC4:L1:LINE
L1PBa_dup518:L1PBa:L1:LINE
L1MB8_dup12912:L1MB8:L1:LINE
L1PA8_dup6629:L1PA8:L1:LINE
L1MEc_dup3348:L1MEc:L1:LINE
L1MB7_dup8832:L1MB7:L1:LINE
L3_dup28426:L3:CR1:LINE
L1MB4_dup206:L1MB4:L1:LINE
L1MA4_dup6321:L1MA4:L1:LINE
L2b_dup39851:L2b:L2:LINE
L1MC4_dup8922:L1MC4:L1:LINE
L1PA2_dup3724:L1PA2:L1:LINE
L1PB1_dup6073:L1PB1:L1:LINE
L1ME1_dup1853:L1ME1:L1:LINE
L2a_dup166133:L2a:L2:LINE
L1PA2_dup2810:L1PA2:L1:LINE
L2a_dup63215:L2a:L2:LINE
L1M6_dup5519:L1M6:L1:LINE
L1PA8_dup8001:L1PA8:L1:LINE
L2b_dup83581:L2b:L2:LINE
L2a_dup16501:L2a:L2:LINE
L2-3_Crp_dup1089:L2-3_Crp:L2:LINE
L1ME3_dup8903:L1ME3:L1:LINE
L2c_dup104390:L2c:L2:LINE
L1ME3G_dup14347:L1ME3G:L1:LINE
L3_dup44506:L3:CR1:LINE
L2a_dup111066:L2a:L2:LINE
L1MEg_dup13338:L1MEg:L1:LINE
L2a_dup158020:L2a:L2:LINE
L1M4_dup3337:L1M4:L1:LINE
L1MB4_dup949:L1MB4:L1:LINE
L1PB3_dup2671:L1PB3:L1:LINE
L1PA2_dup1866:L1PA2:L1:LINE
L2_dup11752:L2:L2:LINE
L1MC_dup6129:L1MC:L1:LINE
L1MB3_dup17:L1MB3:L1:LINE
L2c_dup133859:L2c:L2:LINE
L1MB7_dup22276:L1MB7:L1:LINE
L1PA2_dup1058:L1PA2:L1:LINE
L2a_dup10917:L2a:L2:LINE
L2c_dup49469:L2c:L2:LINE
HAL1_dup19755:HAL1:L1:LINE
L2a_dup124491:L2a:L2:LINE
L2_dup5402:L2:L2:LINE
L2_dup54002:L2:L2:LINE
L1PB1_dup3980:L1PB1:L1:LINE
L1PA5_dup4141:L1PA5:L1:LINE
L1ME1_dup16674:L1ME1:L1:LINE
L1ME3D_dup69:L1ME3D:L1:LINE
L1MB7_dup4430:L1MB7:L1:LINE
L2a_dup87638:L2a:L2:LINE
L1ME4a_dup25536:L1ME4a:L1:LINE
L1MEg_dup13649:L1MEg:L1:LINE
L1MB4_dup7697:L1MB4:L1:LINE
L1MC1_dup320:L1MC1:L1:LINE
L1MA4_dup8562:L1MA4:L1:LINE
L1MB5_dup7020:L1MB5:L1:LINE
L1ME3F_dup4523:L1ME3F:L1:LINE
L1PA3_dup9289:L1PA3:L1:LINE
L1PA13_dup6381:L1PA13:L1:LINE
L1PA7_dup1973:L1PA7:L1:LINE
L1M5_dup45474:L1M5:L1:LINE
L2c_dup2081:L2c:L2:LINE
L3b_dup8043:L3b:CR1:LINE
L1M4c_dup2479:L1M4c:L1:LINE
L1MC1_dup7270:L1MC1:L1:LINE
L1MC3_dup76:L1MC3:L1:LINE
L1M6_dup1112:L1M6:L1:LINE
L1MB7_dup17104:L1MB7:L1:LINE
L1PA4_dup7064:L1PA4:L1:LINE
L1MA1_dup3697:L1MA1:L1:LINE
L2a_dup142132:L2a:L2:LINE
L1MC5_dup15011:L1MC5:L1:LINE
HAL1_dup15712:HAL1:L1:LINE
L1MEf_dup8655:L1MEf:L1:LINE
L1ME3B_dup3569:L1ME3B:L1:LINE
HAL1_dup22316:HAL1:L1:LINE
L3_dup4041:L3:CR1:LINE
L1MEb_dup389:L1MEb:L1:LINE
L3b_dup31:L3b:CR1:LINE
L1MEg_dup13485:L1MEg:L1:LINE
L1PA10_dup599:L1PA10:L1:LINE
L2a_dup126311:L2a:L2:LINE
L1MB3_dup2355:L1MB3:L1:LINE
L1MC4_dup412:L1MC4:L1:LINE
L2a_dup144441:L2a:L2:LINE
L1MC5_dup5056:L1MC5:L1:LINE
L2b_dup17385:L2b:L2:LINE
L2c_dup1839:L2c:L2:LINE
L1MA3_dup8206:L1MA3:L1:LINE
L1MC5a_dup12973:L1MC5a:L1:LINE
L1MA8_dup5916:L1MA8:L1:LINE
L1MDa_dup2985:L1MDa:L1:LINE
L2a_dup20281:L2a:L2:LINE
L1PB1_dup3180:L1PB1:L1:LINE
L2b_dup92499:L2b:L2:LINE
L1MCa_dup2712:L1MCa:L1:LINE
L1MB8_dup1757:L1MB8:L1:LINE
L2b_dup17104:L2b:L2:LINE
L2a_dup2959:L2a:L2:LINE
L2c_dup133036:L2c:L2:LINE
L1MC4_dup23299:L1MC4:L1:LINE
L1MB3_dup3712:L1MB3:L1:LINE
L2a_dup133839:L2a:L2:LINE
L2c_dup62178:L2c:L2:LINE
L1M3de_dup57:L1M3de:L1:LINE
L1MEc_dup13831:L1MEc:L1:LINE
L1PA2_dup103:L1PA2:L1:LINE
L1ME1_dup6544:L1ME1:L1:LINE
L1PB1_dup7850:L1PB1:L1:LINE
L1ME3_dup393:L1ME3:L1:LINE
L2a_dup168685:L2a:L2:LINE
L1PA3_dup251:L1PA3:L1:LINE
L1MC4_dup20157:L1MC4:L1:LINE
L1MEg_dup12987:L1MEg:L1:LINE
L2c_dup54820:L2c:L2:LINE
L1MEg_dup6878:L1MEg:L1:LINE
L2b_dup93748:L2b:L2:LINE
L1M4_dup15700:L1M4:L1:LINE
L1PA5_dup5567:L1PA5:L1:LINE
L2a_dup148500:L2a:L2:LINE
L2c_dup133985:L2c:L2:LINE
L1PA3_dup2870:L1PA3:L1:LINE
L1M5_dup30668:L1M5:L1:LINE
L1MA2_dup1187:L1MA2:L1:LINE
L1PA5_dup4648:L1PA5:L1:LINE
L2c_dup16962:L2c:L2:LINE
L2c_dup109968:L2c:L2:LINE
L1PA5_dup3501:L1PA5:L1:LINE
L1M2c_dup34:L1M2c:L1:LINE
L1MA5A_dup482:L1MA5A:L1:LINE
L2b_dup88584:L2b:L2:LINE
L1MA9_dup13619:L1MA9:L1:LINE
L1MEd_dup21363:L1MEd:L1:LINE
L1M5_dup8806:L1M5:L1:LINE
L1ME3B_dup1098:L1ME3B:L1:LINE
L1ME2z_dup524:L1ME2z:L1:LINE
L1MB5_dup8166:L1MB5:L1:LINE
L1M4a2_dup1818:L1M4a2:L1:LINE
L1MEc_dup8381:L1MEc:L1:LINE
L1MC5a_dup10069:L1MC5a:L1:LINE
L1HS_dup458:L1HS:L1:LINE
L1PA4_dup5221:L1PA4:L1:LINE
L1MA4_dup5539:L1MA4:L1:LINE
L2a_dup2997:L2a:L2:LINE
L1ME2z_dup2765:L1ME2z:L1:LINE
L1PA7_dup7145:L1PA7:L1:LINE
L2a_dup90854:L2a:L2:LINE
L1MEg_dup1509:L1MEg:L1:LINE
L1M4c_dup1985:L1M4c:L1:LINE
L2_dup2097:L2:L2:LINE
L2a_dup85571:L2a:L2:LINE
L1MB2_dup6353:L1MB2:L1:LINE
L2a_dup127641:L2a:L2:LINE
L2b_dup1128:L2b:L2:LINE
L1PA4_dup5685:L1PA4:L1:LINE
L1MB7_dup14938:L1MB7:L1:LINE
L1MC5a_dup14586:L1MC5a:L1:LINE
L1ME3G_dup12139:L1ME3G:L1:LINE
L2a_dup36304:L2a:L2:LINE
L1MC4_dup9177:L1MC4:L1:LINE
L1MD2_dup9528:L1MD2:L1:LINE
L1PA2_dup4061:L1PA2:L1:LINE
L1PA3_dup6370:L1PA3:L1:LINE
L1MD2_dup9983:L1MD2:L1:LINE
L1PA4_dup5598:L1PA4:L1:LINE
L2b_dup29248:L2b:L2:LINE
L1PA6_dup572:L1PA6:L1:LINE
L1PA15_dup137:L1PA15:L1:LINE
L1MD1_dup2847:L1MD1:L1:LINE
L1MC5a_dup16146:L1MC5a:L1:LINE
L2_dup6051:L2:L2:LINE
L2_dup35499:L2:L2:LINE
L2b_dup62257:L2b:L2:LINE
L1ME3A_dup13023:L1ME3A:L1:LINE
L2a_dup92437:L2a:L2:LINE
L1PA6_dup221:L1PA6:L1:LINE
L2a_dup86549:L2a:L2:LINE
L2b_dup1336:L2b:L2:LINE
L1PA6_dup468:L1PA6:L1:LINE
L1PA6_dup3729:L1PA6:L1:LINE
L2a_dup95532:L2a:L2:LINE
L1MC_dup7601:L1MC:L1:LINE
L1MA2_dup6607:L1MA2:L1:LINE
L1P2_dup719:L1P2:L1:LINE
L2a_dup158089:L2a:L2:LINE
L1PA10_dup206:L1PA10:L1:LINE
HAL1ME_dup7611:HAL1ME:L1:LINE
L2b_dup83665:L2b:L2:LINE
L2c_dup95250:L2c:L2:LINE
L1ME3G_dup14955:L1ME3G:L1:LINE
L1MA9_dup3228:L1MA9:L1:LINE
HAL1_dup16639:HAL1:L1:LINE
L1ME3Cz_dup5333:L1ME3Cz:L1:LINE
L1MA2_dup497:L1MA2:L1:LINE
L1MB1_dup5683:L1MB1:L1:LINE
L1PA5_dup271:L1PA5:L1:LINE
L2c_dup28617:L2c:L2:LINE
L1MA3_dup6326:L1MA3:L1:LINE
L2c_dup12019:L2c:L2:LINE
L1MC_dup94:L1MC:L1:LINE
L1ME2z_dup5566:L1ME2z:L1:LINE
L1MEj_dup381:L1MEj:L1:LINE
L1ME3G_dup7445:L1ME3G:L1:LINE
L1MB7_dup14829:L1MB7:L1:LINE
L1MC5a_dup14978:L1MC5a:L1:LINE
L1MCa_dup1354:L1MCa:L1:LINE
L1M4_dup7286:L1M4:L1:LINE
L1ME4c_dup3461:L1ME4c:L1:LINE
L1MA3_dup6710:L1MA3:L1:LINE
L1MA4_dup7191:L1MA4:L1:LINE
L1M5_dup48764:L1M5:L1:LINE
L2a_dup158135:L2a:L2:LINE
L1MB3_dup16204:L1MB3:L1:LINE
L1M1_dup2125:L1M1:L1:LINE
L2b_dup10294:L2b:L2:LINE
L1PA3_dup9352:L1PA3:L1:LINE
L1ME1_dup13401:L1ME1:L1:LINE
L1ME2_dup2435:L1ME2:L1:LINE
L1MA4_dup4384:L1MA4:L1:LINE
L1MC4_dup4973:L1MC4:L1:LINE
L1PA7_dup5317:L1PA7:L1:LINE
L1M5_dup43542:L1M5:L1:LINE
L1PREC2_dup3635:L1PREC2:L1:LINE
L3_dup29779:L3:CR1:LINE
L1ME3A_dup4208:L1ME3A:L1:LINE
L2c_dup75623:L2c:L2:LINE
L1ME2z_dup5975:L1ME2z:L1:LINE
L1ME3A_dup13017:L1ME3A:L1:LINE
L1PA2_dup3893:L1PA2:L1:LINE
L1M6_dup5137:L1M6:L1:LINE
L1MC5a_dup16145:L1MC5a:L1:LINE
L1MEg_dup5227:L1MEg:L1:LINE
L2a_dup159289:L2a:L2:LINE
L1MB5_dup521:L1MB5:L1:LINE
L2b_dup61817:L2b:L2:LINE
L2a_dup19450:L2a:L2:LINE
L2a_dup36366:L2a:L2:LINE
L1PA17_dup475:L1PA17:L1:LINE
L1MB8_dup11129:L1MB8:L1:LINE
L2a_dup2099:L2a:L2:LINE
L2a_dup21412:L2a:L2:LINE
L2a_dup101626:L2a:L2:LINE
L1MC4_dup9905:L1MC4:L1:LINE
L1PA3_dup2720:L1PA3:L1:LINE
L1M5_dup30093:L1M5:L1:LINE
L2_dup22681:L2:L2:LINE
L1MEd_dup3694:L1MEd:L1:LINE
L1PA3_dup9354:L1PA3:L1:LINE
L1MEc_dup3991:L1MEc:L1:LINE
L2b_dup51625:L2b:L2:LINE
L2b_dup93863:L2b:L2:LINE
L1M1_dup3775:L1M1:L1:LINE
L1MB1_dup4504:L1MB1:L1:LINE
L3_dup5777:L3:CR1:LINE
L1P1_dup2557:L1P1:L1:LINE
L1MB8_dup5905:L1MB8:L1:LINE
L1MA2_dup6604:L1MA2:L1:LINE
L1PA2_dup809:L1PA2:L1:LINE
L1ME3Cz_dup9812:L1ME3Cz:L1:LINE
L1MA6_dup4712:L1MA6:L1:LINE
L1MB8_dup11383:L1MB8:L1:LINE
L1PA2_dup1624:L1PA2:L1:LINE
L2c_dup125491:L2c:L2:LINE
L1PA12_dup875:L1PA12:L1:LINE
L1PA10_dup6292:L1PA10:L1:LINE
L1ME4a_dup30461:L1ME4a:L1:LINE
L2a_dup137634:L2a:L2:LINE
L1MB7_dup18617:L1MB7:L1:LINE
L1MB8_dup11135:L1MB8:L1:LINE
L1M3a_dup480:L1M3a:L1:LINE
L2b_dup53196:L2b:L2:LINE
L1MB2_dup3443:L1MB2:L1:LINE
L1M8_dup908:L1M8:L1:LINE
L1PA15_dup4278:L1PA15:L1:LINE
L1MB3_dup7749:L1MB3:L1:LINE
L1PA5_dup422:L1PA5:L1:LINE
L1ME3G_dup5859:L1ME3G:L1:LINE
L1ME1_dup5136:L1ME1:L1:LINE
L1HS_dup26:L1HS:L1:LINE
L2c_dup33015:L2c:L2:LINE
L1ME3B_dup7680:L1ME3B:L1:LINE
L1MEc_dup16883:L1MEc:L1:LINE
L1M1_dup1780:L1M1:L1:LINE
L1MB4_dup7057:L1MB4:L1:LINE
L1ME3Cz_dup7008:L1ME3Cz:L1:LINE
L1ME4c_dup5509:L1ME4c:L1:LINE
HAL1b_dup1895:HAL1b:L1:LINE
L1MB3_dup13125:L1MB3:L1:LINE
L2c_dup2734:L2c:L2:LINE
L1PA11_dup515:L1PA11:L1:LINE
L2b_dup89815:L2b:L2:LINE
L2b_dup51974:L2b:L2:LINE
L1MCa_dup924:L1MCa:L1:LINE
L1M5_dup19570:L1M5:L1:LINE
L2b_dup6583:L2b:L2:LINE
L1ME3B_dup861:L1ME3B:L1:LINE
L1ME3_dup876:L1ME3:L1:LINE
L1ME4c_dup2106:L1ME4c:L1:LINE
L2a_dup159698:L2a:L2:LINE
L1MD2_dup8455:L1MD2:L1:LINE
L3_dup5657:L3:CR1:LINE
L1PB1_dup4090:L1PB1:L1:LINE
L1ME4a_dup28206:L1ME4a:L1:LINE
L1PA2_dup4309:L1PA2:L1:LINE
L1MEf_dup11206:L1MEf:L1:LINE
L2b_dup89269:L2b:L2:LINE
L1MB3_dup16335:L1MB3:L1:LINE
L1PB4_dup2932:L1PB4:L1:LINE
L1MB2_dup7649:L1MB2:L1:LINE
L1M2_dup7849:L1M2:L1:LINE
L1PA3_dup8934:L1PA3:L1:LINE
L2a_dup296:L2a:L2:LINE
L1MCc_dup530:L1MCc:L1:LINE
L1ME2z_dup5151:L1ME2z:L1:LINE
L1MC4a_dup9544:L1MC4a:L1:LINE
L2_dup561:L2:L2:LINE
L2a_dup127622:L2a:L2:LINE
L1PA2_dup302:L1PA2:L1:LINE
L1M8_dup4:L1M8:L1:LINE
L2a_dup11412:L2a:L2:LINE
L2a_dup141344:L2a:L2:LINE
L1MB2_dup1337:L1MB2:L1:LINE
HAL1_dup1751:HAL1:L1:LINE
L1PA2_dup579:L1PA2:L1:LINE
L1MEc_dup12794:L1MEc:L1:LINE
MamRTE1_dup8170:MamRTE1:RTE-BovB:LINE
L2b_dup53179:L2b:L2:LINE
L1ME4a_dup20568:L1ME4a:L1:LINE
MSTD_dup7179:MSTD:ERVL-MaLR:LTR
MER34_dup620:MER34:ERV1:LTR
MER4C_dup95:MER4C:ERV1:LTR
LTR79_dup3322:LTR79:ERVL:LTR
HERVL-int_dup1049:HERVL-int:ERVL:LTR
LTR8_dup532:LTR8:ERV1:LTR
MER51A_dup102:MER51A:ERV1:LTR
ERVL-E-int_dup279:ERVL-E-int:ERVL:LTR
MLT1E2_dup3696:MLT1E2:ERVL-MaLR:LTR
MLT1C_dup17080:MLT1C:ERVL-MaLR:LTR
MLT1F2_dup164:MLT1F2:ERVL-MaLR:LTR
HERVL-int_dup1825:HERVL-int:ERVL:LTR
MER68_dup1327:MER68:ERVL:LTR
LTR14_dup82:LTR14:ERVK:LTR
MLT1B_dup1095:MLT1B:ERVL-MaLR:LTR
HERVL-int_dup2137:HERVL-int:ERVL:LTR
HERVK3-int_dup31:HERVK3-int:ERVK:LTR
LTR78B_dup120:LTR78B:ERV1:LTR
MLT1D_dup19319:MLT1D:ERVL-MaLR:LTR
MLT1D_dup9936:MLT1D:ERVL-MaLR:LTR
MER34C_:MER34C_:ERV1:LTR
LTR16A_dup506:LTR16A:ERVL:LTR
LTR16C_dup3232:LTR16C:ERVL:LTR
LTR9D_dup579:LTR9D:ERV1:LTR
LTR84b_dup148:LTR84b:ERVL:LTR
LTR16C_dup973:LTR16C:ERVL:LTR
MLT1J_dup5641:MLT1J:ERVL-MaLR:LTR
HERVL-int_dup1827:HERVL-int:ERVL:LTR
LTR5B_dup318:LTR5B:ERVK:LTR
THE1C_dup5693:THE1C:ERVL-MaLR:LTR
MSTA-int_dup520:MSTA-int:ERVL-MaLR:LTR
MLT1L_dup9375:MLT1L:ERVL-MaLR:LTR
MLT1F_dup290:MLT1F:ERVL-MaLR:LTR
MLT2D_dup3227:MLT2D:ERVL:LTR
THE1B-int_dup3895:THE1B-int:ERVL-MaLR:LTR
MLT2B3_dup2448:MLT2B3:ERVL:LTR
LTR19-int_dup45:LTR19-int:ERV1:LTR
HERVK3-int_dup29:HERVK3-int:ERVK:LTR
HUERS-P2-int_dup243:HUERS-P2-int:ERV1:LTR
LTR54_dup187:LTR54:ERV1:LTR
MER4D_dup501:MER4D:ERV1:LTR
LTR28_dup143:LTR28:ERV1:LTR
MER67B_dup472:MER67B:ERV1:LTR
LTR12C_dup2319:LTR12C:ERV1:LTR
MSTA_dup18282:MSTA:ERVL-MaLR:LTR
MER52A_dup16:MER52A:ERV1:LTR
LTR16C_dup55:LTR16C:ERVL:LTR
LTR25-int_dup140:LTR25-int:ERV1:LTR
MER52-int_dup31:MER52-int:ERV1:LTR
MLT1E2_dup126:MLT1E2:ERVL-MaLR:LTR
MLT1B_dup13055:MLT1B:ERVL-MaLR:LTR
LTR13_dup435:LTR13:ERVK:LTR
MLT1C_dup6778:MLT1C:ERVL-MaLR:LTR
MER4A_dup1:MER4A:ERV1:LTR
MLT1F2_dup3440:MLT1F2:ERVL-MaLR:LTR
LTR12C_dup2142:LTR12C:ERV1:LTR
MLT1D_dup623:MLT1D:ERVL-MaLR:LTR
MLT1E2_dup636:MLT1E2:ERVL-MaLR:LTR
MLT2B3_dup25:MLT2B3:ERVL:LTR
ERVL-E-int_dup6936:ERVL-E-int:ERVL:LTR
LTR1A2_dup144:LTR1A2:ERV1:LTR
MLT1L_dup387:MLT1L:ERVL-MaLR:LTR
MLT1C_dup10423:MLT1C:ERVL-MaLR:LTR
MLT1C_dup17525:MLT1C:ERVL-MaLR:LTR
MER68_dup163:MER68:ERVL:LTR
MLT1K_dup8073:MLT1K:ERVL-MaLR:LTR
MLT1A0_dup11864:MLT1A0:ERVL-MaLR:LTR
MLT1C_dup13508:MLT1C:ERVL-MaLR:LTR
MLT1F1_dup3095:MLT1F1:ERVL-MaLR:LTR
MLT1H_dup8182:MLT1H:ERVL-MaLR:LTR
THE1B-int_dup182:THE1B-int:ERVL-MaLR:LTR
MSTA_dup3970:MSTA:ERVL-MaLR:LTR
MLT1A0_dup12735:MLT1A0:ERVL-MaLR:LTR
THE1B_dup8354:THE1B:ERVL-MaLR:LTR
MLT1G1_dup1708:MLT1G1:ERVL-MaLR:LTR
LTR79_dup717:LTR79:ERVL:LTR
MER9a1_dup257:MER9a1:ERVK:LTR
LTR9A1_dup445:LTR9A1:ERV1:LTR
MSTA_dup502:MSTA:ERVL-MaLR:LTR
LTR5B_dup404:LTR5B:ERVK:LTR
LTR2_dup782:LTR2:ERV1:LTR
MER31-int_dup46:MER31-int:ERV1:LTR
MER51B_dup281:MER51B:ERV1:LTR
HERVL74-int_dup15:HERVL74-int:ERVL:LTR
LTR37-int_dup587:LTR37-int:ERV1:LTR
LTR78_dup2136:LTR78:ERV1:LTR
MLT1J_dup13924:MLT1J:ERVL-MaLR:LTR
LTR24C_dup104:LTR24C:ERV1:LTR
MLT1E3_dup10:MLT1E3:ERVL-MaLR:LTR
LTR79_dup814:LTR79:ERVL:LTR
HUERS-P3-int_dup248:HUERS-P3-int:ERV1:LTR
LTR16C_dup651:LTR16C:ERVL:LTR
HERV16-int_dup692:HERV16-int:ERVL:LTR
LTR49_dup651:LTR49:ERV1:LTR
LTR76_dup1:LTR76:ERV1:LTR
THE1D_dup9032:THE1D:ERVL-MaLR:LTR
MER4B_dup1528:MER4B:ERV1:LTR
MLT1H2_dup3629:MLT1H2:ERVL-MaLR:LTR
MLT1F_dup3229:MLT1F:ERVL-MaLR:LTR
MER4C_dup9:MER4C:ERV1:LTR
MER67B_dup9:MER67B:ERV1:LTR
MER4C_dup284:MER4C:ERV1:LTR
LTR13A_dup6:LTR13A:ERVK:LTR
LTR8A_dup931:LTR8A:ERV1:LTR
MER83B_dup85:MER83B:ERV1:LTR
MLT1C_dup12088:MLT1C:ERVL-MaLR:LTR
MLT1L_dup8526:MLT1L:ERVL-MaLR:LTR
HERVIP10B3-int_dup176:HERVIP10B3-int:ERV1:LTR
THE1B-int_dup3825:THE1B-int:ERVL-MaLR:LTR
MLT2A2_dup3684:MLT2A2:ERVL:LTR
MLT1H_dup1479:MLT1H:ERVL-MaLR:LTR
LTR72B_dup1:LTR72B:ERV1:LTR
PRIMA41-int_dup179:PRIMA41-int:ERV1:LTR
MLT1J_dup14717:MLT1J:ERVL-MaLR:LTR
THE1B_dup4011:THE1B:ERVL-MaLR:LTR
LTR2_dup420:LTR2:ERV1:LTR
LTR12C_dup2557:LTR12C:ERV1:LTR
LTR71B_dup37:LTR71B:ERV1:LTR
MER65A_dup343:MER65A:ERV1:LTR
MLT1E2_dup590:MLT1E2:ERVL-MaLR:LTR
MSTC_dup637:MSTC:ERVL-MaLR:LTR
MSTB_dup1200:MSTB:ERVL-MaLR:LTR
MamRep1527_dup848:MamRep1527:LTR:LTR
MSTB2_dup58:MSTB2:ERVL-MaLR:LTR
MLT2B4_dup1021:MLT2B4:ERVL:LTR
MER50_dup1991:MER50:ERV1:LTR
LTR70_dup101:LTR70:ERV1:LTR
LTR33B_dup40:LTR33B:ERVL:LTR
LTR70_dup142:LTR70:ERV1:LTR
MER51E_dup209:MER51E:ERV1:LTR
MLT1K_dup5879:MLT1K:ERVL-MaLR:LTR
MLT1D_dup5596:MLT1D:ERVL-MaLR:LTR
LTR64_dup300:LTR64:ERV1:LTR
ERV3-16A3_LTR_dup859:ERV3-16A3_LTR:ERVL:LTR
MER52-int_dup28:MER52-int:ERV1:LTR
MLT1L_dup9179:MLT1L:ERVL-MaLR:LTR
MER68_dup880:MER68:ERVL:LTR
LTR12C_dup2423:LTR12C:ERV1:LTR
LTR13A_dup72:LTR13A:ERVK:LTR
LTR12C_dup2544:LTR12C:ERV1:LTR
MER50_dup1367:MER50:ERV1:LTR
ERV3-16A3_LTR_dup183:ERV3-16A3_LTR:ERVL:LTR
THE1C_dup8199:THE1C:ERVL-MaLR:LTR
MER21B_dup540:MER21B:ERVL:LTR
MLT1B_dup14461:MLT1B:ERVL-MaLR:LTR
MLT1C_dup4056:MLT1C:ERVL-MaLR:LTR
MSTD_dup6220:MSTD:ERVL-MaLR:LTR
LTR2_dup177:LTR2:ERV1:LTR
MLT1D_dup20352:MLT1D:ERVL-MaLR:LTR
MER31B_dup616:MER31B:ERV1:LTR
MSTB_dup1691:MSTB:ERVL-MaLR:LTR
MER77B_dup1140:MER77B:ERVL:LTR
MSTC_dup1509:MSTC:ERVL-MaLR:LTR
MSTA_dup19450:MSTA:ERVL-MaLR:LTR
LTR6A_dup33:LTR6A:ERV1:LTR
MLT1A0_dup586:MLT1A0:ERVL-MaLR:LTR
HERVH-int_dup1321:HERVH-int:ERV1:LTR
MER41A_dup8:MER41A:ERV1:LTR
LTR13_dup299:LTR13:ERVK:LTR
MSTB_dup3358:MSTB:ERVL-MaLR:LTR
LTR5_Hs_dup556:LTR5_Hs:ERVK:LTR
MLT1D_dup20380:MLT1D:ERVL-MaLR:LTR
MER89-int_dup586:MER89-int:ERV1:LTR
MSTA_dup17690:MSTA:ERVL-MaLR:LTR
MSTB_dup5583:MSTB:ERVL-MaLR:LTR
LTR54_dup223:LTR54:ERV1:LTR
HERVH-int_dup5485:HERVH-int:ERV1:LTR
MER34B-int_dup599:MER34B-int:ERV1:LTR
MLT1A1_dup477:MLT1A1:ERVL-MaLR:LTR
MLT-int_dup140:MLT-int:ERVL-MaLR:LTR
LTR50_dup1243:LTR50:ERVL:LTR
MER49_dup266:MER49:ERV1:LTR
MSTD_dup6978:MSTD:ERVL-MaLR:LTR
MER76_dup670:MER76:ERVL:LTR
THE1A_dup2063:THE1A:ERVL-MaLR:LTR
HERVK3-int_dup32:HERVK3-int:ERVK:LTR
HERVE-int_dup251:HERVE-int:ERV1:LTR
HERV3-int_dup275:HERV3-int:ERV1:LTR
MST-int_dup132:MST-int:ERVL-MaLR:LTR
LTR25_dup265:LTR25:ERV1:LTR
MER51B_dup507:MER51B:ERV1:LTR
MLT1H2_dup4299:MLT1H2:ERVL-MaLR:LTR
MLT1B_dup5185:MLT1B:ERVL-MaLR:LTR
LTR57_dup186:LTR57:ERVL:LTR
THE1C-int_dup1616:THE1C-int:ERVL-MaLR:LTR
MLT1K_dup15900:MLT1K:ERVL-MaLR:LTR
MLT1D_dup1655:MLT1D:ERVL-MaLR:LTR
MLT1D-int_dup205:MLT1D-int:ERVL-MaLR:LTR
LTR25-int_dup141:LTR25-int:ERV1:LTR
HERVH-int_dup4104:HERVH-int:ERV1:LTR
MLT1C_dup1729:MLT1C:ERVL-MaLR:LTR
MLT1C_dup13346:MLT1C:ERVL-MaLR:LTR
THE1B-int_dup16:THE1B-int:ERVL-MaLR:LTR
MER57E3_dup80:MER57E3:ERV1:LTR
ERVL-E-int_dup2985:ERVL-E-int:ERVL:LTR
MLT1A0_dup19530:MLT1A0:ERVL-MaLR:LTR
THE1D_dup10793:THE1D:ERVL-MaLR:LTR
MLT1E2_dup373:MLT1E2:ERVL-MaLR:LTR
LTR5A_dup216:LTR5A:ERVK:LTR
MLT1J_dup3113:MLT1J:ERVL-MaLR:LTR
MER34_dup778:MER34:ERV1:LTR
MLT1A_dup8832:MLT1A:ERVL-MaLR:LTR
LTR86B1_dup149:LTR86B1:ERVL:LTR
LTR84b_dup185:LTR84b:ERVL:LTR
LTR26B_dup59:LTR26B:ERV1:LTR
MER89_dup725:MER89:ERV1:LTR
MLT1D_dup20046:MLT1D:ERVL-MaLR:LTR
MLT1D_dup14377:MLT1D:ERVL-MaLR:LTR
LTR33_dup897:LTR33:ERVL:LTR
MLT1E_dup42:MLT1E:ERVL-MaLR:LTR
MLT1H1_dup2574:MLT1H1:ERVL-MaLR:LTR
MLT1H2_dup602:MLT1H2:ERVL-MaLR:LTR
MLT1C_dup15385:MLT1C:ERVL-MaLR:LTR
HERVK9-int_dup297:HERVK9-int:ERVK:LTR
HERV-Fc1-int_dup2:HERV-Fc1-int:ERV1:LTR
MLT1L_dup7125:MLT1L:ERVL-MaLR:LTR
MLT1A1_dup6580:MLT1A1:ERVL-MaLR:LTR
LTR16A1_dup1851:LTR16A1:ERVL:LTR
THE1C_dup8890:THE1C:ERVL-MaLR:LTR
MER54B_dup306:MER54B:ERVL:LTR
LTR87_dup245:LTR87:ERVL:LTR
MLT1I_dup1635:MLT1I:ERVL-MaLR:LTR
LOR1-int_dup497:LOR1-int:ERV1:LTR
MER57A1_dup1012:MER57A1:ERV1:LTR
MER21C_dup3599:MER21C:ERVL:LTR
MER4D1_dup1122:MER4D1:ERV1:LTR
THE1B-int_dup170:THE1B-int:ERVL-MaLR:LTR
LTR37-int_dup588:LTR37-int:ERV1:LTR
THE1C-int_dup113:THE1C-int:ERVL-MaLR:LTR
MLT1F_dup1822:MLT1F:ERVL-MaLR:LTR
MSTB1-int_dup8:MSTB1-int:ERVL-MaLR:LTR
MSTB1_dup1955:MSTB1:ERVL-MaLR:LTR
THE1B_dup20115:THE1B:ERVL-MaLR:LTR
LTR37A_dup806:LTR37A:ERV1:LTR
MLT1K_dup10791:MLT1K:ERVL-MaLR:LTR
THE1B-int_dup143:THE1B-int:ERVL-MaLR:LTR
MSTA_dup16680:MSTA:ERVL-MaLR:LTR
HERVIP10B3-int_dup180:HERVIP10B3-int:ERV1:LTR
MLT1J_dup14863:MLT1J:ERVL-MaLR:LTR
MER65D_dup424:MER65D:ERV1:LTR
ERVL-E-int_dup8325:ERVL-E-int:ERVL:LTR
HERVH-int_dup4102:HERVH-int:ERV1:LTR
MSTB1-int_dup181:MSTB1-int:ERVL-MaLR:LTR
MER21C_dup1800:MER21C:ERVL:LTR
MER57A-int_dup421:MER57A-int:ERV1:LTR
MER4D1_dup258:MER4D1:ERV1:LTR
MLT1C_dup6:MLT1C:ERVL-MaLR:LTR
THE1B-int_dup946:THE1B-int:ERVL-MaLR:LTR
MLT1I_dup10779:MLT1I:ERVL-MaLR:LTR
THE1B_dup3409:THE1B:ERVL-MaLR:LTR
LTR13_dup396:LTR13:ERVK:LTR
THE1D_dup8451:THE1D:ERVL-MaLR:LTR
THE1B_dup17862:THE1B:ERVL-MaLR:LTR
LTR31_dup13:LTR31:ERV1:LTR
MER52D_dup86:MER52D:ERV1:LTR
LTR51_dup336:LTR51:ERV1:LTR
MLT1E2-int_dup1:MLT1E2-int:ERVL-MaLR:LTR
HERVK11-int_dup135:HERVK11-int:ERVK:LTR
MER21C_dup217:MER21C:ERVL:LTR
HERVL40-int_dup667:HERVL40-int:ERVL:LTR
LTR40b_dup76:LTR40b:ERVL:LTR
LTR76_dup5:LTR76:ERV1:LTR
MSTB1_dup173:MSTB1:ERVL-MaLR:LTR
LTR49-int_dup813:LTR49-int:ERV1:LTR
MLT1B_dup1340:MLT1B:ERVL-MaLR:LTR
MLT1K_dup10886:MLT1K:ERVL-MaLR:LTR
THE1C-int_dup829:THE1C-int:ERVL-MaLR:LTR
MER21C_dup1251:MER21C:ERVL:LTR
MER90a_dup245:MER90a:ERV1:LTR
LTR13_dup459:LTR13:ERVK:LTR
MER52C_dup348:MER52C:ERV1:LTR
MER54A_dup631:MER54A:ERVL:LTR
LTR6A_dup91:LTR6A:ERV1:LTR
ERVL-E-int_dup8324:ERVL-E-int:ERVL:LTR
ERVL-E-int_dup5:ERVL-E-int:ERVL:LTR
MER41-int_dup1257:MER41-int:ERV1:LTR
MLT1J_dup9985:MLT1J:ERVL-MaLR:LTR
MSTB_dup2961:MSTB:ERVL-MaLR:LTR
MLT1A_dup1917:MLT1A:ERVL-MaLR:LTR
LTR19-int_dup43:LTR19-int:ERV1:LTR
MLT1J_dup608:MLT1J:ERVL-MaLR:LTR
LTR64_dup334:LTR64:ERV1:LTR
LTR16A_dup1486:LTR16A:ERVL:LTR
MLT1D_dup3149:MLT1D:ERVL-MaLR:LTR
LTR8_dup35:LTR8:ERV1:LTR
LTR24B_dup419:LTR24B:ERV1:LTR
LTR50_dup1790:LTR50:ERVL:LTR
LTR78B_dup2275:LTR78B:ERV1:LTR
MIR_dup159985:MIR:MIR:SINE
AluJr_dup71318:AluJr:Alu:SINE
AluJr4_dup2330:AluJr4:Alu:SINE
AluJb_dup103007:AluJb:Alu:SINE
AluSp_dup35235:AluSp:Alu:SINE
AluJo_dup16245:AluJo:Alu:SINE
MIR_dup10836:MIR:MIR:SINE
AluY_dup92045:AluY:Alu:SINE
AluSx_dup77854:AluSx:Alu:SINE
AluY_dup544:AluY:Alu:SINE
AluSx1_dup92439:AluSx1:Alu:SINE
AluSz_dup83030:AluSz:Alu:SINE
AluJb_dup123528:AluJb:Alu:SINE
MIR3_dup77292:MIR3:MIR:SINE
AluJb_dup42688:AluJb:Alu:SINE
AluSx3_dup28294:AluSx3:Alu:SINE
MIRc_dup18732:MIRc:MIR:SINE
AluJb_dup40143:AluJb:Alu:SINE
AluJb_dup16983:AluJb:Alu:SINE
AluJr_dup52141:AluJr:Alu:SINE
AluY_dup25978:AluY:Alu:SINE
AluJo_dup76374:AluJo:Alu:SINE
AluJb_dup42278:AluJb:Alu:SINE
AluY_dup73649:AluY:Alu:SINE
AluSx_dup72048:AluSx:Alu:SINE
AluJb_dup15850:AluJb:Alu:SINE
MIRb_dup53829:MIRb:MIR:SINE
MIRb_dup154857:MIRb:MIR:SINE
AluSx_dup10377:AluSx:Alu:SINE
FLAM_C_dup4817:FLAM_C:Alu:SINE
AluSx1_dup2967:AluSx1:Alu:SINE
AluSx1_dup1567:AluSx1:Alu:SINE
AluY_dup97462:AluY:Alu:SINE
AluY_dup87452:AluY:Alu:SINE
AluSz6_dup43502:AluSz6:Alu:SINE
AluSg_dup4244:AluSg:Alu:SINE
MIRb_dup5112:MIRb:MIR:SINE
AluSc_dup13734:AluSc:Alu:SINE
MIR3_dup1163:MIR3:MIR:SINE
AluSz6_dup35983:AluSz6:Alu:SINE
AluSz6_dup26774:AluSz6:Alu:SINE
AluSp_dup10058:AluSp:Alu:SINE
MIR_dup171184:MIR:MIR:SINE
MIRb_dup190198:MIRb:MIR:SINE
AluSx_dup91875:AluSx:Alu:SINE
AluSp_dup33247:AluSp:Alu:SINE
AluSp_dup6556:AluSp:Alu:SINE
MIRb_dup188920:MIRb:MIR:SINE
AluSz_dup83777:AluSz:Alu:SINE
AluY_dup87413:AluY:Alu:SINE
AluSz6_dup45820:AluSz6:Alu:SINE
AluSz6_dup43660:AluSz6:Alu:SINE
AluSz_dup3042:AluSz:Alu:SINE
AluSq2_dup56946:AluSq2:Alu:SINE
AluJr_dup77804:AluJr:Alu:SINE
AluSq2_dup59638:AluSq2:Alu:SINE
MIRc_dup53487:MIRc:MIR:SINE
AluSq2_dup28729:AluSq2:Alu:SINE
AluJb_dup41551:AluJb:Alu:SINE
AluJb_dup86033:AluJb:Alu:SINE
AluJr_dup17511:AluJr:Alu:SINE
AluSz6_dup45440:AluSz6:Alu:SINE
AluSx1_dup84461:AluSx1:Alu:SINE
AluSp_dup43729:AluSp:Alu:SINE
AluJo_dup77516:AluJo:Alu:SINE
FLAM_A_dup737:FLAM_A:Alu:SINE
AluJb_dup123420:AluJb:Alu:SINE
AluJo_dup70180:AluJo:Alu:SINE
AluSx1_dup2516:AluSx1:Alu:SINE
AluJb_dup108703:AluJb:Alu:SINE
AluSp_dup17518:AluSp:Alu:SINE
AluSq2_dup52202:AluSq2:Alu:SINE
MIRb_dup214970:MIRb:MIR:SINE
AluJb_dup83976:AluJb:Alu:SINE
AluSg_dup22849:AluSg:Alu:SINE
AluJo_dup55097:AluJo:Alu:SINE
AluJb_dup21083:AluJb:Alu:SINE
AluY_dup92343:AluY:Alu:SINE
AluSx1_dup23894:AluSx1:Alu:SINE
MIR_dup115735:MIR:MIR:SINE
AluSx_dup12466:AluSx:Alu:SINE
MIRb_dup204938:MIRb:MIR:SINE
AluJr4_dup8604:AluJr4:Alu:SINE
AluY_dup30488:AluY:Alu:SINE
MIR_dup151894:MIR:MIR:SINE
MIRb_dup170574:MIRb:MIR:SINE
AluSz_dup3340:AluSz:Alu:SINE
MIRb_dup49695:MIRb:MIR:SINE
AluY_dup73319:AluY:Alu:SINE
AluJb_dup117666:AluJb:Alu:SINE
AluSx1_dup83560:AluSx1:Alu:SINE
FLAM_C_dup4892:FLAM_C:Alu:SINE
MIRb_dup80671:MIRb:MIR:SINE
AluSx_dup89284:AluSx:Alu:SINE
AluSq2_dup57769:AluSq2:Alu:SINE
MIRb_dup5578:MIRb:MIR:SINE
MIR1_Amn_dup10650:MIR1_Amn:MIR:SINE
AluJr_dup72729:AluJr:Alu:SINE
AluJo_dup4921:AluJo:Alu:SINE
AluJb_dup103622:AluJb:Alu:SINE
AluSg_dup16003:AluSg:Alu:SINE
MIR_dup118723:MIR:MIR:SINE
AluSq2_dup9768:AluSq2:Alu:SINE
AluJr_dup7815:AluJr:Alu:SINE
FLAM_C_dup8210:FLAM_C:Alu:SINE
AluSp_dup47295:AluSp:Alu:SINE
AluY_dup83928:AluY:Alu:SINE
AluSc8_dup3561:AluSc8:Alu:SINE
MIRb_dup155930:MIRb:MIR:SINE
AluSp_dup45808:AluSp:Alu:SINE
MIRb_dup16967:MIRb:MIR:SINE
MIR_dup97089:MIR:MIR:SINE
AluSx_dup45897:AluSx:Alu:SINE
AluSx_dup6974:AluSx:Alu:SINE
MIRb_dup211951:MIRb:MIR:SINE
AluSx_dup5499:AluSx:Alu:SINE
AluJr4_dup19064:AluJr4:Alu:SINE
AluJo_dup47163:AluJo:Alu:SINE
AluSc8_dup6004:AluSc8:Alu:SINE
AluSc_dup301:AluSc:Alu:SINE
AluY_dup37846:AluY:Alu:SINE
AluY_dup92229:AluY:Alu:SINE
AluJo_dup30978:AluJo:Alu:SINE
AluSq2_dup51823:AluSq2:Alu:SINE
AluSq2_dup55732:AluSq2:Alu:SINE
MIR3_dup77284:MIR3:MIR:SINE
AluJr_dup43818:AluJr:Alu:SINE
AluJo_dup17631:AluJo:Alu:SINE
AluSc_dup1504:AluSc:Alu:SINE
AluSx_dup6174:AluSx:Alu:SINE
AluSc8_dup232:AluSc8:Alu:SINE
AluSg_dup10000:AluSg:Alu:SINE
AluSq2_dup20574:AluSq2:Alu:SINE
AluJb_dup62281:AluJb:Alu:SINE
AluSz6_dup30204:AluSz6:Alu:SINE
AluJb_dup121049:AluJb:Alu:SINE
AluSx_dup41927:AluSx:Alu:SINE
AluSx1_dup1220:AluSx1:Alu:SINE
AluJo_dup23666:AluJo:Alu:SINE
AluJb_dup113760:AluJb:Alu:SINE
AluSx1_dup28799:AluSx1:Alu:SINE
AluSx_dup6719:AluSx:Alu:SINE
AluSz6_dup20095:AluSz6:Alu:SINE
FLAM_C_dup624:FLAM_C:Alu:SINE
AluJr_dup12899:AluJr:Alu:SINE
MIR_dup169474:MIR:MIR:SINE
AluJb_dup334:AluJb:Alu:SINE
AluYf1_dup880:AluYf1:Alu:SINE
MIR3_dup69644:MIR3:MIR:SINE
MIRb_dup30488:MIRb:MIR:SINE
AluSz_dup67216:AluSz:Alu:SINE
AluSz6_dup40603:AluSz6:Alu:SINE
AluSx3_dup24567:AluSx3:Alu:SINE
AluJb_dup28178:AluJb:Alu:SINE
AluSx1_dup70527:AluSx1:Alu:SINE
AluJo_dup9361:AluJo:Alu:SINE
AluSc5_dup6167:AluSc5:Alu:SINE
MIRc_dup57765:MIRc:MIR:SINE
MIRb_dup214378:MIRb:MIR:SINE
AluSx_dup13373:AluSx:Alu:SINE
FLAM_C_dup22369:FLAM_C:Alu:SINE
AluSx4_dup7588:AluSx4:Alu:SINE
AluSx1_dup104866:AluSx1:Alu:SINE
AluSx1_dup107722:AluSx1:Alu:SINE
MIRc_dup88466:MIRc:MIR:SINE
MIRb_dup38788:MIRb:MIR:SINE
MIR_dup168526:MIR:MIR:SINE
MIRb_dup39882:MIRb:MIR:SINE
AluSq2_dup25090:AluSq2:Alu:SINE
AluSx1_dup96656:AluSx1:Alu:SINE
MIRc_dup83285:MIRc:MIR:SINE
AluSz_dup73562:AluSz:Alu:SINE
AluSx1_dup97692:AluSx1:Alu:SINE
AluJb_dup46242:AluJb:Alu:SINE
AluJo_dup73155:AluJo:Alu:SINE
AluSz_dup100422:AluSz:Alu:SINE
AluSx1_dup69028:AluSx1:Alu:SINE
AluY_dup89683:AluY:Alu:SINE
MIR_dup56189:MIR:MIR:SINE
AluSx1_dup70634:AluSx1:Alu:SINE
AluSz_dup102635:AluSz:Alu:SINE
AluSz_dup97681:AluSz:Alu:SINE
AluJr_dup21823:AluJr:Alu:SINE
FLAM_C_dup21821:FLAM_C:Alu:SINE
MIRb_dup214540:MIRb:MIR:SINE
AluJo_dup53957:AluJo:Alu:SINE
AluSz6_dup30181:AluSz6:Alu:SINE
AluSg4_dup5080:AluSg4:Alu:SINE
AluSz_dup21801:AluSz:Alu:SINE
AluSz_dup27382:AluSz:Alu:SINE
AluSz_dup9504:AluSz:Alu:SINE
AluJo_dup28474:AluJo:Alu:SINE
AluSg4_dup6631:AluSg4:Alu:SINE
AluSq2_dup60844:AluSq2:Alu:SINE
MIR_dup36458:MIR:MIR:SINE
AluSg_dup34549:AluSg:Alu:SINE
AluSx1_dup81834:AluSx1:Alu:SINE
AluJb_dup30218:AluJb:Alu:SINE
AluSx1_dup19528:AluSx1:Alu:SINE
AluSx_dup84968:AluSx:Alu:SINE
AluJb_dup63364:AluJb:Alu:SINE
MIRb_dup204359:MIRb:MIR:SINE
MIRb_dup6125:MIRb:MIR:SINE
AluSz6_dup47197:AluSz6:Alu:SINE
AluY_dup101014:AluY:Alu:SINE
AluSx_dup82542:AluSx:Alu:SINE
AluSc_dup75:AluSc:Alu:SINE
AluSz6_dup17562:AluSz6:Alu:SINE
AluSx3_dup23788:AluSx3:Alu:SINE
MIR_dup2060:MIR:MIR:SINE
AluY_dup72547:AluY:Alu:SINE
AluSz_dup70238:AluSz:Alu:SINE
FLAM_C_dup13933:FLAM_C:Alu:SINE
AluSx1_dup103346:AluSx1:Alu:SINE
AluSx4_dup8187:AluSx4:Alu:SINE
AluSx_dup107843:AluSx:Alu:SINE
MIR_dup115737:MIR:MIR:SINE
AluSx1_dup52568:AluSx1:Alu:SINE
MIRc_dup1450:MIRc:MIR:SINE
AluSq2_dup32049:AluSq2:Alu:SINE
AluSx_dup112:AluSx:Alu:SINE
AluSc_dup32474:AluSc:Alu:SINE
AluSx_dup60:AluSx:Alu:SINE
MIR_dup39842:MIR:MIR:SINE
AluSc_dup31581:AluSc:Alu:SINE
AluJb_dup124806:AluJb:Alu:SINE
AluSp_dup54:AluSp:Alu:SINE
AluSx_dup36171:AluSx:Alu:SINE
AluSz_dup80041:AluSz:Alu:SINE
AluSx1_dup12188:AluSx1:Alu:SINE
MIR3_dup74251:MIR3:MIR:SINE
AluJr_dup14216:AluJr:Alu:SINE
AluSz_dup86692:AluSz:Alu:SINE
AluSz_dup91989:AluSz:Alu:SINE
AluSz6_dup31100:AluSz6:Alu:SINE
MIR3_dup33383:MIR3:MIR:SINE
AluSz6_dup15220:AluSz6:Alu:SINE
AluJo_dup12576:AluJo:Alu:SINE
AluJb_dup40488:AluJb:Alu:SINE
AluSx1_dup23138:AluSx1:Alu:SINE
AluY_dup100560:AluY:Alu:SINE
AluJb_dup105472:AluJb:Alu:SINE
AluSc_dup34185:AluSc:Alu:SINE
AluJr4_dup18851:AluJr4:Alu:SINE
AluSx1_dup56122:AluSx1:Alu:SINE
MIRb_dup194378:MIRb:MIR:SINE
AluJb_dup92845:AluJb:Alu:SINE
AluJr_dup8515:AluJr:Alu:SINE
AluSz_dup83616:AluSz:Alu:SINE
AluJo_dup55390:AluJo:Alu:SINE
AluSq_dup5965:AluSq:Alu:SINE
AluSz_dup98580:AluSz:Alu:SINE
AluSz6_dup29734:AluSz6:Alu:SINE
MIRb_dup1479:MIRb:MIR:SINE
AluY_dup95230:AluY:Alu:SINE
AluSx4_dup7930:AluSx4:Alu:SINE
AluSx_dup35696:AluSx:Alu:SINE
MIR3_dup81180:MIR3:MIR:SINE
AluY_dup23181:AluY:Alu:SINE
AluJr_dup6648:AluJr:Alu:SINE
AluSx1_dup5991:AluSx1:Alu:SINE
MIRb_dup79727:MIRb:MIR:SINE
AluSx_dup61618:AluSx:Alu:SINE
AluJb_dup2103:AluJb:Alu:SINE
AluSz_dup32598:AluSz:Alu:SINE
AluSx4_dup881:AluSx4:Alu:SINE
AluSz_dup69485:AluSz:Alu:SINE
AluY_dup1974:AluY:Alu:SINE
AluSx1_dup70736:AluSx1:Alu:SINE
AluJb_dup107424:AluJb:Alu:SINE
AluSz_dup73:AluSz:Alu:SINE
AluSq2_dup10745:AluSq2:Alu:SINE
AluJb_dup123425:AluJb:Alu:SINE
AluSx3_dup27242:AluSx3:Alu:SINE
AluSz_dup86488:AluSz:Alu:SINE
AluSp_dup33246:AluSp:Alu:SINE
MIRb_dup147874:MIRb:MIR:SINE
AluSx1_dup10721:AluSx1:Alu:SINE
AluSz6_dup25206:AluSz6:Alu:SINE
AluSq2_dup37993:AluSq2:Alu:SINE
AluSx1_dup81530:AluSx1:Alu:SINE
AluY_dup18862:AluY:Alu:SINE
AluSx_dup24660:AluSx:Alu:SINE
AluSx_dup38971:AluSx:Alu:SINE
AluSq10_dup1704:AluSq10:Alu:SINE
MIRc_dup94939:MIRc:MIR:SINE
AluSx1_dup76785:AluSx1:Alu:SINE
AluSp_dup47903:AluSp:Alu:SINE
MIRb_dup195363:MIRb:MIR:SINE
MIR_dup18340:MIR:MIR:SINE
AluSp_dup9902:AluSp:Alu:SINE
AluJb_dup123899:AluJb:Alu:SINE
AluSx_dup82727:AluSx:Alu:SINE
MIRb_dup214392:MIRb:MIR:SINE
AluSx_dup109365:AluSx:Alu:SINE
AluSz6_dup2297:AluSz6:Alu:SINE
MIR_dup162474:MIR:MIR:SINE
AluSg4_dup5805:AluSg4:Alu:SINE
AluSz_dup91883:AluSz:Alu:SINE
AluJb_dup28511:AluJb:Alu:SINE
AluSq2_dup57077:AluSq2:Alu:SINE
MIRc_dup96851:MIRc:MIR:SINE
AluSx_dup6462:AluSx:Alu:SINE
AluSx_dup15635:AluSx:Alu:SINE
AluSg_dup500:AluSg:Alu:SINE
MIRc_dup97827:MIRc:MIR:SINE
MIRb_dup134395:MIRb:MIR:SINE
MIR3_dup71387:MIR3:MIR:SINE
AluSp_dup38848:AluSp:Alu:SINE
MIRb_dup72009:MIRb:MIR:SINE
AluJo_dup57825:AluJo:Alu:SINE
AluSx1_dup5548:AluSx1:Alu:SINE
AluSq2_dup56234:AluSq2:Alu:SINE
AluSx3_dup21459:AluSx3:Alu:SINE
AluSz6_dup43870:AluSz6:Alu:SINE
AluSp_dup2216:AluSp:Alu:SINE
AluSz6_dup16509:AluSz6:Alu:SINE
AluSx1_dup70746:AluSx1:Alu:SINE
AluSx1_dup105459:AluSx1:Alu:SINE
AluJb_dup14598:AluJb:Alu:SINE
AluJo_dup49677:AluJo:Alu:SINE
AluSp_dup31368:AluSp:Alu:SINE
AluJr4_dup10501:AluJr4:Alu:SINE
AluSg_dup32852:AluSg:Alu:SINE
AluSg4_dup796:AluSg4:Alu:SINE
MIRb_dup178711:MIRb:MIR:SINE
AluSx_dup113310:AluSx:Alu:SINE
AluJb_dup4989:AluJb:Alu:SINE
AluSg4_dup4405:AluSg4:Alu:SINE
AluJb_dup87534:AluJb:Alu:SINE
AluSx_dup116402:AluSx:Alu:SINE
AluSz_dup42945:AluSz:Alu:SINE
AluSx_dup11622:AluSx:Alu:SINE
AluJo_dup15908:AluJo:Alu:SINE
AluSx1_dup75097:AluSx1:Alu:SINE
AluJb_dup118129:AluJb:Alu:SINE
AluSx1_dup71658:AluSx1:Alu:SINE
MIR_dup161778:MIR:MIR:SINE
MIR_dup156201:MIR:MIR:SINE
FRAM_dup4611:FRAM:Alu:SINE
AluSq2_dup7168:AluSq2:Alu:SINE
MIRb_dup30572:MIRb:MIR:SINE
AluJo_dup35311:AluJo:Alu:SINE
AluSc_dup33883:AluSc:Alu:SINE
AluSc_dup29768:AluSc:Alu:SINE
AluSx1_dup42573:AluSx1:Alu:SINE
MIRb_dup156457:MIRb:MIR:SINE
AluJo_dup71911:AluJo:Alu:SINE
AluJr4_dup19853:AluJr4:Alu:SINE
MIRb_dup81084:MIRb:MIR:SINE
AluJr_dup8206:AluJr:Alu:SINE
AluSz_dup47718:AluSz:Alu:SINE
AluJb_dup63963:AluJb:Alu:SINE
AluJo_dup64829:AluJo:Alu:SINE
AluJr_dup35726:AluJr:Alu:SINE
AluSg_dup33170:AluSg:Alu:SINE
AluJb_dup1668:AluJb:Alu:SINE
AluSz_dup60144:AluSz:Alu:SINE
AluY_dup5589:AluY:Alu:SINE
AluSp_dup12001:AluSp:Alu:SINE
AluSx1_dup38347:AluSx1:Alu:SINE
AluSc8_dup21441:AluSc8:Alu:SINE
AluSq2_dup11668:AluSq2:Alu:SINE
AluJb_dup18276:AluJb:Alu:SINE
AluSz6_dup9417:AluSz6:Alu:SINE
AluJb_dup23593:AluJb:Alu:SINE
AluSp_dup46310:AluSp:Alu:SINE
AluJb_dup47191:AluJb:Alu:SINE
AluSx_dup65554:AluSx:Alu:SINE
AluSp_dup39895:AluSp:Alu:SINE
MIRc_dup98823:MIRc:MIR:SINE
AluSx1_dup5949:AluSx1:Alu:SINE
MIRb_dup206650:MIRb:MIR:SINE
AluJr_dup77493:AluJr:Alu:SINE
MIRb_dup102309:MIRb:MIR:SINE
AluJb_dup3310:AluJb:Alu:SINE
AluSq2_dup33001:AluSq2:Alu:SINE
MIRb_dup4801:MIRb:MIR:SINE
AluJb_dup46078:AluJb:Alu:SINE
AluSc5_dup3552:AluSc5:Alu:SINE
AluY_dup87936:AluY:Alu:SINE
AluY_dup104667:AluY:Alu:SINE
AluSx1_dup87149:AluSx1:Alu:SINE
AluY_dup92260:AluY:Alu:SINE
AluSz_dup5978:AluSz:Alu:SINE
FLAM_C_dup20149:FLAM_C:Alu:SINE
AluSx_dup77267:AluSx:Alu:SINE
AluSx1_dup10499:AluSx1:Alu:SINE
AluSx1_dup84885:AluSx1:Alu:SINE
AluYh3a3_dup261:AluYh3a3:Alu:SINE
AluSz_dup70897:AluSz:Alu:SINE
AluSx1_dup88873:AluSx1:Alu:SINE
FLAM_C_dup2863:FLAM_C:Alu:SINE
MIR3_dup44045:MIR3:MIR:SINE
MIR_dup7918:MIR:MIR:SINE
AluSp_dup42090:AluSp:Alu:SINE
AluJb_dup12744:AluJb:Alu:SINE
AluSz_dup17430:AluSz:Alu:SINE
AluSx1_dup6040:AluSx1:Alu:SINE
AluSz_dup70421:AluSz:Alu:SINE
AluJo_dup1156:AluJo:Alu:SINE
AluSx1_dup101502:AluSx1:Alu:SINE
AluSx1_dup107379:AluSx1:Alu:SINE
AluJb_dup12071:AluJb:Alu:SINE
AluSq2_dup45213:AluSq2:Alu:SINE
AluJb_dup335:AluJb:Alu:SINE
MIR_dup11930:MIR:MIR:SINE
AluJr_dup52497:AluJr:Alu:SINE
MIRb_dup177003:MIRb:MIR:SINE
MIRb_dup101201:MIRb:MIR:SINE
MIRb_dup192891:MIRb:MIR:SINE
AluSq2_dup26630:AluSq2:Alu:SINE
MIRc_dup94007:MIRc:MIR:SINE
AluSx4_dup1211:AluSx4:Alu:SINE
AluJo_dup77989:AluJo:Alu:SINE
AluSx1_dup21565:AluSx1:Alu:SINE
FLAM_C_dup14208:FLAM_C:Alu:SINE
AluJo_dup47772:AluJo:Alu:SINE
AluJo_dup22376:AluJo:Alu:SINE
AluSq2_dup3426:AluSq2:Alu:SINE
MIR_dup134948:MIR:MIR:SINE
MIRb_dup175220:MIRb:MIR:SINE
AluSz_dup77189:AluSz:Alu:SINE
AluSg_dup1587:AluSg:Alu:SINE
AluSz_dup84684:AluSz:Alu:SINE
MIR3_dup64425:MIR3:MIR:SINE
MIRb_dup61543:MIRb:MIR:SINE
AluJr_dup416:AluJr:Alu:SINE
AluSg_dup24051:AluSg:Alu:SINE
AluSx_dup50435:AluSx:Alu:SINE
AluSg_dup27970:AluSg:Alu:SINE
AluJr_dup7306:AluJr:Alu:SINE
AluSz_dup41208:AluSz:Alu:SINE
AluJb_dup11700:AluJb:Alu:SINE
AluSx_dup106847:AluSx:Alu:SINE
MIRc_dup74763:MIRc:MIR:SINE
MIRb_dup205491:MIRb:MIR:SINE
AluJb_dup128:AluJb:Alu:SINE
AluJb_dup50255:AluJb:Alu:SINE
AluSq_dup15869:AluSq:Alu:SINE
AluSx1_dup69879:AluSx1:Alu:SINE
AluSx1_dup8044:AluSx1:Alu:SINE
AluSg_dup11886:AluSg:Alu:SINE
AluSg_dup3523:AluSg:Alu:SINE
AluJo_dup67357:AluJo:Alu:SINE
AluSg_dup7929:AluSg:Alu:SINE
AluSx1_dup5970:AluSx1:Alu:SINE
AluSz_dup59163:AluSz:Alu:SINE
AluY_dup43675:AluY:Alu:SINE
MIRb_dup39863:MIRb:MIR:SINE
AluJb_dup3294:AluJb:Alu:SINE
AluSx_dup40900:AluSx:Alu:SINE
AluSx_dup95758:AluSx:Alu:SINE
AluSx1_dup57045:AluSx1:Alu:SINE
AluSq2_dup28347:AluSq2:Alu:SINE
AluJb_dup54838:AluJb:Alu:SINE
AluJb_dup6875:AluJb:Alu:SINE
AluSx_dup71005:AluSx:Alu:SINE
AluJr_dup8207:AluJr:Alu:SINE
AluJb_dup83:AluJb:Alu:SINE
AluSc8_dup13616:AluSc8:Alu:SINE
MIRc_dup14672:MIRc:MIR:SINE
AluSx_dup52207:AluSx:Alu:SINE
MIR3_dup44031:MIR3:MIR:SINE
AluSg_dup35631:AluSg:Alu:SINE
AluSc8_dup15126:AluSc8:Alu:SINE
MIR3_dup42060:MIR3:MIR:SINE
AluY_dup91380:AluY:Alu:SINE
AluSz_dup97682:AluSz:Alu:SINE
MIRb_dup176797:MIRb:MIR:SINE
AluSx_dup80903:AluSx:Alu:SINE
AluJr4_dup12949:AluJr4:Alu:SINE
AluSx_dup75933:AluSx:Alu:SINE
AluSx_dup115385:AluSx:Alu:SINE
MIRb_dup74401:MIRb:MIR:SINE
FRAM_dup6752:FRAM:Alu:SINE
AluSx1_dup81819:AluSx1:Alu:SINE
AluY_dup66532:AluY:Alu:SINE
AluJo_dup48239:AluJo:Alu:SINE
AluJo_dup224:AluJo:Alu:SINE
AluY_dup82038:AluY:Alu:SINE
AluSz_dup3930:AluSz:Alu:SINE
MIRb_dup180316:MIRb:MIR:SINE
MIRb_dup211952:MIRb:MIR:SINE
MIRc_dup44688:MIRc:MIR:SINE
AluJo_dup56378:AluJo:Alu:SINE
AluSx_dup75997:AluSx:Alu:SINE
AluSc_dup22348:AluSc:Alu:SINE
AluSp_dup13905:AluSp:Alu:SINE
MIRc_dup88032:MIRc:MIR:SINE
AluSz_dup89680:AluSz:Alu:SINE
AluJr4_dup9798:AluJr4:Alu:SINE
AluSp_dup19312:AluSp:Alu:SINE
AluY_dup66469:AluY:Alu:SINE
AluJb_dup64963:AluJb:Alu:SINE
AluSz_dup69294:AluSz:Alu:SINE
AluSq2_dup22371:AluSq2:Alu:SINE
AluSg7_dup2849:AluSg7:Alu:SINE
MIRc_dup61679:MIRc:MIR:SINE
AluJb_dup84138:AluJb:Alu:SINE
AluSg_dup22713:AluSg:Alu:SINE
AluSx1_dup93049:AluSx1:Alu:SINE
MIRc_dup89060:MIRc:MIR:SINE
AluSq2_dup45477:AluSq2:Alu:SINE
AluY_dup85411:AluY:Alu:SINE
AluJr_dup83460:AluJr:Alu:SINE
AluJo_dup50260:AluJo:Alu:SINE
AluSq2_dup21816:AluSq2:Alu:SINE
AluSx1_dup107951:AluSx1:Alu:SINE
AluY_dup91980:AluY:Alu:SINE
AluJr_dup76:AluJr:Alu:SINE
AluJb_dup52490:AluJb:Alu:SINE
AluSx_dup103740:AluSx:Alu:SINE
AluY_dup68198:AluY:Alu:SINE
AluSc8_dup18991:AluSc8:Alu:SINE
AluSp_dup23176:AluSp:Alu:SINE
AluSz6_dup46985:AluSz6:Alu:SINE
AluJb_dup91037:AluJb:Alu:SINE
AluJr_dup82268:AluJr:Alu:SINE
AluSq_dup15190:AluSq:Alu:SINE
MIR3_dup76849:MIR3:MIR:SINE
AluJb_dup23130:AluJb:Alu:SINE
AluSq2_dup24029:AluSq2:Alu:SINE
AluJb_dup3038:AluJb:Alu:SINE
AluSz6_dup47623:AluSz6:Alu:SINE
AluSp_dup31082:AluSp:Alu:SINE
AluSx_dup110829:AluSx:Alu:SINE
MIR_dup141616:MIR:MIR:SINE
AluSq_dup2008:AluSq:Alu:SINE
AluSz6_dup30153:AluSz6:Alu:SINE
AluJb_dup109532:AluJb:Alu:SINE
AluSp_dup41152:AluSp:Alu:SINE
AluJb_dup91129:AluJb:Alu:SINE
AluJb_dup64:AluJb:Alu:SINE
AluSp_dup44077:AluSp:Alu:SINE
MIR3_dup47076:MIR3:MIR:SINE
FLAM_A_dup1402:FLAM_A:Alu:SINE
MIRc_dup27847:MIRc:MIR:SINE
AluSx1_dup40790:AluSx1:Alu:SINE
AluSz_dup85872:AluSz:Alu:SINE
AluSz6_dup11499:AluSz6:Alu:SINE
AluSz6_dup20105:AluSz6:Alu:SINE
AluSp_dup47218:AluSp:Alu:SINE
AluSx1_dup96657:AluSx1:Alu:SINE
AluY_dup98876:AluY:Alu:SINE
AluJb_dup106967:AluJb:Alu:SINE
AluJo_dup69952:AluJo:Alu:SINE
AluSx_dup66347:AluSx:Alu:SINE
MIRb_dup98020:MIRb:MIR:SINE
AluSz_dup95195:AluSz:Alu:SINE
AluY_dup66604:AluY:Alu:SINE
AluSz_dup61832:AluSz:Alu:SINE
AluJr_dup24761:AluJr:Alu:SINE
AluSc_dup33904:AluSc:Alu:SINE
AluSx_dup917:AluSx:Alu:SINE
AluY_dup1989:AluY:Alu:SINE
AluSg_dup9885:AluSg:Alu:SINE
AluSz_dup9667:AluSz:Alu:SINE
AluY_dup89681:AluY:Alu:SINE
MIRb_dup198896:MIRb:MIR:SINE
MIRb_dup217782:MIRb:MIR:SINE
MIR3_dup5074:MIR3:MIR:SINE
AluJo_dup55037:AluJo:Alu:SINE
AluSg_dup11885:AluSg:Alu:SINE
AluJb_dup106042:AluJb:Alu:SINE
AluSx4_dup222:AluSx4:Alu:SINE
MIRc_dup6746:MIRc:MIR:SINE
AluSx_dup105309:AluSx:Alu:SINE
AluSx1_dup74726:AluSx1:Alu:SINE
FRAM_dup4773:FRAM:Alu:SINE
AluJr_dup29854:AluJr:Alu:SINE
AluSq2_dup53005:AluSq2:Alu:SINE
AluY_dup74483:AluY:Alu:SINE
MIRb_dup29533:MIRb:MIR:SINE
AluJr_dup24902:AluJr:Alu:SINE
AluSx_dup37070:AluSx:Alu:SINE
AluJb_dup2500:AluJb:Alu:SINE
AluSz_dup21251:AluSz:Alu:SINE
AluJo_dup63752:AluJo:Alu:SINE
AluJr_dup73285:AluJr:Alu:SINE
AluSz6_dup46812:AluSz6:Alu:SINE
AluYm1_dup239:AluYm1:Alu:SINE
MIR3_dup33718:MIR3:MIR:SINE
AluSg_dup26721:AluSg:Alu:SINE
AluSg_dup28263:AluSg:Alu:SINE
AluSx_dup36995:AluSx:Alu:SINE
AluSc_dup21:AluSc:Alu:SINE
AluSx_dup111926:AluSx:Alu:SINE
AluYh3_dup60:AluYh3:Alu:SINE
AluSz_dup69956:AluSz:Alu:SINE
[truncated: 543 more rows]

## Sheet: Table S4
Table S4: The uniquely dysregulated REs in BRCA
unique_genic_up_BRCA	unique_genic_down_BRCA	unique_intergenic_up_BRCA	unique_intergenic_down_BRCA
MER58A_dup4726:MER58A:hAT-Charlie:DNA	MER103C_dup4887:MER103C:hAT-Charlie:DNA	ORSL_dup493:ORSL:hAT-Tip100:DNA	Charlie25_dup734:Charlie25:hAT-Charlie:DNA
MamRep4096_dup461:MamRep4096:hAT-Tip100:DNA	Charlie13b_dup152:Charlie13b:hAT-Charlie:DNA	Charlie4_dup106:Charlie4:hAT-Charlie:DNA	MER8_dup1379:MER8:TcMar-Tigger:DNA
Tigger13a_dup2007:Tigger13a:TcMar-Tigger:DNA	MER58A_dup8607:MER58A:hAT-Charlie:DNA	Tigger3b_dup327:Tigger3b:TcMar-Tigger:DNA	MER30_dup82:MER30:hAT-Charlie:DNA
Charlie15a_dup2862:Charlie15a:hAT-Charlie:DNA	Tigger3b_dup1324:Tigger3b:TcMar-Tigger:DNA	Tigger3a_dup980:Tigger3a:TcMar-Tigger:DNA	Tigger2b_Pri_dup627:Tigger2b_Pri:TcMar-Tigger:DNA
MER58A_dup12301:MER58A:hAT-Charlie:DNA	Tigger1_dup8456:Tigger1:TcMar-Tigger:DNA	Tigger3b_dup1747:Tigger3b:TcMar-Tigger:DNA	Tigger16a_dup1185:Tigger16a:TcMar-Tigger:DNA
Tigger13a_dup2302:Tigger13a:TcMar-Tigger:DNA	Tigger1_dup310:Tigger1:TcMar-Tigger:DNA	Tigger3a_dup1219:Tigger3a:TcMar-Tigger:DNA	Charlie1b_dup2332:Charlie1b:hAT-Charlie:DNA
Charlie5_dup2275:Charlie5:hAT-Charlie:DNA	MER103C_dup3044:MER103C:hAT-Charlie:DNA	MER44A_dup882:MER44A:TcMar-Tigger:DNA	BLACKJACK_dup2087:BLACKJACK:hAT-Blackjack:DNA
MER5A_dup32356:MER5A:hAT-Charlie:DNA	MER112_dup574:MER112:hAT-Charlie:DNA	Charlie23a_dup736:Charlie23a:hAT-Charlie:DNA	Charlie24_dup147:Charlie24:hAT-Charlie:DNA
MER3_dup8399:MER3:hAT-Charlie:DNA	MER91A_dup2687:MER91A:hAT-Tip100:DNA	Tigger17a_dup1390:Tigger17a:TcMar-Tigger:DNA	Charlie1a_dup309:Charlie1a:hAT-Charlie:DNA
MER20_dup1499:MER20:hAT-Charlie:DNA	Charlie9_dup19:Charlie9:hAT-Charlie:DNA	Tigger6a_dup674:Tigger6a:TcMar-Tigger:DNA	MER20_dup16552:MER20:hAT-Charlie:DNA
MER20_dup3492:MER20:hAT-Charlie:DNA	HSMAR2_dup1327:HSMAR2:TcMar-Mariner:DNA	MER45B_dup914:MER45B:hAT-Tip100:DNA	HSMAR2_dup235:HSMAR2:TcMar-Mariner:DNA
MER1B_dup222:MER1B:hAT-Charlie:DNA	MER45C_dup19:MER45C:hAT-Tip100:DNA	Kanga2_a_dup361:Kanga2_a:TcMar-Tc2:DNA	Charlie4a_dup2309:Charlie4a:hAT-Charlie:DNA
MER115_dup2182:MER115:hAT-Tip100:DNA	Charlie1b_dup26:Charlie1b:hAT-Charlie:DNA	MER45B_dup913:MER45B:hAT-Tip100:DNA	Arthur1_dup241:Arthur1:hAT-Tip100:DNA
MADE1_dup4185:MADE1:TcMar-Mariner:DNA	MER102b_dup3670:MER102b:hAT-Charlie:DNA	MER58D_dup276:MER58D:hAT-Charlie:DNA	Tigger3b_dup4190:Tigger3b:TcMar-Tigger:DNA
MamTip2_dup6483:MamTip2:hAT-Tip100:DNA	MER103C_dup2525:MER103C:hAT-Charlie:DNA	Charlie4a_dup747:Charlie4a:hAT-Charlie:DNA	Arthur1_dup1380:Arthur1:hAT-Tip100:DNA
Tigger3_dup595:Tigger3:TcMar-Tigger:DNA	MER8_dup1038:MER8:TcMar-Tigger:DNA	Charlie7_dup3364:Charlie7:hAT-Charlie:DNA	HSMAR1_dup194:HSMAR1:TcMar-Mariner:DNA
MER20_dup12735:MER20:hAT-Charlie:DNA	MARNA_dup1757:MARNA:TcMar-Mariner:DNA	MER102c_dup228:MER102c:hAT-Charlie:DNA	Charlie29a_dup31:Charlie29a:hAT-Charlie:DNA
MER5A1_dup3880:MER5A1:hAT-Charlie:DNA	Tigger1_dup7719:Tigger1:TcMar-Tigger:DNA	Tigger4_dup204:Tigger4:TcMar-Tigger:DNA	MER58A_dup5388:MER58A:hAT-Charlie:DNA
MER58C_dup1303:MER58C:hAT-Charlie:DNA	MER5A1_dup6039:MER5A1:hAT-Charlie:DNA	Tigger13a_dup2096:Tigger13a:TcMar-Tigger:DNA	Cheshire_dup274:Cheshire:hAT-Charlie:DNA
HSMAR2_dup25:HSMAR2:TcMar-Mariner:DNA	Tigger3_dup880:Tigger3:TcMar-Tigger:DNA	MER6_dup233:MER6:TcMar-Tigger:DNA	Charlie29a_dup1768:Charlie29a:hAT-Charlie:DNA
BLACKJACK_dup1635:BLACKJACK:hAT-Blackjack:DNA	MER20_dup212:MER20:hAT-Charlie:DNA	MER112_dup1074:MER112:hAT-Charlie:DNA	Charlie8_dup489:Charlie8:hAT-Charlie:DNA
MER106B_dup36:MER106B:hAT-Charlie:DNA	Tigger3b_dup2494:Tigger3b:TcMar-Tigger:DNA	Tigger19a_dup1411:Tigger19a:TcMar-Tigger:DNA	Tigger3_dup400:Tigger3:TcMar-Tigger:DNA
MER5B_dup7189:MER5B:hAT-Charlie:DNA	OldhAT1_dup2976:OldhAT1:hAT-Ac:DNA	MARNA_dup2695:MARNA:TcMar-Mariner:DNA	Arthur1B_dup904:Arthur1B:hAT-Tip100:DNA
Charlie15b_dup763:Charlie15b:hAT-Charlie:DNA	MamTip2_dup213:MamTip2:hAT-Tip100:DNA	MER58C_dup189:MER58C:hAT-Charlie:DNA	MER2_dup4165:MER2:TcMar-Tigger:DNA
MER2_dup4694:MER2:TcMar-Tigger:DNA	MER5B_dup5409:MER5B:hAT-Charlie:DNA	Tigger1_dup10306:Tigger1:TcMar-Tigger:DNA	Tigger3b_dup5022:Tigger3b:TcMar-Tigger:DNA
MER30_dup1993:MER30:hAT-Charlie:DNA	MER5B_dup4754:MER5B:hAT-Charlie:DNA	MER5B_dup3144:MER5B:hAT-Charlie:DNA	Charlie2a_dup1683:Charlie2a:hAT-Charlie:DNA
Tigger4a_dup1016:Tigger4a:TcMar-Tigger:DNA	MER20B_dup412:MER20B:hAT-Charlie:DNA	Charlie2a_dup508:Charlie2a:hAT-Charlie:DNA	MER33_dup5861:MER33:hAT-Charlie:DNA
MER63B_dup1110:MER63B:hAT-Blackjack:DNA	MER20B_dup3283:MER20B:hAT-Charlie:DNA	MER117_dup272:MER117:hAT-Charlie:DNA	MER58B_dup4362:MER58B:hAT-Charlie:DNA
MamRep434_dup1092:MamRep434:TcMar-Tigger:DNA	MER30_dup3134:MER30:hAT-Charlie:DNA	MER5B_dup20029:MER5B:hAT-Charlie:DNA	Tigger1_dup10213:Tigger1:TcMar-Tigger:DNA
MER103C_dup1486:MER103C:hAT-Charlie:DNA	Tigger1_dup2567:Tigger1:TcMar-Tigger:DNA	MER20_dup15109:MER20:hAT-Charlie:DNA	UCON55_dup206:UCON55:TcMar-Tigger:DNA
MER112_dup2231:MER112:hAT-Charlie:DNA	MER58A_dup5991:MER58A:hAT-Charlie:DNA	Charlie2a_dup816:Charlie2a:hAT-Charlie:DNA	MER105_dup481:MER105:hAT-Charlie:DNA
MER30_dup2068:MER30:hAT-Charlie:DNA	MER5A_dup14940:MER5A:hAT-Charlie:DNA	Charlie2b_dup3454:Charlie2b:hAT-Charlie:DNA	MER5A_dup13470:MER5A:hAT-Charlie:DNA
MER5A_dup17398:MER5A:hAT-Charlie:DNA	MER44B_dup1991:MER44B:TcMar-Tigger:DNA	MER3_dup8773:MER3:hAT-Charlie:DNA	Arthur1_dup35:Arthur1:hAT-Tip100:DNA
MER33_dup6184:MER33:hAT-Charlie:DNA	Tigger3b_dup5287:Tigger3b:TcMar-Tigger:DNA	MER5A_dup1169:MER5A:hAT-Charlie:DNA	MER5A_dup23766:MER5A:hAT-Charlie:DNA
MER91A_dup3069:MER91A:hAT-Tip100:DNA	MER33_dup8002:MER33:hAT-Charlie:DNA	Kanga11a_dup491:Kanga11a:TcMar-Tc2:DNA	MER5B_dup18101:MER5B:hAT-Charlie:DNA
Tigger1_dup7957:Tigger1:TcMar-Tigger:DNA	MER85_dup409:MER85:PiggyBac:DNA	MamRep137_dup1131:MamRep137:TcMar-Tigger:DNA	MER2_dup9058:MER2:TcMar-Tigger:DNA
MER5B_dup22267:MER5B:hAT-Charlie:DNA	Tigger3a_dup2007:Tigger3a:TcMar-Tigger:DNA	Arthur1_dup2159:Arthur1:hAT-Tip100:DNA	MER33_dup202:MER33:hAT-Charlie:DNA
Kanga1b_dup284:Kanga1b:TcMar-Tc2:DNA	Tigger13a_dup2169:Tigger13a:TcMar-Tigger:DNA	Tigger4_dup265:Tigger4:TcMar-Tigger:DNA	MER5B_dup18654:MER5B:hAT-Charlie:DNA
MER44D_dup187:MER44D:TcMar-Tigger:DNA	MER5A_dup21261:MER5A:hAT-Charlie:DNA	Arthur1B_dup1972:Arthur1B:hAT-Tip100:DNA	Charlie1a_dup2891:Charlie1a:hAT-Charlie:DNA
Tigger10_dup361:Tigger10:TcMar-Tigger:DNA	MER20_dup7854:MER20:hAT-Charlie:DNA	MER94_dup304:MER94:hAT-Blackjack:DNA	Tigger5b_dup89:Tigger5b:TcMar-Tigger:DNA
Tigger7_dup1513:Tigger7:TcMar-Tigger:DNA	Tigger1_dup3143:Tigger1:TcMar-Tigger:DNA	Charlie8_dup2668:Charlie8:hAT-Charlie:DNA	MER2B_dup324:MER2B:TcMar-Tigger:DNA
Ricksha_c_dup826:Ricksha_c:MULE-MuDR:DNA	MER6A_dup527:MER6A:TcMar-Tigger:DNA	MER1B_dup2451:MER1B:hAT-Charlie:DNA	Tigger4_dup214:Tigger4:TcMar-Tigger:DNA
MER117_dup1379:MER117:hAT-Charlie:DNA	Charlie1_dup1709:Charlie1:hAT-Charlie:DNA	Charlie15b_dup307:Charlie15b:hAT-Charlie:DNA	Tigger19b_dup1699:Tigger19b:TcMar-Tigger:DNA
MER2_dup2526:MER2:TcMar-Tigger:DNA	Tigger3a_dup895:Tigger3a:TcMar-Tigger:DNA	MER53_dup2546:MER53:hAT:DNA	Tigger17a_dup2063:Tigger17a:TcMar-Tigger:DNA
Charlie21a_dup122:Charlie21a:hAT-Charlie:DNA	MER20_dup7101:MER20:hAT-Charlie:DNA	Charlie1a_dup3595:Charlie1a:hAT-Charlie:DNA	MER6_dup585:MER6:TcMar-Tigger:DNA
MER102b_dup855:MER102b:hAT-Charlie:DNA	MER103C_dup2837:MER103C:hAT-Charlie:DNA	MER58A_dup5633:MER58A:hAT-Charlie:DNA	Tigger20a_dup784:Tigger20a:TcMar-Tigger:DNA
MER104_dup1067:MER104:TcMar-Tc2:DNA	MER44A_dup762:MER44A:TcMar-Tigger:DNA	MER63B_dup1411:MER63B:hAT-Blackjack:DNA	MER2_dup5080:MER2:TcMar-Tigger:DNA
MER45A_dup336:MER45A:hAT-Tip100:DNA	Charlie16a_dup819:Charlie16a:hAT-Charlie:DNA	Charlie5_dup299:Charlie5:hAT-Charlie:DNA	MER5A1_dup12924:MER5A1:hAT-Charlie:DNA
Tigger19a_dup3057:Tigger19a:TcMar-Tigger:DNA	Tigger1_dup6389:Tigger1:TcMar-Tigger:DNA	Kanga1c_dup433:Kanga1c:TcMar-Tc2:DNA	Tigger16a_dup559:Tigger16a:TcMar-Tigger:DNA
MER58B_dup1496:MER58B:hAT-Charlie:DNA	MER5B_dup21734:MER5B:hAT-Charlie:DNA	MER58A_dup5252:MER58A:hAT-Charlie:DNA	MER5A_dup33364:MER5A:hAT-Charlie:DNA
MER113A_dup1257:MER113A:hAT-Charlie:DNA	MER5A_dup24053:MER5A:hAT-Charlie:DNA	MER8_dup1493:MER8:TcMar-Tigger:DNA	Tigger4b_dup2069:Tigger4b:TcMar-Tigger:DNA
Charlie19a_dup981:Charlie19a:hAT-Charlie:DNA	MER5A_dup28775:MER5A:hAT-Charlie:DNA	Kanga2_a_dup1178:Kanga2_a:TcMar-Tc2:DNA	MER58A_dup8504:MER58A:hAT-Charlie:DNA
HSMAR2_dup1046:HSMAR2:TcMar-Mariner:DNA	MER105_dup655:MER105:hAT-Charlie:DNA	Chap1_Mam_dup1176:Chap1_Mam:hAT-Charlie:DNA	MER6_dup561:MER6:TcMar-Tigger:DNA
MER33_dup1944:MER33:hAT-Charlie:DNA	MER58A_dup1019:MER58A:hAT-Charlie:DNA	Tigger9a_dup838:Tigger9a:TcMar-Tigger:DNA	MER44A_dup842:MER44A:TcMar-Tigger:DNA
Charlie21a_dup121:Charlie21a:hAT-Charlie:DNA	Tigger3a_dup197:Tigger3a:TcMar-Tigger:DNA	MER5B_dup8580:MER5B:hAT-Charlie:DNA	Kanga11a_dup395:Kanga11a:TcMar-Tc2:DNA
Charlie8_dup650:Charlie8:hAT-Charlie:DNA	MER5A_dup15895:MER5A:hAT-Charlie:DNA	MER5A1_dup12643:MER5A1:hAT-Charlie:DNA	MamTip3_dup706:MamTip3:hAT-Tip100:DNA
Tigger4_dup889:Tigger4:TcMar-Tigger:DNA	MER2_dup1810:MER2:TcMar-Tigger:DNA	MER5A_dup21585:MER5A:hAT-Charlie:DNA	Tigger1_dup8877:Tigger1:TcMar-Tigger:DNA
MER3_dup4974:MER3:hAT-Charlie:DNA	MER44A_dup506:MER44A:TcMar-Tigger:DNA	Tigger4b_dup1573:Tigger4b:TcMar-Tigger:DNA	MER3_dup5382:MER3:hAT-Charlie:DNA
Charlie4a_dup326:Charlie4a:hAT-Charlie:DNA	MER5A1_dup9950:MER5A1:hAT-Charlie:DNA	Looper_dup487:Looper:PiggyBac:DNA	MER63B_dup2021:MER63B:hAT-Blackjack:DNA
MER5A1_dup10588:MER5A1:hAT-Charlie:DNA	Tigger17a_dup2058:Tigger17a:TcMar-Tigger:DNA	MER115_dup606:MER115:hAT-Tip100:DNA	MER96B_dup174:MER96B:hAT-Tip100:DNA
Tigger1_dup10095:Tigger1:TcMar-Tigger:DNA	MER58B_dup38:MER58B:hAT-Charlie:DNA	Tigger7_dup192:Tigger7:TcMar-Tigger:DNA	MER58A_dup7321:MER58A:hAT-Charlie:DNA
UCON132b_dup59:UCON132b:hAT-Tip100:DNA	MER117_dup3521:MER117:hAT-Charlie:DNA	Charlie3_dup101:Charlie3:hAT-Charlie:DNA	MER58A_dup9064:MER58A:hAT-Charlie:DNA
Kanga11a_dup109:Kanga11a:TcMar-Tc2:DNA	MER20_dup15546:MER20:hAT-Charlie:DNA	MER20_dup7234:MER20:hAT-Charlie:DNA	MER121_dup705:MER121:hAT:DNA
MER58C_dup134:MER58C:hAT-Charlie:DNA	Charlie16a_dup1455:Charlie16a:hAT-Charlie:DNA	MER1B_dup3698:MER1B:hAT-Charlie:DNA	MER113_dup483:MER113:hAT-Charlie:DNA
MER5B_dup9887:MER5B:hAT-Charlie:DNA	MER5A1_dup2086:MER5A1:hAT-Charlie:DNA	MER102a_dup1037:MER102a:hAT-Charlie:DNA	Charlie4z_dup5574:Charlie4z:hAT-Charlie:DNA
MER33_dup2918:MER33:hAT-Charlie:DNA	MER91A_dup281:MER91A:hAT-Tip100:DNA	MER5A_dup16505:MER5A:hAT-Charlie:DNA	MER99_dup179:MER99:hAT:DNA
MER5B_dup7861:MER5B:hAT-Charlie:DNA	Tigger1_dup9217:Tigger1:TcMar-Tigger:DNA	Charlie19a_dup672:Charlie19a:hAT-Charlie:DNA	MER5A_dup26130:MER5A:hAT-Charlie:DNA
MER5A_dup27053:MER5A:hAT-Charlie:DNA	MER30_dup2687:MER30:hAT-Charlie:DNA	MER53_dup431:MER53:hAT:DNA	MER102c_dup3238:MER102c:hAT-Charlie:DNA
Tigger15a_dup376:Tigger15a:TcMar-Tigger:DNA	Tigger4b_dup1820:Tigger4b:TcMar-Tigger:DNA	MER5A_dup28079:MER5A:hAT-Charlie:DNA	MER44D_dup298:MER44D:TcMar-Tigger:DNA
MADE2_dup1316:MADE2:TcMar-Mariner:DNA	MER5A1_dup12500:MER5A1:hAT-Charlie:DNA	MER94_dup3808:MER94:hAT-Blackjack:DNA	Charlie15a_dup1502:Charlie15a:hAT-Charlie:DNA
Tigger10_dup359:Tigger10:TcMar-Tigger:DNA	MER5A_dup31048:MER5A:hAT-Charlie:DNA	MER96B_dup459:MER96B:hAT-Tip100:DNA	Charlie2b_dup2770:Charlie2b:hAT-Charlie:DNA
MER47A_dup1033:MER47A:TcMar-Tigger:DNA	MER2_dup2245:MER2:TcMar-Tigger:DNA	Charlie2a_dup813:Charlie2a:hAT-Charlie:DNA	MER104_dup906:MER104:TcMar-Tc2:DNA
MER113A_dup989:MER113A:hAT-Charlie:DNA	MER58B_dup4440:MER58B:hAT-Charlie:DNA	MER20_dup10525:MER20:hAT-Charlie:DNA	Charlie18a_dup808:Charlie18a:hAT-Charlie:DNA
MER20_dup2924:MER20:hAT-Charlie:DNA	MER5A_dup31816:MER5A:hAT-Charlie:DNA	MER5A1_dup626:MER5A1:hAT-Charlie:DNA	Tigger2a_dup147:Tigger2a:TcMar-Tigger:DNA
MER5B_dup6415:MER5B:hAT-Charlie:DNA	MER5B_dup4521:MER5B:hAT-Charlie:DNA	MER5A1_dup5919:MER5A1:hAT-Charlie:DNA	Arthur1_dup1775:Arthur1:hAT-Tip100:DNA
Tigger4b_dup406:Tigger4b:TcMar-Tigger:DNA	MER58B_dup300:MER58B:hAT-Charlie:DNA	MER5A1_dup8654:MER5A1:hAT-Charlie:DNA	Arthur1_dup894:Arthur1:hAT-Tip100:DNA
Charlie1a_dup3556:Charlie1a:hAT-Charlie:DNA	MARNA_dup2230:MARNA:TcMar-Mariner:DNA	MER45C_dup974:MER45C:hAT-Tip100:DNA	Charlie8_dup985:Charlie8:hAT-Charlie:DNA
Charlie22a_dup443:Charlie22a:hAT-Charlie:DNA	Tigger2_dup2243:Tigger2:TcMar-Tigger:DNA	Tigger1_dup9412:Tigger1:TcMar-Tigger:DNA	MER102a_dup818:MER102a:hAT-Charlie:DNA
MER3_dup9408:MER3:hAT-Charlie:DNA	MER47A_dup115:MER47A:TcMar-Tigger:DNA	MER115_dup607:MER115:hAT-Tip100:DNA	MER113_dup2485:MER113:hAT-Charlie:DNA
Tigger15a_dup4698:Tigger15a:TcMar-Tigger:DNA	Charlie2b_dup554:Charlie2b:hAT-Charlie:DNA	Tigger1_dup4672:Tigger1:TcMar-Tigger:DNA	MER45B_dup78:MER45B:hAT-Tip100:DNA
MamRep38_dup616:MamRep38:hAT:DNA	MER5B_dup3468:MER5B:hAT-Charlie:DNA	MER107_dup281:MER107:hAT-Charlie:DNA	Charlie1a_dup697:Charlie1a:hAT-Charlie:DNA
MER8_dup89:MER8:TcMar-Tigger:DNA	Tigger3c_dup1040:Tigger3c:TcMar-Tigger:DNA	Charlie1a_dup3594:Charlie1a:hAT-Charlie:DNA	MER94B_dup36:MER94B:hAT-Blackjack:DNA
Tigger1_dup10432:Tigger1:TcMar-Tigger:DNA	MER81_dup3324:MER81:hAT-Blackjack:DNA	MER2_dup5166:MER2:TcMar-Tigger:DNA	OldhAT1_dup942:OldhAT1:hAT-Ac:DNA
MER44A_dup157:MER44A:TcMar-Tigger:DNA	Tigger3b_dup915:Tigger3b:TcMar-Tigger:DNA	MER5A1_dup10309:MER5A1:hAT-Charlie:DNA	MER91C_dup1434:MER91C:hAT-Tip100:DNA
Charlie15b_dup762:Charlie15b:hAT-Charlie:DNA	Tigger3b_dup625:Tigger3b:TcMar-Tigger:DNA	Charlie19a_dup863:Charlie19a:hAT-Charlie:DNA	MER5A1_dup12288:MER5A1:hAT-Charlie:DNA
Charlie4z_dup1558:Charlie4z:hAT-Charlie:DNA	Charlie2b_dup555:Charlie2b:hAT-Charlie:DNA	MER44C_dup694:MER44C:TcMar-Tigger:DNA	Tigger2b_Pri_dup353:Tigger2b_Pri:TcMar-Tigger:DNA
MER30_dup2739:MER30:hAT-Charlie:DNA	MER5A1_dup14205:MER5A1:hAT-Charlie:DNA	MamRep38_dup233:MamRep38:hAT:DNA	hAT-N1_Mam_dup442:hAT-N1_Mam:hAT-Tip100:DNA
MER20B_dup2005:MER20B:hAT-Charlie:DNA	Tigger1_dup5838:Tigger1:TcMar-Tigger:DNA	MER102c_dup685:MER102c:hAT-Charlie:DNA	MamRep137_dup449:MamRep137:TcMar:DNA
Charlie2a_dup1893:Charlie2a:hAT-Charlie:DNA	UCON78_dup172:UCON78:DNA:DNA	MER5A1_dup8649:MER5A1:hAT-Charlie:DNA	MER45A_dup1555:MER45A:hAT-Tip100:DNA
MER2_dup2721:MER2:TcMar-Tigger:DNA	BLACKJACK_dup1032:BLACKJACK:hAT-Blackjack:DNA	MER91C_dup670:MER91C:hAT-Tip100:DNA	MER1B_dup171:MER1B:hAT-Charlie:DNA
MER44A_dup1250:MER44A:TcMar-Tigger:DNA	Tigger2a_dup2815:Tigger2a:TcMar-Tigger:DNA	Charlie14a_dup2:Charlie14a:hAT-Charlie:DNA	Tigger1_dup6718:Tigger1:TcMar-Tigger:DNA
Charlie1a_dup2872:Charlie1a:hAT-Charlie:DNA	MER58A_dup4878:MER58A:hAT-Charlie:DNA	MER5B_dup8581:MER5B:hAT-Charlie:DNA	MER102b_dup3314:MER102b:hAT-Charlie:DNA
MER20_dup1881:MER20:hAT-Charlie:DNA	MER2B_dup309:MER2B:TcMar-Tigger:DNA	MER1A_dup113:MER1A:hAT-Charlie:DNA	MER47B_dup7:MER47B:TcMar-Tigger:DNA
Tigger1_dup11897:Tigger1:TcMar-Tigger:DNA	MER20_dup5953:MER20:hAT-Charlie:DNA	MER53_dup2881:MER53:hAT:DNA	MER63A_dup1273:MER63A:hAT-Blackjack:DNA
MER5A1_dup6553:MER5A1:hAT-Charlie:DNA	Tigger1_dup7464:Tigger1:TcMar-Tigger:DNA	MER20B_dup1815:MER20B:hAT-Charlie:DNA	Tigger3d_dup33:Tigger3d:TcMar-Tigger:DNA
Charlie4z_dup518:Charlie4z:hAT-Charlie:DNA	MER45B_dup42:MER45B:hAT-Tip100:DNA	Tigger1_dup851:Tigger1:TcMar-Tigger:DNA	Tigger1_dup1949:Tigger1:TcMar-Tigger:DNA
MER102b_dup2210:MER102b:hAT-Charlie:DNA	Tigger5_dup686:Tigger5:TcMar-Tigger:DNA	Tigger3a_dup3901:Tigger3a:TcMar-Tigger:DNA	Charlie2b_dup2912:Charlie2b:hAT-Charlie:DNA
Tigger4b_dup1173:Tigger4b:TcMar-Tigger:DNA	MER1B_dup4787:MER1B:hAT-Charlie:DNA	MER58A_dup11731:MER58A:hAT-Charlie:DNA	MamTip2_dup6010:MamTip2:hAT-Tip100:DNA
MER2_dup7951:MER2:TcMar-Tigger:DNA	Tigger10_dup735:Tigger10:TcMar-Tigger:DNA	MER20_dup12835:MER20:hAT-Charlie:DNA	MER1A_dup1737:MER1A:hAT-Charlie:DNA
MER5A1_dup8856:MER5A1:hAT-Charlie:DNA	MER103C_dup5161:MER103C:hAT-Charlie:DNA	MER47A_dup1187:MER47A:TcMar-Tigger:DNA	Arthur1A_dup630:Arthur1A:hAT-Tip100:DNA
MER5A_dup14463:MER5A:hAT-Charlie:DNA	Charlie23a_dup1327:Charlie23a:hAT-Charlie:DNA	Tigger2_dup139:Tigger2:TcMar-Tigger:DNA	Charlie10_dup1151:Charlie10:hAT-Charlie:DNA
MER58A_dup6199:MER58A:hAT-Charlie:DNA	Tigger2b_Pri_dup67:Tigger2b_Pri:TcMar-Tigger:DNA	Tigger3b_dup5514:Tigger3b:TcMar-Tigger:DNA	MER106B_dup430:MER106B:hAT-Charlie:DNA
Tigger4_dup1256:Tigger4:TcMar-Tigger:DNA	MER58A_dup1107:MER58A:hAT-Charlie:DNA	HSMAR2_dup599:HSMAR2:TcMar-Mariner:DNA	MER94_dup2294:MER94:hAT-Blackjack:DNA
MamTip2_dup4484:MamTip2:hAT-Tip100:DNA	MADE1_dup7170:MADE1:TcMar-Mariner:DNA	MER5A_dup12816:MER5A:hAT-Charlie:DNA	MER45A_dup2179:MER45A:hAT-Tip100:DNA
MER5B_dup12310:MER5B:hAT-Charlie:DNA	MADE1_dup4382:MADE1:TcMar-Mariner:DNA	MER5B_dup9004:MER5B:hAT-Charlie:DNA	Tigger19b_dup1840:Tigger19b:TcMar-Tigger:DNA
Charlie7a_dup424:Charlie7a:hAT-Charlie:DNA	MER58A_dup7415:MER58A:hAT-Charlie:DNA	Tigger1_dup1570:Tigger1:TcMar-Tigger:DNA	MER113B_dup435:MER113B:hAT-Charlie:DNA
MER5A_dup9328:MER5A:hAT-Charlie:DNA	MER5A1_dup5521:MER5A1:hAT-Charlie:DNA	MER104_dup943:MER104:TcMar-Tc2:DNA	Charlie1a_dup2155:Charlie1a:hAT-Charlie:DNA
Tigger18a_dup1063:Tigger18a:TcMar-Tigger:DNA	MER115_dup1536:MER115:hAT-Tip100:DNA	MER1A_dup2496:MER1A:hAT-Charlie:DNA	FordPrefect_dup205:FordPrefect:hAT-Tip100:DNA
MER44B_dup1183:MER44B:TcMar-Tigger:DNA	MER102c_dup3312:MER102c:hAT-Charlie:DNA	MER33_dup2223:MER33:hAT-Charlie:DNA	Charlie4z_dup1163:Charlie4z:hAT-Charlie:DNA
Charlie1a_dup1356:Charlie1a:hAT-Charlie:DNA	MER2_dup3840:MER2:TcMar-Tigger:DNA	Charlie1a_dup342:Charlie1a:hAT-Charlie:DNA	MamRep488_dup103:MamRep488:hAT-Tip100:DNA
MER5B_dup3657:MER5B:hAT-Charlie:DNA	MER5A1_dup4327:MER5A1:hAT-Charlie:DNA	Charlie10_dup963:Charlie10:hAT-Charlie:DNA	Charlie15a_dup883:Charlie15a:hAT-Charlie:DNA
MER113_dup2981:MER113:hAT-Charlie:DNA	MER91B_dup574:MER91B:hAT-Tip100:DNA	MER47A_dup506:MER47A:TcMar-Tigger:DNA	MER102c_dup1150:MER102c:hAT-Charlie:DNA
MER20_dup13191:MER20:hAT-Charlie:DNA	Tigger3a_dup1870:Tigger3a:TcMar-Tigger:DNA	MER5B_dup8812:MER5B:hAT-Charlie:DNA	MER94_dup3131:MER94:hAT-Blackjack:DNA
Tigger4a_dup162:Tigger4a:TcMar-Tigger:DNA	Tigger3a_dup2072:Tigger3a:TcMar-Tigger:DNA	Charlie4a_dup1177:Charlie4a:hAT-Charlie:DNA	Tigger7_dup1156:Tigger7:TcMar-Tigger:DNA
Tigger2b_Pri_dup1680:Tigger2b_Pri:TcMar-Tigger:DNA	MER45A_dup143:MER45A:hAT-Tip100:DNA	MER53_dup2496:MER53:hAT:DNA	MER5A1_dup34:MER5A1:hAT-Charlie:DNA
MER2_dup1443:MER2:TcMar-Tigger:DNA	Tigger6a_dup689:Tigger6a:TcMar-Tigger:DNA	Charlie4a_dup2779:Charlie4a:hAT-Charlie:DNA	Tigger7_dup463:Tigger7:TcMar-Tigger:DNA
MER1B_dup366:MER1B:hAT-Charlie:DNA	MER5A_dup24879:MER5A:hAT-Charlie:DNA	MER5A1_dup4194:MER5A1:hAT-Charlie:DNA	MER5A1_dup8372:MER5A1:hAT-Charlie:DNA
MER91C_dup1373:MER91C:hAT-Tip100:DNA	Tigger4a_dup2213:Tigger4a:TcMar-Tigger:DNA	Tigger17c_dup599:Tigger17c:TcMar-Tigger:DNA	MER5A_dup21437:MER5A:hAT-Charlie:DNA
MER20_dup15720:MER20:hAT-Charlie:DNA	MER5B_dup11389:MER5B:hAT-Charlie:DNA	Tigger19a_dup2322:Tigger19a:TcMar-Tigger:DNA	MER5A_dup13981:MER5A:hAT-Charlie:DNA
MARNA_dup268:MARNA:TcMar-Mariner:DNA	MER5A_dup10133:MER5A:hAT-Charlie:DNA	Tigger2a_dup2312:Tigger2a:TcMar-Tigger:DNA	Kanga1a_dup186:Kanga1a:TcMar-Tc2:DNA
Charlie16a_dup110:Charlie16a:hAT-Charlie:DNA	Charlie7_dup929:Charlie7:hAT-Charlie:DNA	MER5A_dup88:MER5A:hAT-Charlie:DNA	MER121_dup823:MER121:hAT:DNA
Tigger2a_dup3122:Tigger2a:TcMar-Tigger:DNA	MamRep137_dup175:MamRep137:TcMar-Tigger:DNA	MER85_dup104:MER85:PiggyBac:DNA	MER63A_dup958:MER63A:hAT-Blackjack:DNA
MER5B_dup4891:MER5B:hAT-Charlie:DNA	Zaphod_dup1342:Zaphod:hAT-Tip100:DNA	Charlie10_dup964:Charlie10:hAT-Charlie:DNA	MER5B_dup23282:MER5B:hAT-Charlie:DNA
MER47A_dup1232:MER47A:TcMar-Tigger:DNA	MER6B_dup52:MER6B:TcMar-Tigger:DNA	MER58A_dup5175:MER58A:hAT-Charlie:DNA	Charlie1a_dup3246:Charlie1a:hAT-Charlie:DNA
MER5B_dup20425:MER5B:hAT-Charlie:DNA	MER117_dup3828:MER117:hAT-Charlie:DNA	Zaphod_dup1258:Zaphod:hAT-Tip100:DNA	Charlie15b_dup641:Charlie15b:hAT-Charlie:DNA
MER5B_dup8855:MER5B:hAT-Charlie:DNA	MER5A_dup29531:MER5A:hAT-Charlie:DNA	MER8_dup391:MER8:TcMar-Tigger:DNA	Tigger18a_dup996:Tigger18a:TcMar-Tigger:DNA
MER58B_dup2937:MER58B:hAT-Charlie:DNA	MER20B_dup2190:MER20B:hAT-Charlie:DNA	MER2_dup6300:MER2:TcMar-Tigger:DNA	MER96B_dup1282:MER96B:hAT-Tip100:DNA
MER3_dup276:MER3:hAT-Charlie:DNA	MER5A1_dup5812:MER5A1:hAT-Charlie:DNA	MER47A_dup1823:MER47A:TcMar-Tigger:DNA	Arthur1_dup76:Arthur1:hAT-Tip100:DNA
MER5A_dup366:MER5A:hAT-Charlie:DNA	Tigger4b_dup1241:Tigger4b:TcMar-Tigger:DNA	MADE1_dup3427:MADE1:TcMar-Mariner:DNA	MER91C_dup1581:MER91C:hAT-Tip100:DNA
Charlie1_dup2:Charlie1:hAT-Charlie:DNA	MER113_dup75:MER113:hAT-Charlie:DNA	MER20_dup11324:MER20:hAT-Charlie:DNA	Tigger2a_dup1387:Tigger2a:TcMar-Tigger:DNA
MER102b_dup856:MER102b:hAT-Charlie:DNA	Charlie24_dup121:Charlie24:hAT-Charlie:DNA	MER5A_dup1944:MER5A:hAT-Charlie:DNA	MER96B_dup173:MER96B:hAT-Tip100:DNA
MER103C_dup731:MER103C:hAT-Charlie:DNA	MER5B_dup1017:MER5B:hAT-Charlie:DNA	Charlie4z_dup483:Charlie4z:hAT-Charlie:DNA	Tigger2b_Pri_dup352:Tigger2b_Pri:TcMar-Tigger:DNA
Chap1_Mam_dup29:Chap1_Mam:hAT-Charlie:DNA	MER113_dup3454:MER113:hAT-Charlie:DNA	Charlie2b_dup429:Charlie2b:hAT-Charlie:DNA	Charlie19a_dup541:Charlie19a:hAT-Charlie:DNA
BLACKJACK_dup259:BLACKJACK:hAT-Blackjack:DNA	Tigger3a_dup4835:Tigger3a:TcMar-Tigger:DNA	MER1A_dup2847:MER1A:hAT-Charlie:DNA	MER5B_dup16480:MER5B:hAT-Charlie:DNA
Charlie2a_dup1211:Charlie2a:hAT-Charlie:DNA	MER58B_dup4558:MER58B:hAT-Charlie:DNA	MER20_dup13958:MER20:hAT-Charlie:DNA	MER102b_dup1933:MER102b:hAT-Charlie:DNA
MERX_dup372:MERX:TcMar-Tigger:DNA	MER1B_dup2966:MER1B:hAT-Charlie:DNA	MER5A_dup2569:MER5A:hAT-Charlie:DNA	MER58A_dup12959:MER58A:hAT-Charlie:DNA
ORSL-2b_dup62:ORSL-2b:hAT-Tip100:DNA	Charlie15b_dup1247:Charlie15b:hAT-Charlie:DNA	MamRep137_dup1973:MamRep137:TcMar-Tigger:DNA	BLACKJACK_dup1210:BLACKJACK:hAT-Blackjack:DNA
Charlie30a_dup489:Charlie30a:hAT-Charlie:DNA	MER46C_dup2000:MER46C:TcMar-Tigger:DNA	MER58A_dup8052:MER58A:hAT-Charlie:DNA	Tigger1_dup973:Tigger1:TcMar-Tigger:DNA
Charlie4a_dup2606:Charlie4a:hAT-Charlie:DNA	Charlie1a_dup3531:Charlie1a:hAT-Charlie:DNA	Tigger19b_dup490:Tigger19b:TcMar-Tigger:DNA	Charlie2b_dup1159:Charlie2b:hAT-Charlie:DNA
MER5B_dup5650:MER5B:hAT-Charlie:DNA	Tigger18a_dup91:Tigger18a:TcMar-Tigger:DNA	HSMAR2_dup106:HSMAR2:TcMar-Mariner:DNA	Charlie4z_dup3073:Charlie4z:hAT-Charlie:DNA
Kanga1c_dup543:Kanga1c:TcMar-Tc2:DNA	MamRep137_dup482:MamRep137:TcMar-Tigger:DNA	MER5A_dup33377:MER5A:hAT-Charlie:DNA	MER46C_dup1810:MER46C:TcMar-Tigger:DNA
MER20B_dup1696:MER20B:hAT-Charlie:DNA	Tigger7_dup39:Tigger7:TcMar-Tigger:DNA	Tigger2_dup213:Tigger2:TcMar-Tigger:DNA	MER47A_dup2192:MER47A:TcMar-Tigger:DNA
MER44B_dup139:MER44B:TcMar-Tigger:DNA	MER46C_dup83:MER46C:TcMar-Tigger:DNA	MER5A_dup30892:MER5A:hAT-Charlie:DNA	MER5A1_dup13690:MER5A1:hAT-Charlie:DNA
Looper_dup26:Looper:PiggyBac:DNA	MER94_dup2164:MER94:hAT-Blackjack:DNA	MER117_dup932:MER117:hAT-Charlie:DNA	Tigger1_dup4344:Tigger1:TcMar-Tigger:DNA
MER3_dup4216:MER3:hAT-Charlie:DNA	Charlie15b_dup14:Charlie15b:hAT-Charlie:DNA	Charlie2b_dup1956:Charlie2b:hAT-Charlie:DNA	MER58A_dup9521:MER58A:hAT-Charlie:DNA
MER102c_dup949:MER102c:hAT-Charlie:DNA	MARNA_dup199:MARNA:TcMar-Mariner:DNA	MADE1_dup974:MADE1:TcMar-Mariner:DNA	MER58B_dup6550:MER58B:hAT-Charlie:DNA
MER5A1_dup12648:MER5A1:hAT-Charlie:DNA	MER119_dup1100:MER119:hAT-Charlie:DNA	MER94_dup1101:MER94:hAT-Blackjack:DNA	MER94B_dup563:MER94B:hAT-Blackjack:DNA
MARNA_dup225:MARNA:TcMar-Mariner:DNA	MER103C_dup4059:MER103C:hAT-Charlie:DNA	Tigger17a_dup116:Tigger17a:TcMar-Tigger:DNA	MER1A_dup3188:MER1A:hAT-Charlie:DNA
Tigger1_dup2546:Tigger1:TcMar-Tigger:DNA	Tigger2_dup83:Tigger2:TcMar-Tigger:DNA	MER20_dup816:MER20:hAT-Charlie:DNA	Tigger1_dup11080:Tigger1:TcMar-Tigger:DNA
Charlie15b_dup142:Charlie15b:hAT-Charlie:DNA	Eulor1_dup62:Eulor1:DNA:DNA	Tigger2_dup2345:Tigger2:TcMar-Tigger:DNA	MER20_dup15889:MER20:hAT-Charlie:DNA
MER5B_dup6330:MER5B:hAT-Charlie:DNA	MER5A1_dup14753:MER5A1:hAT-Charlie:DNA	Tigger18a_dup1079:Tigger18a:TcMar-Tigger:DNA	MER97b_dup79:MER97b:hAT-Tip100:DNA
Tigger1_dup5906:Tigger1:TcMar-Tigger:DNA	MER5A_dup6257:MER5A:hAT-Charlie:DNA	Charlie30a_dup455:Charlie30a:hAT-Charlie:DNA	Tigger8_dup738:Tigger8:TcMar-Tigger:DNA
UCON99_dup29:UCON99:DNA:DNA	Tigger1_dup9895:Tigger1:TcMar-Tigger:DNA	MER8_dup541:MER8:TcMar-Tigger:DNA	Charlie17_dup391:Charlie17:hAT-Charlie:DNA
MER33_dup5968:MER33:hAT-Charlie:DNA	Charlie17a_dup620:Charlie17a:hAT-Charlie:DNA	Tigger2_dup138:Tigger2:TcMar-Tigger:DNA	MER20_dup14353:MER20:hAT-Charlie:DNA
Charlie24_dup275:Charlie24:hAT-Charlie:DNA	MER5A_dup1136:MER5A:hAT-Charlie:DNA	MamTip2_dup5713:MamTip2:hAT-Tip100:DNA	Arthur1B_dup2151:Arthur1B:hAT-Tip100:DNA
Charlie4z_dup4150:Charlie4z:hAT-Charlie:DNA	MER94_dup857:MER94:hAT-Blackjack:DNA	Charlie4z_dup3447:Charlie4z:hAT-Charlie:DNA	MER20_dup6351:MER20:hAT-Charlie:DNA
MER91A_dup1418:MER91A:hAT-Tip100:DNA	MER3_dup5719:MER3:hAT-Charlie:DNA	Charlie15b_dup308:Charlie15b:hAT-Charlie:DNA	MER115_dup292:MER115:hAT-Tip100:DNA
MER20B_dup3203:MER20B:hAT-Charlie:DNA	Tigger1_dup4830:Tigger1:TcMar-Tigger:DNA	MER3_dup1306:MER3:hAT-Charlie:DNA	MER63B_dup514:MER63B:hAT-Blackjack:DNA
MER2_dup3725:MER2:TcMar-Tigger:DNA	MamTip2_dup3642:MamTip2:hAT-Tip100:DNA	MER3_dup4618:MER3:hAT-Charlie:DNA	MamTip1_dup804:MamTip1:hAT-Tip100:DNA
MER20_dup15760:MER20:hAT-Charlie:DNA	Cheshire_dup77:Cheshire:hAT-Charlie:DNA	L1MA9_dup10566:L1MA9:L1:LINE	MER5A1_dup12504:MER5A1:hAT-Charlie:DNA
MER63D_dup536:MER63D:hAT-Blackjack:DNA	MER5B_dup13126:MER5B:hAT-Charlie:DNA	L2a_dup64611:L2a:L2:LINE	MER1B_dup3265:MER1B:hAT-Charlie:DNA
MER2_dup3064:MER2:TcMar-Tigger:DNA	MER46C_dup375:MER46C:TcMar-Tigger:DNA	L1ME2z_dup1734:L1ME2z:L1:LINE	Charlie1b_dup209:Charlie1b:hAT-Charlie:DNA
MER58B_dup6260:MER58B:hAT-Charlie:DNA	MER1A_dup2030:MER1A:hAT-Charlie:DNA	L1MEf_dup135:L1MEf:L1:LINE	MER63B_dup53:MER63B:hAT-Blackjack:DNA
MER44C_dup12:MER44C:TcMar-Tigger:DNA	MER5A_dup14795:MER5A:hAT-Charlie:DNA	L1MA2_dup5089:L1MA2:L1:LINE	MER5A_dup3794:MER5A:hAT-Charlie:DNA
MER8_dup1860:MER8:TcMar-Tigger:DNA	MamRep38_dup783:MamRep38:hAT:DNA	L1MB2_dup149:L1MB2:L1:LINE	ORSL-2b_dup275:ORSL-2b:hAT-Tip100:DNA
Arthur1A_dup126:Arthur1A:hAT-Tip100:DNA	MER45C_dup109:MER45C:hAT-Tip100:DNA	L1PA5_dup5395:L1PA5:L1:LINE	Tigger19a_dup1725:Tigger19a:TcMar-Tigger:DNA
MER5B_dup866:MER5B:hAT-Charlie:DNA	Tigger1_dup3007:Tigger1:TcMar-Tigger:DNA	L1PA16_dup503:L1PA16:L1:LINE	MER103C_dup4631:MER103C:hAT-Charlie:DNA
MER20_dup14978:MER20:hAT-Charlie:DNA	MER102a_dup23:MER102a:hAT-Charlie:DNA	L2a_dup52284:L2a:L2:LINE	Tigger3b_dup4553:Tigger3b:TcMar-Tigger:DNA
MER8_dup1301:MER8:TcMar-Tigger:DNA	MER91A_dup1983:MER91A:hAT-Tip100:DNA	L1MB3_dup1176:L1MB3:L1:LINE	MER5A_dup19102:MER5A:hAT-Charlie:DNA
MamRep1879_dup858:MamRep1879:hAT-Tip100:DNA	MER112_dup2093:MER112:hAT-Charlie:DNA	L1MA2_dup7255:L1MA2:L1:LINE	MER99_dup181:MER99:hAT:DNA
Charlie7_dup2345:Charlie7:hAT-Charlie:DNA	MER107_dup125:MER107:hAT-Charlie:DNA	L1ME3C_dup2543:L1ME3C:L1:LINE	MER113_dup3590:MER113:hAT-Charlie:DNA
MER117_dup244:MER117:hAT-Charlie:DNA	MER5C_dup759:MER5C:hAT-Charlie:DNA	L1PA16_dup9300:L1PA16:L1:LINE	UCON132b_dup880:UCON132b:hAT-Tip100:DNA
MER102b_dup88:MER102b:hAT-Charlie:DNA	OldhAT1_dup833:OldhAT1:hAT-Ac:DNA	L1M5_dup44768:L1M5:L1:LINE	MER5B_dup17561:MER5B:hAT-Charlie:DNA
MER5A1_dup15281:MER5A1:hAT-Charlie:DNA	MamRep38_dup1846:MamRep38:hAT:DNA	L1MB1_dup2855:L1MB1:L1:LINE	Arthur1_dup982:Arthur1:hAT-Tip100:DNA
MER5A1_dup2448:MER5A1:hAT-Charlie:DNA	Tigger1_dup4184:Tigger1:TcMar-Tigger:DNA	L1MB2_dup600:L1MB2:L1:LINE	MER53_dup1360:MER53:hAT:DNA
MER5A1_dup9671:MER5A1:hAT-Charlie:DNA	Tigger3a_dup3749:Tigger3a:TcMar-Tigger:DNA	L1M4c_dup1689:L1M4c:L1:LINE	Charlie25_dup393:Charlie25:hAT-Charlie:DNA
MER126_dup109:MER126:DNA:DNA	MER1A_dup2237:MER1A:hAT-Charlie:DNA	L2_dup53387:L2:L2:LINE	MER5B_dup20189:MER5B:hAT-Charlie:DNA
MER58A_dup2834:MER58A:hAT-Charlie:DNA	MER5A1_dup8832:MER5A1:hAT-Charlie:DNA	L2_dup36198:L2:L2:LINE	MER33_dup4848:MER33:hAT-Charlie:DNA
MER2_dup3868:MER2:TcMar-Tigger:DNA	MER94_dup1528:MER94:hAT-Blackjack:DNA	L1MC_dup4414:L1MC:L1:LINE	MER119_dup681:MER119:hAT-Charlie:DNA
Charlie1b_dup1365:Charlie1b:hAT-Charlie:DNA	MER5A1_dup3068:MER5A1:hAT-Charlie:DNA	L2b_dup78933:L2b:L2:LINE	MER44A_dup808:MER44A:TcMar-Tigger:DNA
Tigger8_dup441:Tigger8:TcMar-Tigger:DNA	Tigger1_dup2670:Tigger1:TcMar-Tigger:DNA	L1MB1_dup4744:L1MB1:L1:LINE	MER5A1_dup5671:MER5A1:hAT-Charlie:DNA
MER20_dup2085:MER20:hAT-Charlie:DNA	MER5A_dup18586:MER5A:hAT-Charlie:DNA	L1ME1_dup2160:L1ME1:L1:LINE	MER20_dup15976:MER20:hAT-Charlie:DNA
MER2_dup351:MER2:TcMar-Tigger:DNA	MER119_dup841:MER119:hAT-Charlie:DNA	L1P1_dup1863:L1P1:L1:LINE	MER20_dup11101:MER20:hAT-Charlie:DNA
Chap1_Mam_dup240:Chap1_Mam:hAT-Charlie:DNA	MER20_dup11646:MER20:hAT-Charlie:DNA	L2b_dup92990:L2b:L2:LINE	MamTip2_dup667:MamTip2:hAT-Tip100:DNA
Charlie1_dup1233:Charlie1:hAT-Charlie:DNA	Tigger7_dup671:Tigger7:TcMar-Tigger:DNA	L1PA4_dup8649:L1PA4:L1:LINE	Charlie8_dup902:Charlie8:hAT-Charlie:DNA
MER104_dup1092:MER104:TcMar-Tc2:DNA	MER102b_dup1698:MER102b:hAT-Charlie:DNA	L2a_dup139406:L2a:L2:LINE	MER46C_dup287:MER46C:TcMar-Tigger:DNA
MER117_dup1676:MER117:hAT-Charlie:DNA	MER5A_dup27839:MER5A:hAT-Charlie:DNA	L1MA7_dup879:L1MA7:L1:LINE	MamTip3_dup828:MamTip3:hAT-Tip100:DNA
MER104_dup1595:MER104:TcMar-Tc2:DNA	MER20_dup12868:MER20:hAT-Charlie:DNA	L1ME4b_dup5636:L1ME4b:L1:LINE	MER58A_dup2928:MER58A:hAT-Charlie:DNA
MER2_dup8460:MER2:TcMar-Tigger:DNA	Tigger12_dup192:Tigger12:TcMar-Tigger:DNA	L2b_dup76518:L2b:L2:LINE	MER20_dup12528:MER20:hAT-Charlie:DNA
MER119_dup796:MER119:hAT-Charlie:DNA	MER20_dup3509:MER20:hAT-Charlie:DNA	L1MA4A_dup5317:L1MA4A:L1:LINE	MER5A1_dup11781:MER5A1:hAT-Charlie:DNA
MER5B_dup6678:MER5B:hAT-Charlie:DNA	MADE1_dup6336:MADE1:TcMar-Mariner:DNA	L1PA17_dup2451:L1PA17:L1:LINE	MER58B_dup4551:MER58B:hAT-Charlie:DNA
MER5A_dup24806:MER5A:hAT-Charlie:DNA	Tigger20a_dup897:Tigger20a:TcMar-Tigger:DNA	L2c_dup105084:L2c:L2:LINE	Tigger17a_dup1826:Tigger17a:TcMar-Tigger:DNA
MER5A1_dup6941:MER5A1:hAT-Charlie:DNA	MER20_dup8060:MER20:hAT-Charlie:DNA	L1PA3_dup4341:L1PA3:L1:LINE	MER5A_dup18207:MER5A:hAT-Charlie:DNA
Charlie10_dup1062:Charlie10:hAT-Charlie:DNA	MER5B_dup1219:MER5B:hAT-Charlie:DNA	L1PA16_dup10946:L1PA16:L1:LINE	Charlie9_dup461:Charlie9:hAT-Charlie:DNA
MER94_dup2432:MER94:hAT-Blackjack:DNA	Tigger19a_dup2679:Tigger19a:TcMar-Tigger:DNA	L2c_dup120485:L2c:L2:LINE	Charlie1b_dup1184:Charlie1b:hAT-Charlie:DNA
Tigger4a_dup1155:Tigger4a:TcMar-Tigger:DNA	MER1B_dup5270:MER1B:hAT-Charlie:DNA	L1ME3A_dup11393:L1ME3A:L1:LINE	MER1B_dup1137:MER1B:hAT-Charlie:DNA
Tigger2a_dup1684:Tigger2a:TcMar-Tigger:DNA	MER1B_dup494:MER1B:hAT-Charlie:DNA	L1ME3E_dup2689:L1ME3E:L1:LINE	MER20B_dup1447:MER20B:hAT-Charlie:DNA
MamRep434_dup805:MamRep434:TcMar-Tigger:DNA	MER45B_dup936:MER45B:hAT-Tip100:DNA	L1PA16_dup1467:L1PA16:L1:LINE	Tigger17a_dup288:Tigger17a:TcMar-Tigger:DNA
MER115_dup2183:MER115:hAT-Tip100:DNA	MER63C_dup549:MER63C:hAT-Blackjack:DNA	L1MB8_dup10400:L1MB8:L1:LINE	MARNA_dup1159:MARNA:TcMar-Mariner:DNA
Tigger15a_dup2582:Tigger15a:TcMar-Tigger:DNA	Tigger1_dup2416:Tigger1:TcMar-Tigger:DNA	L1MB3_dup9459:L1MB3:L1:LINE	Charlie4z_dup2983:Charlie4z:hAT-Charlie:DNA
MER1A_dup1224:MER1A:hAT-Charlie:DNA	MER2_dup4548:MER2:TcMar-Tigger:DNA	L1MA6_dup603:L1MA6:L1:LINE	MER1B_dup2005:MER1B:hAT-Charlie:DNA
MER5A_dup14462:MER5A:hAT-Charlie:DNA	Tigger1_dup11771:Tigger1:TcMar-Tigger:DNA	L1MC_dup7615:L1MC:L1:LINE	MER30_dup1416:MER30:hAT-Charlie:DNA
MER5A_dup31216:MER5A:hAT-Charlie:DNA	Tigger3b_dup4638:Tigger3b:TcMar-Tigger:DNA	L1PA16_dup6225:L1PA16:L1:LINE	OldhAT1_dup3895:OldhAT1:hAT-Ac:DNA
Charlie29a_dup887:Charlie29a:hAT-Charlie:DNA	MER1A_dup2858:MER1A:hAT-Charlie:DNA	L1MC5_dup7032:L1MC5:L1:LINE	Ricksha_0_dup320:Ricksha_0:MULE-MuDR:DNA
MER1B_dup1676:MER1B:hAT-Charlie:DNA	MER33_dup1583:MER33:hAT-Charlie:DNA	L1PA10_dup5984:L1PA10:L1:LINE	MER103C_dup6843:MER103C:hAT-Charlie:DNA
MER5A_dup17660:MER5A:hAT-Charlie:DNA	MER46C_dup2352:MER46C:TcMar-Tigger:DNA	L1PA15_dup7342:L1PA15:L1:LINE	Charlie1a_dup1218:Charlie1a:hAT-Charlie:DNA
Charlie21a_dup572:Charlie21a:hAT-Charlie:DNA	MER58A_dup6368:MER58A:hAT-Charlie:DNA	L1MC3_dup12255:L1MC3:L1:LINE	MER20_dup599:MER20:hAT-Charlie:DNA
MER3_dup8692:MER3:hAT-Charlie:DNA	MER53_dup4767:MER53:hAT:DNA	L2_dup43793:L2:L2:LINE	Charlie4z_dup4923:Charlie4z:hAT-Charlie:DNA
MER3_dup7055:MER3:hAT-Charlie:DNA	MER63D_dup1385:MER63D:hAT-Blackjack:DNA	L1MB7_dup22763:L1MB7:L1:LINE	MER2_dup4079:MER2:TcMar-Tigger:DNA
MER45C_dup592:MER45C:hAT-Tip100:DNA	MamRep137_dup795:MamRep137:TcMar-Tigger:DNA	HAL1_dup15108:HAL1:L1:LINE	MER5B_dup20389:MER5B:hAT-Charlie:DNA
MER5A_dup15959:MER5A:hAT-Charlie:DNA	MER44B_dup318:MER44B:TcMar-Tigger:DNA	L2_dup36201:L2:L2:LINE	Tigger4_dup397:Tigger4:TcMar-Tigger:DNA
Charlie3_dup162:Charlie3:hAT-Charlie:DNA	Tigger2_dup111:Tigger2:TcMar-Tigger:DNA	L1MD1_dup4238:L1MD1:L1:LINE	Tigger15a_dup90:Tigger15a:TcMar-Tigger:DNA
Tigger14a_dup1225:Tigger14a:TcMar-Tigger:DNA	MER5A1_dup3427:MER5A1:hAT-Charlie:DNA	L1ME4b_dup8793:L1ME4b:L1:LINE	Charlie4z_dup2243:Charlie4z:hAT-Charlie:DNA
MER20_dup9243:MER20:hAT-Charlie:DNA	MER3_dup2106:MER3:hAT-Charlie:DNA	L1MA7_dup1613:L1MA7:L1:LINE	MER8_dup644:MER8:TcMar-Tigger:DNA
MER91B_dup1411:MER91B:hAT-Tip100:DNA	Charlie4z_dup3488:Charlie4z:hAT-Charlie:DNA	L1MC2_dup5548:L1MC2:L1:LINE	MER47A_dup431:MER47A:TcMar-Tigger:DNA
Charlie8_dup1398:Charlie8:hAT-Charlie:DNA	MER5A_dup29990:MER5A:hAT-Charlie:DNA	L2b_dup76511:L2b:L2:LINE	MER5A_dup17811:MER5A:hAT-Charlie:DNA
Tigger3a_dup3087:Tigger3a:TcMar-Tigger:DNA	Charlie18a_dup645:Charlie18a:hAT-Charlie:DNA	L1ME4b_dup3311:L1ME4b:L1:LINE	Tigger3b_dup5269:Tigger3b:TcMar-Tigger:DNA
MamRep434_dup870:MamRep434:TcMar-Tigger:DNA	MER5A_dup26031:MER5A:hAT-Charlie:DNA	L1M4a1_dup2089:L1M4a1:L1:LINE	MER63A_dup1124:MER63A:hAT-Blackjack:DNA
MER5A_dup24383:MER5A:hAT-Charlie:DNA	MamTip2_dup803:MamTip2:hAT-Tip100:DNA	L1MC2_dup735:L1MC2:L1:LINE	Tigger12_dup528:Tigger12:TcMar-Tigger:DNA
MER94_dup184:MER94:hAT-Blackjack:DNA	Tigger3b_dup5006:Tigger3b:TcMar-Tigger:DNA	L1PA5_dup2976:L1PA5:L1:LINE	Ricksha_c_dup1047:Ricksha_c:MULE-MuDR:DNA
UCON33_dup90:UCON33:TcMar-Tigger:DNA	MER53_dup2059:MER53:hAT:DNA	L2a_dup150336:L2a:L2:LINE	MER113_dup2486:MER113:hAT-Charlie:DNA
Chap1_Mam_dup933:Chap1_Mam:hAT-Charlie:DNA	Charlie15a_dup1380:Charlie15a:hAT-Charlie:DNA	L1PB4_dup6195:L1PB4:L1:LINE	MER113_dup3181:MER113:hAT-Charlie:DNA
MER117_dup344:MER117:hAT-Charlie:DNA	HSMAR1_dup263:HSMAR1:TcMar-Mariner:DNA	L1ME4b_dup11089:L1ME4b:L1:LINE	Tigger1_dup11154:Tigger1:TcMar-Tigger:DNA
MADE2_dup1340:MADE2:TcMar-Mariner:DNA	UCON8_dup60:UCON8:DNA:DNA	L1MC3_dup8834:L1MC3:L1:LINE	Charlie23a_dup842:Charlie23a:hAT-Charlie:DNA
Tigger15a_dup2143:Tigger15a:TcMar-Tigger:DNA	Tigger2a_dup2799:Tigger2a:TcMar-Tigger:DNA	L1PBa1_dup290:L1PBa1:L1:LINE	MER46C_dup580:MER46C:TcMar-Tigger:DNA
MADE1_dup79:MADE1:TcMar-Mariner:DNA	MER5A_dup33091:MER5A:hAT-Charlie:DNA	L2a_dup46199:L2a:L2:LINE	Tigger19a_dup2242:Tigger19a:TcMar-Tigger:DNA
hAT-N1_Mam_dup486:hAT-N1_Mam:hAT-Tip100:DNA	MER20_dup10748:MER20:hAT-Charlie:DNA	L2a_dup25279:L2a:L2:LINE	Tigger3b_dup1084:Tigger3b:TcMar-Tigger:DNA
Tigger15a_dup2247:Tigger15a:TcMar-Tigger:DNA	Charlie17a_dup785:Charlie17a:hAT-Charlie:DNA	L1MC1_dup8419:L1MC1:L1:LINE	MER5B_dup16675:MER5B:hAT-Charlie:DNA
Tigger3a_dup750:Tigger3a:TcMar-Tigger:DNA	MER102c_dup159:MER102c:hAT-Charlie:DNA	L1M5_dup16517:L1M5:L1:LINE	Charlie9_dup460:Charlie9:hAT-Charlie:DNA
MamRep434_dup775:MamRep434:TcMar-Tigger:DNA	Tigger2a_dup3111:Tigger2a:TcMar-Tigger:DNA	L1MEi_dup3454:L1MEi:L1:LINE	MER117_dup3852:MER117:hAT-Charlie:DNA
Charlie5_dup941:Charlie5:hAT-Charlie:DNA	MER5A_dup22994:MER5A:hAT-Charlie:DNA	L1MA5A_dup1509:L1MA5A:L1:LINE	Charlie4a_dup155:Charlie4a:hAT-Charlie:DNA
Charlie7_dup3054:Charlie7:hAT-Charlie:DNA	MER63B_dup208:MER63B:hAT-Blackjack:DNA	L1ME2z_dup5398:L1ME2z:L1:LINE	MER2_dup3257:MER2:TcMar-Tigger:DNA
Tigger1_dup6569:Tigger1:TcMar-Tigger:DNA	Tigger4b_dup1233:Tigger4b:TcMar-Tigger:DNA	L1PA15-16_dup1223:L1PA15-16:L1:LINE	Tigger1_dup1256:Tigger1:TcMar-Tigger:DNA
MER20_dup3729:MER20:hAT-Charlie:DNA	Charlie7_dup1905:Charlie7:hAT-Charlie:DNA	L2a_dup103593:L2a:L2:LINE	Tigger15a_dup4055:Tigger15a:TcMar-Tigger:DNA
MER91A_dup673:MER91A:hAT-Tip100:DNA	MER58D_dup896:MER58D:hAT-Charlie:DNA	L1ME3Cz_dup8275:L1ME3Cz:L1:LINE	MER30_dup622:MER30:hAT-Charlie:DNA
MER58A_dup6480:MER58A:hAT-Charlie:DNA	MER5A1_dup14072:MER5A1:hAT-Charlie:DNA	L1M5_dup53770:L1M5:L1:LINE	MER58A_dup13097:MER58A:hAT-Charlie:DNA
Tigger3a_dup68:Tigger3a:TcMar-Tigger:DNA	MER91A_dup685:MER91A:hAT-Tip100:DNA	L1PA15-16_dup1158:L1PA15-16:L1:LINE	MER1B_dup1205:MER1B:hAT-Charlie:DNA
MER1B_dup4652:MER1B:hAT-Charlie:DNA	MADE2_dup1797:MADE2:TcMar-Mariner:DNA	L2c_dup105083:L2c:L2:LINE	MER5A1_dup9632:MER5A1:hAT-Charlie:DNA
MER5B_dup11814:MER5B:hAT-Charlie:DNA	MER1B_dup1070:MER1B:hAT-Charlie:DNA	L1M2_dup8762:L1M2:L1:LINE	Charlie10_dup181:Charlie10:hAT-Charlie:DNA
MER20B_dup3028:MER20B:hAT-Charlie:DNA	Charlie7a_dup405:Charlie7a:hAT-Charlie:DNA	L1MC_dup1761:L1MC:L1:LINE	Zaphod_dup698:Zaphod:hAT-Tip100:DNA
Tigger19a_dup3117:Tigger19a:TcMar-Tigger:DNA	Zaphod_dup68:Zaphod:hAT-Tip100:DNA	L1PA13_dup889:L1PA13:L1:LINE	Charlie2a_dup2096:Charlie2a:hAT-Charlie:DNA
Charlie7a_dup518:Charlie7a:hAT-Charlie:DNA	MER5A1_dup10421:MER5A1:hAT-Charlie:DNA	L2a_dup38587:L2a:L2:LINE	Tigger1_dup3229:Tigger1:TcMar-Tigger:DNA
MER102c_dup3217:MER102c:hAT-Charlie:DNA	MER46C_dup1436:MER46C:TcMar-Tigger:DNA	L2b_dup34119:L2b:L2:LINE	Ricksha_0_dup322:Ricksha_0:MULE-MuDR:DNA
MER81_dup3383:MER81:hAT-Blackjack:DNA	MER5A_dup15894:MER5A:hAT-Charlie:DNA	L1MDa_dup5389:L1MDa:L1:LINE	Tigger19b_dup1159:Tigger19b:TcMar-Tigger:DNA
MER6_dup99:MER6:TcMar-Tigger:DNA	Charlie16a_dup253:Charlie16a:hAT-Charlie:DNA	L2b_dup21748:L2b:L2:LINE	MER5B_dup24463:MER5B:hAT-Charlie:DNA
MER58A_dup5206:MER58A:hAT-Charlie:DNA	MER5A_dup8421:MER5A:hAT-Charlie:DNA	L1ME3A_dup12633:L1ME3A:L1:LINE	Tigger15a_dup2090:Tigger15a:TcMar-Tigger:DNA
MER2_dup4733:MER2:TcMar-Tigger:DNA	Charlie7a_dup756:Charlie7a:hAT-Charlie:DNA	L2c_dup120484:L2c:L2:LINE	MER1B_dup233:MER1B:hAT-Charlie:DNA
Tigger1_dup338:Tigger1:TcMar-Tigger:DNA	Charlie1a_dup891:Charlie1a:hAT-Charlie:DNA	L1PB1_dup10988:L1PB1:L1:LINE	MER44B_dup1015:MER44B:TcMar-Tigger:DNA
Charlie1a_dup3757:Charlie1a:hAT-Charlie:DNA	MER5B_dup19238:MER5B:hAT-Charlie:DNA	L1M2_dup1003:L1M2:L1:LINE	Tigger1_dup8402:Tigger1:TcMar-Tigger:DNA
MER20_dup1897:MER20:hAT-Charlie:DNA	MER5B_dup22348:MER5B:hAT-Charlie:DNA	L1PA17_dup2005:L1PA17:L1:LINE	MER5B_dup10788:MER5B:hAT-Charlie:DNA
MER2_dup168:MER2:TcMar-Tigger:DNA	Charlie7a_dup1276:Charlie7a:hAT-Charlie:DNA	HAL1_dup6192:HAL1:L1:LINE	MER5B_dup6519:MER5B:hAT-Charlie:DNA
MER1B_dup2805:MER1B:hAT-Charlie:DNA	MER58A_dup5700:MER58A:hAT-Charlie:DNA	L1MEc_dup16346:L1MEc:L1:LINE	MamTip2_dup1400:MamTip2:hAT-Tip100:DNA
MamTip3_dup1122:MamTip3:hAT-Tip100:DNA	MER5B_dup1796:MER5B:hAT-Charlie:DNA	L1ME3G_dup13407:L1ME3G:L1:LINE	MER103C_dup3575:MER103C:hAT-Charlie:DNA
MER20_dup4798:MER20:hAT-Charlie:DNA	Charlie8_dup671:Charlie8:hAT-Charlie:DNA	L1PA16_dup5171:L1PA16:L1:LINE	Tigger4_dup213:Tigger4:TcMar-Tigger:DNA
MER5B_dup17688:MER5B:hAT-Charlie:DNA	Tigger1_dup5793:Tigger1:TcMar-Tigger:DNA	L1MEg1_dup685:L1MEg1:L1:LINE	MER58B_dup6552:MER58B:hAT-Charlie:DNA
Charlie29a_dup597:Charlie29a:hAT-Charlie:DNA	MER20_dup5375:MER20:hAT-Charlie:DNA	L2c_dup32667:L2c:L2:LINE	MER44B_dup995:MER44B:TcMar-Tigger:DNA
MER44D_dup447:MER44D:TcMar-Tigger:DNA	Tigger13a_dup2738:Tigger13a:TcMar-Tigger:DNA	L1ME2_dup11018:L1ME2:L1:LINE	MER20_dup13873:MER20:hAT-Charlie:DNA
MER33_dup3275:MER33:hAT-Charlie:DNA	MER5A1_dup15574:MER5A1:hAT-Charlie:DNA	L1MB3_dup1656:L1MB3:L1:LINE	Ricksha_0_dup176:Ricksha_0:MULE-MuDR:DNA
MER20_dup3595:MER20:hAT-Charlie:DNA	Tigger7_dup1813:Tigger7:TcMar-Tigger:DNA	HAL1_dup14285:HAL1:L1:LINE	MER113A_dup703:MER113A:hAT-Charlie:DNA
Tigger3b_dup537:Tigger3b:TcMar-Tigger:DNA	MER5A1_dup10759:MER5A1:hAT-Charlie:DNA	L2b_dup76512:L2b:L2:LINE	Charlie17a_dup629:Charlie17a:hAT-Charlie:DNA
MER94_dup1421:MER94:hAT-Blackjack:DNA	MER58A_dup10257:MER58A:hAT-Charlie:DNA	L2a_dup76951:L2a:L2:LINE	MER63A_dup2251:MER63A:hAT-Blackjack:DNA
Tigger13a_dup1596:Tigger13a:TcMar-Tigger:DNA	OldhAT1_dup3563:OldhAT1:hAT-Ac:DNA	L1MB5_dup7437:L1MB5:L1:LINE	Tigger12_dup602:Tigger12:TcMar-Tigger:DNA
MER5A_dup531:MER5A:hAT-Charlie:DNA	MER103C_dup6591:MER103C:hAT-Charlie:DNA	L1PB1_dup2439:L1PB1:L1:LINE	MER30_dup2730:MER30:hAT-Charlie:DNA
Charlie4a_dup2825:Charlie4a:hAT-Charlie:DNA	Tigger9b_dup511:Tigger9b:TcMar-Tigger:DNA	L1MC5_dup12758:L1MC5:L1:LINE	Charlie20a_dup760:Charlie20a:hAT-Charlie:DNA
Tigger19b_dup1274:Tigger19b:TcMar-Tigger:DNA	Tigger1_dup7318:Tigger1:TcMar-Tigger:DNA	L1M5_dup28646:L1M5:L1:LINE	MamRep137_dup123:MamRep137:TcMar-Tigger:DNA
Charlie4z_dup698:Charlie4z:hAT-Charlie:DNA	Tigger2_dup2635:Tigger2:TcMar-Tigger:DNA	L1PBa1_dup337:L1PBa1:L1:LINE	MER58A_dup8795:MER58A:hAT-Charlie:DNA
Tigger13a_dup2822:Tigger13a:TcMar-Tigger:DNA	MER5B_dup21687:MER5B:hAT-Charlie:DNA	L1ME4a_dup21000:L1ME4a:L1:LINE	Charlie22a_dup945:Charlie22a:hAT-Charlie:DNA
MamTip2_dup3288:MamTip2:hAT-Tip100:DNA	MER2_dup2001:MER2:TcMar-Tigger:DNA	L2a_dup36768:L2a:L2:LINE	MER20B_dup3298:MER20B:hAT-Charlie:DNA
Tigger1_dup6594:Tigger1:TcMar-Tigger:DNA	MER5A1_dup5175:MER5A1:hAT-Charlie:DNA	L2a_dup141664:L2a:L2:LINE	MER5A_dup1213:MER5A:hAT-Charlie:DNA
MER3_dup229:MER3:hAT-Charlie:DNA	MER1B_dup1456:MER1B:hAT-Charlie:DNA	L1PA13_dup7544:L1PA13:L1:LINE	MER96_dup846:MER96:hAT-Tip100:DNA
Tigger2b_Pri_dup34:Tigger2b_Pri:TcMar-Tigger:DNA	MER3_dup22:MER3:hAT-Charlie:DNA	L1MC4_dup19736:L1MC4:L1:LINE	MamRep1894_dup479:MamRep1894:hAT:DNA
Charlie1a_dup5170:Charlie1a:hAT-Charlie:DNA	MER44C_dup649:MER44C:TcMar-Tigger:DNA	L1MA2_dup6421:L1MA2:L1:LINE	MER5B_dup8186:MER5B:hAT-Charlie:DNA
Tigger19b_dup3421:Tigger19b:TcMar-Tigger:DNA	Tigger1_dup1431:Tigger1:TcMar-Tigger:DNA	L1P4_dup2490:L1P4:L1:LINE	Tigger8_dup599:Tigger8:TcMar-Tigger:DNA
Tigger1_dup10604:Tigger1:TcMar-Tigger:DNA	MER5A1_dup4317:MER5A1:hAT-Charlie:DNA	L1M2_dup439:L1M2:L1:LINE	MER58A_dup6321:MER58A:hAT-Charlie:DNA
MER1B_dup4551:MER1B:hAT-Charlie:DNA	Charlie4z_dup4991:Charlie4z:hAT-Charlie:DNA	L1PA5_dup5345:L1PA5:L1:LINE	MER115_dup401:MER115:hAT-Tip100:DNA
Charlie5_dup1050:Charlie5:hAT-Charlie:DNA	MER5A_dup28877:MER5A:hAT-Charlie:DNA	L1MDa_dup5386:L1MDa:L1:LINE	MER119_dup9:MER119:hAT-Charlie:DNA
Charlie23a_dup671:Charlie23a:hAT-Charlie:DNA	MER33_dup4099:MER33:hAT-Charlie:DNA	L2a_dup81469:L2a:L2:LINE	Tigger1_dup1048:Tigger1:TcMar-Tigger:DNA
Tigger19a_dup2426:Tigger19a:TcMar-Tigger:DNA	MER91A_dup742:MER91A:hAT-Tip100:DNA	L1M5_dup27077:L1M5:L1:LINE	MER58C_dup2344:MER58C:hAT-Charlie:DNA
Charlie2b_dup729:Charlie2b:hAT-Charlie:DNA	Tigger19a_dup2720:Tigger19a:TcMar-Tigger:DNA	L1PA14_dup1443:L1PA14:L1:LINE	MER106B_dup20:MER106B:hAT-Charlie:DNA
MER20_dup12609:MER20:hAT-Charlie:DNA	HSMAR1_dup268:HSMAR1:TcMar-Mariner:DNA	L1ME3_dup3938:L1ME3:L1:LINE	MER45A_dup2242:MER45A:hAT-Tip100:DNA
Tigger1_dup6539:Tigger1:TcMar-Tigger:DNA	Tigger2b_Pri_dup1430:Tigger2b_Pri:TcMar-Tigger:DNA	L2a_dup72349:L2a:L2:LINE	Charlie7_dup3386:Charlie7:hAT-Charlie:DNA
MER30_dup711:MER30:hAT-Charlie:DNA	Tigger3a_dup758:Tigger3a:TcMar-Tigger:DNA	L2a_dup150335:L2a:L2:LINE	Tigger1_dup5381:Tigger1:TcMar-Tigger:DNA
Charlie5_dup2274:Charlie5:hAT-Charlie:DNA	MER6A_dup743:MER6A:TcMar-Tigger:DNA	L1MB5_dup402:L1MB5:L1:LINE	Charlie4a_dup388:Charlie4a:hAT-Charlie:DNA
Charlie7_dup2718:Charlie7:hAT-Charlie:DNA	Charlie8_dup1526:Charlie8:hAT-Charlie:DNA	L1P1_dup1805:L1P1:L1:LINE	UCON11_dup13:UCON11:TcMar-Tigger:DNA
MER5A_dup22658:MER5A:hAT-Charlie:DNA	MER102b_dup2835:MER102b:hAT-Charlie:DNA	L1PA16_dup1468:L1PA16:L1:LINE	MER5B_dup16769:MER5B:hAT-Charlie:DNA
MER33_dup9146:MER33:hAT-Charlie:DNA	MER126_dup73:MER126:DNA:DNA	L1PA7_dup11714:L1PA7:L1:LINE	Charlie4z_dup1986:Charlie4z:hAT-Charlie:DNA
Tigger19a_dup2211:Tigger19a:TcMar-Tigger:DNA	MER3_dup4934:MER3:hAT-Charlie:DNA	L1ME4c_dup6663:L1ME4c:L1:LINE	Arthur1A_dup609:Arthur1A:hAT-Tip100:DNA
MER1A_dup2994:MER1A:hAT-Charlie:DNA	Tigger19b_dup1512:Tigger19b:TcMar-Tigger:DNA	L1PA6_dup469:L1PA6:L1:LINE	MER45B_dup17:MER45B:hAT-Tip100:DNA
MER91A_dup2188:MER91A:hAT-Tip100:DNA	MER103C_dup7035:MER103C:hAT-Charlie:DNA	L1PA6_dup4481:L1PA6:L1:LINE	MamRep4096_dup365:MamRep4096:hAT-Tip100:DNA
MER1B_dup2908:MER1B:hAT-Charlie:DNA	MER20_dup6025:MER20:hAT-Charlie:DNA	L1PA6_dup2122:L1PA6:L1:LINE	Charlie4a_dup1530:Charlie4a:hAT-Charlie:DNA
MER97b_dup5:MER97b:hAT-Tip100:DNA	Tigger1_dup4939:Tigger1:TcMar-Tigger:DNA	L1MEg_dup12538:L1MEg:L1:LINE	MER5A_dup5719:MER5A:hAT-Charlie:DNA
MER20_dup4688:MER20:hAT-Charlie:DNA	MER58A_dup4492:MER58A:hAT-Charlie:DNA	L2b_dup88302:L2b:L2:LINE	Ricksha_dup132:Ricksha:MULE-MuDR:DNA
MER1B_dup2401:MER1B:hAT-Charlie:DNA	MER91A_dup1280:MER91A:hAT-Tip100:DNA	L3_dup38225:L3:CR1:LINE	Charlie1b_dup617:Charlie1b:hAT-Charlie:DNA
MamTip2_dup4504:MamTip2:hAT-Tip100:DNA	Charlie24_dup783:Charlie24:hAT-Charlie:DNA	L1MC2_dup6244:L1MC2:L1:LINE	Tigger16a_dup319:Tigger16a:TcMar-Tigger:DNA
MER5B_dup18083:MER5B:hAT-Charlie:DNA	MER5A_dup18355:MER5A:hAT-Charlie:DNA	L2b_dup85045:L2b:L2:LINE	MER5A_dup18787:MER5A:hAT-Charlie:DNA
MER117_dup1528:MER117:hAT-Charlie:DNA	MER5A_dup12929:MER5A:hAT-Charlie:DNA	L1ME1_dup27925:L1ME1:L1:LINE	Tigger2a_dup865:Tigger2a:TcMar-Tigger:DNA
Tigger13a_dup1594:Tigger13a:TcMar-Tigger:DNA	MER5A_dup11818:MER5A:hAT-Charlie:DNA	L1PA8_dup5944:L1PA8:L1:LINE	MER6A_dup181:MER6A:TcMar-Tigger:DNA
MER3_dup10552:MER3:hAT-Charlie:DNA	Charlie4z_dup28:Charlie4z:hAT-Charlie:DNA	L1ME1_dup17870:L1ME1:L1:LINE	MER2_dup4439:MER2:TcMar-Tigger:DNA
MER112_dup2742:MER112:hAT-Charlie:DNA	MER3_dup8741:MER3:hAT-Charlie:DNA	L1PA4_dup1777:L1PA4:L1:LINE	MER5B_dup24091:MER5B:hAT-Charlie:DNA
MER44A_dup1289:MER44A:TcMar-Tigger:DNA	MER2_dup5562:MER2:TcMar-Tigger:DNA	L1MEf_dup2990:L1MEf:L1:LINE	Charlie4a_dup2082:Charlie4a:hAT-Charlie:DNA
MER2_dup3869:MER2:TcMar-Tigger:DNA	MER115_dup2225:MER115:hAT-Tip100:DNA	L1PB4_dup1400:L1PB4:L1:LINE	MER63A_dup1091:MER63A:hAT-Blackjack:DNA
MER20_dup10593:MER20:hAT-Charlie:DNA	Tigger3c_dup181:Tigger3c:TcMar-Tigger:DNA	L2b_dup76504:L2b:L2:LINE	Charlie17_dup390:Charlie17:hAT-Charlie:DNA
Tigger14a_dup367:Tigger14a:TcMar-Tigger:DNA	MER115_dup2106:MER115:hAT-Tip100:DNA	L1MEj_dup1214:L1MEj:L1:LINE	MER33_dup3939:MER33:hAT-Charlie:DNA
MER5B_dup9886:MER5B:hAT-Charlie:DNA	Tigger12_dup856:Tigger12:TcMar-Tigger:DNA	L2_dup47727:L2:L2:LINE	Charlie1_dup762:Charlie1:hAT-Charlie:DNA
Tigger17c_dup51:Tigger17c:TcMar-Tigger:DNA	DNA1_Mam_dup94:DNA1_Mam:TcMar:DNA	L1PB1_dup12042:L1PB1:L1:LINE	MER5A1_dup3745:MER5A1:hAT-Charlie:DNA
MER121_dup276:MER121:hAT:DNA	MER5B_dup6371:MER5B:hAT-Charlie:DNA	L1MEc_dup11793:L1MEc:L1:LINE	MER81_dup1062:MER81:hAT-Blackjack:DNA
MER58A_dup2171:MER58A:hAT-Charlie:DNA	MER106B_dup399:MER106B:hAT-Charlie:DNA	L1MB3_dup14001:L1MB3:L1:LINE	Tigger1_dup2762:Tigger1:TcMar-Tigger:DNA
Tigger15a_dup2583:Tigger15a:TcMar-Tigger:DNA	Tigger1a_Art_dup246:Tigger1a_Art:TcMar-Tigger:DNA	HAL1ME_dup1168:HAL1ME:L1:LINE	MER103C_dup3818:MER103C:hAT-Charlie:DNA
Charlie2a_dup150:Charlie2a:hAT-Charlie:DNA	MER1A_dup2820:MER1A:hAT-Charlie:DNA	L1PA4_dup6120:L1PA4:L1:LINE	Arthur1_dup243:Arthur1:hAT-Tip100:DNA
OldhAT1_dup3255:OldhAT1:hAT-Ac:DNA	HSMAR2_dup1290:HSMAR2:TcMar-Mariner:DNA	L1MA3_dup6495:L1MA3:L1:LINE	MER1B_dup1809:MER1B:hAT-Charlie:DNA
MER58B_dup6299:MER58B:hAT-Charlie:DNA	MARNA_dup2051:MARNA:TcMar-Mariner:DNA	L1ME2_dup10019:L1ME2:L1:LINE	MER58B_dup1458:MER58B:hAT-Charlie:DNA
MER102b_dup3185:MER102b:hAT-Charlie:DNA	MER103C_dup4371:MER103C:hAT-Charlie:DNA	L1ME3A_dup1968:L1ME3A:L1:LINE	MER58C_dup1823:MER58C:hAT-Charlie:DNA
Charlie1_dup1474:Charlie1:hAT-Charlie:DNA	Kanga2_a_dup592:Kanga2_a:TcMar-Tc2:DNA	L1ME3Cz_dup963:L1ME3Cz:L1:LINE	Tigger10_dup968:Tigger10:TcMar-Tigger:DNA
MER58A_dup1218:MER58A:hAT-Charlie:DNA	MER2_dup8692:MER2:TcMar-Tigger:DNA	L2b_dup62520:L2b:L2:LINE	Arthur1_dup865:Arthur1:hAT-Tip100:DNA
MamTip1_dup411:MamTip1:hAT-Tip100:DNA	MER5A_dup16350:MER5A:hAT-Charlie:DNA	L1M4c_dup1670:L1M4c:L1:LINE	Zaphod_dup1872:Zaphod:hAT-Tip100:DNA
MER58B_dup1201:MER58B:hAT-Charlie:DNA	MER33_dup1278:MER33:hAT-Charlie:DNA	L1PA4_dup110:L1PA4:L1:LINE	Charlie1a_dup700:Charlie1a:hAT-Charlie:DNA
Charlie8_dup2894:Charlie8:hAT-Charlie:DNA	MER46C_dup2691:MER46C:TcMar-Tigger:DNA	L2b_dup76503:L2b:L2:LINE	Arthur1_dup1081:Arthur1:hAT-Tip100:DNA
MER5A_dup22330:MER5A:hAT-Charlie:DNA	Charlie19a_dup180:Charlie19a:hAT-Charlie:DNA	L1MA3_dup4053:L1MA3:L1:LINE	Charlie2a_dup1510:Charlie2a:hAT-Charlie:DNA
MER117_dup2735:MER117:hAT-Charlie:DNA	MER58C_dup230:MER58C:hAT-Charlie:DNA	L1ME4b_dup20418:L1ME4b:L1:LINE	MER5B_dup6604:MER5B:hAT-Charlie:DNA
Charlie23a_dup1238:Charlie23a:hAT-Charlie:DNA	MER20_dup2116:MER20:hAT-Charlie:DNA	L1M7_dup1543:L1M7:L1:LINE	BLACKJACK_dup1213:BLACKJACK:hAT-Blackjack:DNA
Tigger3a_dup3639:Tigger3a:TcMar-Tigger:DNA	Tigger11a_dup59:Tigger11a:TcMar-Tigger:DNA	L1MC4a_dup4001:L1MC4a:L1:LINE	Kanga1c_dup87:Kanga1c:TcMar-Tc2:DNA
Tigger1_dup778:Tigger1:TcMar-Tigger:DNA	Charlie20a_dup290:Charlie20a:hAT-Charlie:DNA	L2a_dup52286:L2a:L2:LINE	MER44D_dup571:MER44D:TcMar-Tigger:DNA
Charlie4z_dup5378:Charlie4z:hAT-Charlie:DNA	Zaphod3_dup592:Zaphod3:hAT-Tip100:DNA	L1PB1_dup689:L1PB1:L1:LINE	MER53_dup1906:MER53:hAT:DNA
MER102a_dup2062:MER102a:hAT-Charlie:DNA	MER30_dup3221:MER30:hAT-Charlie:DNA	L2a_dup105057:L2a:L2:LINE	MER3_dup10284:MER3:hAT-Charlie:DNA
UCON132b_dup1068:UCON132b:hAT-Tip100:DNA	MER5A_dup27527:MER5A:hAT-Charlie:DNA	L1PB1_dup63:L1PB1:L1:LINE	MER94_dup1096:MER94:hAT-Blackjack:DNA
Charlie26a_dup283:Charlie26a:hAT-Charlie:DNA	MER44B_dup2021:MER44B:TcMar-Tigger:DNA	HAL1ME_dup7277:HAL1ME:L1:LINE	MER5B_dup6092:MER5B:hAT-Charlie:DNA
MER58A_dup6320:MER58A:hAT-Charlie:DNA	MER63A_dup93:MER63A:hAT-Blackjack:DNA	L2a_dup142708:L2a:L2:LINE	MER33_dup7838:MER33:hAT-Charlie:DNA
Charlie5_dup2477:Charlie5:hAT-Charlie:DNA	MER5A_dup27911:MER5A:hAT-Charlie:DNA	L1PA16_dup5079:L1PA16:L1:LINE	Kanga2_a_dup1412:Kanga2_a:TcMar-Tc2:DNA
MER5A_dup7042:MER5A:hAT-Charlie:DNA	MamTip2_dup5845:MamTip2:hAT-Tip100:DNA	L2b_dup78106:L2b:L2:LINE	HSMAR2_dup1770:HSMAR2:TcMar-Mariner:DNA
Charlie15a_dup2874:Charlie15a:hAT-Charlie:DNA	Charlie7_dup2106:Charlie7:hAT-Charlie:DNA	L1MC4_dup2463:L1MC4:L1:LINE	MER63D_dup1257:MER63D:hAT-Blackjack:DNA
MER5A_dup32253:MER5A:hAT-Charlie:DNA	MER102a_dup1670:MER102a:hAT-Charlie:DNA	L1MEd_dup16022:L1MEd:L1:LINE	Charlie8_dup2329:Charlie8:hAT-Charlie:DNA
MER102b_dup1592:MER102b:hAT-Charlie:DNA	Charlie10a_dup221:Charlie10a:hAT-Charlie:DNA	L1MC2_dup2150:L1MC2:L1:LINE	MER46C_dup2062:MER46C:TcMar-Tigger:DNA
MER58A_dup10698:MER58A:hAT-Charlie:DNA	MER94_dup4121:MER94:hAT-Blackjack:DNA	L2c_dup388:L2c:L2:LINE	Arthur1_dup2342:Arthur1:hAT-Tip100:DNA
Tigger1_dup2299:Tigger1:TcMar-Tigger:DNA	Tigger3a_dup3615:Tigger3a:TcMar-Tigger:DNA	L2c_dup131568:L2c:L2:LINE	MER5A_dup28142:MER5A:hAT-Charlie:DNA
MER20_dup15764:MER20:hAT-Charlie:DNA	MER102b_dup2332:MER102b:hAT-Charlie:DNA	L1PA15_dup677:L1PA15:L1:LINE	Tigger3b_dup4699:Tigger3b:TcMar-Tigger:DNA
MER20_dup7404:MER20:hAT-Charlie:DNA	MER1A_dup44:MER1A:hAT-Charlie:DNA	L1MC4_dup1289:L1MC4:L1:LINE	MER53_dup208:MER53:hAT:DNA
Tigger12c_dup63:Tigger12c:TcMar-Tigger:DNA	Charlie7_dup68:Charlie7:hAT-Charlie:DNA	L1MB4_dup329:L1MB4:L1:LINE	MER113_dup3182:MER113:hAT-Charlie:DNA
MER5B_dup20034:MER5B:hAT-Charlie:DNA	MER5B_dup725:MER5B:hAT-Charlie:DNA	L1PA5_dup10975:L1PA5:L1:LINE	MER20_dup5294:MER20:hAT-Charlie:DNA
Tigger3c_dup1249:Tigger3c:TcMar-Tigger:DNA	MER113_dup152:MER113:hAT-Charlie:DNA	L1MB7_dup22127:L1MB7:L1:LINE	Tigger5b_dup1152:Tigger5b:TcMar-Tigger:DNA
Charlie18a_dup711:Charlie18a:hAT-Charlie:DNA	MER5A_dup8721:MER5A:hAT-Charlie:DNA	L2a_dup89835:L2a:L2:LINE	Chap1_Mam_dup1026:Chap1_Mam:hAT-Charlie:DNA
MER5A_dup33378:MER5A:hAT-Charlie:DNA	MER5B_dup8142:MER5B:hAT-Charlie:DNA	L1ME1_dup18142:L1ME1:L1:LINE	MER113_dup3589:MER113:hAT-Charlie:DNA
Charlie9_dup1048:Charlie9:hAT-Charlie:DNA	Tigger14a_dup616:Tigger14a:TcMar-Tigger:DNA	L1MA2_dup458:L1MA2:L1:LINE	Tigger13a_dup1428:Tigger13a:TcMar-Tigger:DNA
MER5C_dup1149:MER5C:hAT-Charlie:DNA	MamRep434_dup1665:MamRep434:TcMar-Tigger:DNA	L1P4a_dup489:L1P4a:L1:LINE	Tigger1_dup11482:Tigger1:TcMar-Tigger:DNA
MER1B_dup623:MER1B:hAT-Charlie:DNA	MER45A_dup1546:MER45A:hAT-Tip100:DNA	L1PA15-16_dup1157:L1PA15-16:L1:LINE	MER1A_dup2594:MER1A:hAT-Charlie:DNA
Tigger3a_dup2839:Tigger3a:TcMar-Tigger:DNA	Charlie4z_dup3087:Charlie4z:hAT-Charlie:DNA	L1MB3_dup1398:L1MB3:L1:LINE	MER5B_dup4760:MER5B:hAT-Charlie:DNA
MADE1_dup5687:MADE1:TcMar-Mariner:DNA	MER58D_dup248:MER58D:hAT-Charlie:DNA	L1MEc_dup14475:L1MEc:L1:LINE	ORSL_dup933:ORSL:hAT-Tip100:DNA
MER75_dup319:MER75:PiggyBac:DNA	Tigger2_dup2459:Tigger2:TcMar-Tigger:DNA	L1MA6_dup600:L1MA6:L1:LINE	MER20_dup1334:MER20:hAT-Charlie:DNA
MER30_dup35:MER30:hAT-Charlie:DNA	Zaphod3_dup593:Zaphod3:hAT-Tip100:DNA	L1MB3_dup372:L1MB3:L1:LINE	MER5B_dup12909:MER5B:hAT-Charlie:DNA
MER20_dup8995:MER20:hAT-Charlie:DNA	Tigger9b_dup188:Tigger9b:TcMar-Tigger:DNA	L1M2_dup1001:L1M2:L1:LINE	MER5A1_dup5861:MER5A1:hAT-Charlie:DNA
MER44A_dup1261:MER44A:TcMar-Tigger:DNA	Tigger19b_dup2504:Tigger19b:TcMar-Tigger:DNA	L1ME1_dup18140:L1ME1:L1:LINE	Arthur1B_dup853:Arthur1B:hAT-Tip100:DNA
Tigger19b_dup1270:Tigger19b:TcMar-Tigger:DNA	MER1A_dup19:MER1A:hAT-Charlie:DNA	HAL1_dup300:HAL1:L1:LINE	Charlie1_dup193:Charlie1:hAT-Charlie:DNA
MARNA_dup455:MARNA:TcMar-Mariner:DNA	Tigger1_dup1430:Tigger1:TcMar-Tigger:DNA	L1M4_dup16614:L1M4:L1:LINE	MER112_dup2420:MER112:hAT-Charlie:DNA
MER58A_dup12233:MER58A:hAT-Charlie:DNA	Charlie1a_dup4142:Charlie1a:hAT-Charlie:DNA	L1MDa_dup632:L1MDa:L1:LINE	MER33_dup944:MER33:hAT-Charlie:DNA
MER5B_dup16219:MER5B:hAT-Charlie:DNA	Tigger5b_dup272:Tigger5b:TcMar-Tigger:DNA	HAL1M8_dup160:HAL1M8:L1:LINE	Charlie18a_dup1776:Charlie18a:hAT-Charlie:DNA
MER20_dup12146:MER20:hAT-Charlie:DNA	Tigger17a_dup1875:Tigger17a:TcMar-Tigger:DNA	HAL1_dup2541:HAL1:L1:LINE	MER5A_dup9737:MER5A:hAT-Charlie:DNA
MER5B_dup24435:MER5B:hAT-Charlie:DNA	MER2B_dup727:MER2B:TcMar-Tigger:DNA	L1MB3_dup9458:L1MB3:L1:LINE	Tigger1_dup4020:Tigger1:TcMar-Tigger:DNA
Tigger4b_dup2289:Tigger4b:TcMar-Tigger:DNA	Kanga2_a_dup395:Kanga2_a:TcMar-Tc2:DNA	L1PA10_dup5989:L1PA10:L1:LINE	Charlie1b_dup1547:Charlie1b:hAT-Charlie:DNA
MER5A_dup12350:MER5A:hAT-Charlie:DNA	Tigger3a_dup4836:Tigger3a:TcMar-Tigger:DNA	L1MB7_dup12363:L1MB7:L1:LINE	MER91C_dup636:MER91C:hAT-Tip100:DNA
MER1B_dup2272:MER1B:hAT-Charlie:DNA	MER5B_dup12900:MER5B:hAT-Charlie:DNA	L1PB1_dup12041:L1PB1:L1:LINE	Arthur1_dup1383:Arthur1:hAT-Tip100:DNA
Tigger1_dup3589:Tigger1:TcMar-Tigger:DNA	Charlie1b_dup992:Charlie1b:hAT-Charlie:DNA	L1MB5_dup6706:L1MB5:L1:LINE	MER8_dup1505:MER8:TcMar-Tigger:DNA
MER2_dup2046:MER2:TcMar-Tigger:DNA	Charlie23a_dup1001:Charlie23a:hAT-Charlie:DNA	L2b_dup23538:L2b:L2:LINE	MARNA_dup1956:MARNA:TcMar-Mariner:DNA
Tigger13a_dup2821:Tigger13a:TcMar-Tigger:DNA	Eulor9B_dup18:Eulor9B:DNA:DNA	L1MB8_dup6486:L1MB8:L1:LINE	MER44D_dup174:MER44D:TcMar-Tigger:DNA
Tigger3b_dup3540:Tigger3b:TcMar-Tigger:DNA	MER91A_dup1274:MER91A:hAT-Tip100:DNA	L1M2_dup1002:L1M2:L1:LINE	Cheshire_dup271:Cheshire:hAT-Charlie:DNA
MER103C_dup3603:MER103C:hAT-Charlie:DNA	MER5A1_dup5391:MER5A1:hAT-Charlie:DNA	L1M4_dup18766:L1M4:L1:LINE	MER5A_dup33479:MER5A:hAT-Charlie:DNA
Tigger19b_dup794:Tigger19b:TcMar-Tigger:DNA	Charlie4z_dup2000:Charlie4z:hAT-Charlie:DNA	L1PA4_dup10269:L1PA4:L1:LINE	MER5A_dup10171:MER5A:hAT-Charlie:DNA
Tigger2b_Pri_dup542:Tigger2b_Pri:TcMar-Tigger:DNA	Arthur1_dup896:Arthur1:hAT-Tip100:DNA	L2a_dup76097:L2a:L2:LINE	Tigger9a_dup407:Tigger9a:TcMar-Tigger:DNA
Tigger1_dup387:Tigger1:TcMar-Tigger:DNA	MER5A1_dup485:MER5A1:hAT-Charlie:DNA	L1PREC2_dup1362:L1PREC2:L1:LINE	MER47A_dup432:MER47A:TcMar-Tigger:DNA
MamTip3_dup869:MamTip3:hAT-Tip100:DNA	MER1A_dup248:MER1A:hAT-Charlie:DNA	L1MA9_dup675:L1MA9:L1:LINE	MER63B_dup1573:MER63B:hAT-Blackjack:DNA
Charlie4z_dup1010:Charlie4z:hAT-Charlie:DNA	Tigger3c_dup589:Tigger3c:TcMar-Tigger:DNA	L2a_dup73599:L2a:L2:LINE	MER5A_dup24677:MER5A:hAT-Charlie:DNA
Tigger2a_dup2730:Tigger2a:TcMar-Tigger:DNA	Tigger3b_dup114:Tigger3b:TcMar-Tigger:DNA	L1MB3_dup1240:L1MB3:L1:LINE	MamRep1894_dup643:MamRep1894:hAT:DNA
MER5A1_dup5794:MER5A1:hAT-Charlie:DNA	MER91A_dup1870:MER91A:hAT-Tip100:DNA	L1MC1_dup6917:L1MC1:L1:LINE	Charlie19a_dup1104:Charlie19a:hAT-Charlie:DNA
MER5B_dup23263:MER5B:hAT-Charlie:DNA	MER103C_dup226:MER103C:hAT-Charlie:DNA	L1M5_dup28644:L1M5:L1:LINE	MER117_dup2040:MER117:hAT-Charlie:DNA
MER3_dup5156:MER3:hAT-Charlie:DNA	MER20_dup3050:MER20:hAT-Charlie:DNA	L1MEc_dup2079:L1MEc:L1:LINE	Tigger13a_dup1299:Tigger13a:TcMar-Tigger:DNA
MER5A_dup8260:MER5A:hAT-Charlie:DNA	OldhAT1_dup1137:OldhAT1:hAT-Ac:DNA	L1MC4_dup19735:L1MC4:L1:LINE	Charlie4z_dup383:Charlie4z:hAT-Charlie:DNA
MER5A_dup14140:MER5A:hAT-Charlie:DNA	Tigger1_dup2115:Tigger1:TcMar-Tigger:DNA	L2c_dup116187:L2c:L2:LINE	MER58A_dup516:MER58A:hAT-Charlie:DNA
MER5A_dup28589:MER5A:hAT-Charlie:DNA	MER5B_dup8141:MER5B:hAT-Charlie:DNA	L1PA16_dup1469:L1PA16:L1:LINE	Tigger19a_dup3051:Tigger19a:TcMar-Tigger:DNA
MER5A_dup28588:MER5A:hAT-Charlie:DNA	MER3_dup4327:MER3:hAT-Charlie:DNA	L1M4_dup9321:L1M4:L1:LINE	Charlie1a_dup5172:Charlie1a:hAT-Charlie:DNA
Charlie4z_dup303:Charlie4z:hAT-Charlie:DNA	ORSL_dup610:ORSL:hAT-Tip100:DNA	L1MB8_dup9229:L1MB8:L1:LINE	MER6A_dup591:MER6A:TcMar-Tigger:DNA
MER47A_dup2220:MER47A:TcMar-Tigger:DNA	HSMAR2_dup1289:HSMAR2:TcMar-Mariner:DNA	L1MA6_dup3277:L1MA6:L1:LINE	MER106A_dup653:MER106A:hAT-Charlie:DNA
MADE2_dup1745:MADE2:TcMar-Mariner:DNA	MER5B_dup5171:MER5B:hAT-Charlie:DNA	L1M3_dup730:L1M3:L1:LINE	MER5A_dup6062:MER5A:hAT-Charlie:DNA
Tigger15a_dup3866:Tigger15a:TcMar-Tigger:DNA	MER33_dup968:MER33:hAT-Charlie:DNA	L1PB1_dup1896:L1PB1:L1:LINE	MER102b_dup490:MER102b:hAT-Charlie:DNA
MER63B_dup684:MER63B:hAT-Blackjack:DNA	MER20_dup12189:MER20:hAT-Charlie:DNA	L2a_dup86921:L2a:L2:LINE	MER63A_dup2637:MER63A:hAT-Blackjack:DNA
Charlie2a_dup477:Charlie2a:hAT-Charlie:DNA	Arthur1A_dup901:Arthur1A:hAT-Tip100:DNA	L1MA6_dup604:L1MA6:L1:LINE	Charlie15b_dup1041:Charlie15b:hAT-Charlie:DNA
MER2B_dup1009:MER2B:TcMar-Tigger:DNA	Tigger3a_dup3:Tigger3a:TcMar-Tigger:DNA	L1MA6_dup602:L1MA6:L1:LINE	MER30_dup3249:MER30:hAT-Charlie:DNA
MER113A_dup476:MER113A:hAT-Charlie:DNA	Charlie19a_dup817:Charlie19a:hAT-Charlie:DNA	L1PB1_dup12034:L1PB1:L1:LINE	MER1B_dup5167:MER1B:hAT-Charlie:DNA
MER5A1_dup15282:MER5A1:hAT-Charlie:DNA	MER96B_dup1794:MER96B:hAT-Tip100:DNA	L1MDb_dup282:L1MDb:L1:LINE	MADE1_dup2685:MADE1:TcMar-Mariner:DNA
Chap1_Mam_dup677:Chap1_Mam:hAT-Charlie:DNA	MER113_dup3471:MER113:hAT-Charlie:DNA	L1MB8_dup1888:L1MB8:L1:LINE	MER106B_dup700:MER106B:hAT-Charlie:DNA
MER20_dup12252:MER20:hAT-Charlie:DNA	Tigger1_dup9496:Tigger1:TcMar-Tigger:DNA	L2c_dup8141:L2c:L2:LINE	MamRep1879_dup197:MamRep1879:hAT-Tip100:DNA
MER91B_dup1456:MER91B:hAT-Tip100:DNA	Charlie8_dup1242:Charlie8:hAT-Charlie:DNA	L1PA5_dup10786:L1PA5:L1:LINE	MER5B_dup15625:MER5B:hAT-Charlie:DNA
MER91B_dup144:MER91B:hAT-Tip100:DNA	MER5A1_dup12866:MER5A1:hAT-Charlie:DNA	L1M5_dup19363:L1M5:L1:LINE	MER58B_dup2741:MER58B:hAT-Charlie:DNA
MER30_dup1112:MER30:hAT-Charlie:DNA	MamRep434_dup953:MamRep434:TcMar-Tigger:DNA	L1PA4_dup1336:L1PA4:L1:LINE	MER58B_dup6772:MER58B:hAT-Charlie:DNA
MamTip3_dup467:MamTip3:hAT-Tip100:DNA	MER103C_dup6477:MER103C:hAT-Charlie:DNA	L1MC_dup4008:L1MC:L1:LINE	Tigger1_dup5380:Tigger1:TcMar-Tigger:DNA
MER102c_dup1755:MER102c:hAT-Charlie:DNA	ORSL-2a_dup49:ORSL-2a:hAT-Tip100:DNA	L1MA6_dup605:L1MA6:L1:LINE	MER44C_dup137:MER44C:TcMar-Tigger:DNA
Charlie2b_dup1215:Charlie2b:hAT-Charlie:DNA	MADE2_dup2204:MADE2:TcMar-Mariner:DNA	L1ME1_dup29388:L1ME1:L1:LINE	MamTip2_dup5172:MamTip2:hAT-Tip100:DNA
Tigger18a_dup114:Tigger18a:TcMar-Tigger:DNA	MER102b_dup2241:MER102b:hAT-Charlie:DNA	L1MB8_dup15474:L1MB8:L1:LINE	MER103C_dup2655:MER103C:hAT-Charlie:DNA
MER47A_dup897:MER47A:TcMar-Tigger:DNA	MER5C_dup894:MER5C:hAT-Charlie:DNA	L1ME4a_dup21001:L1ME4a:L1:LINE	Tigger1_dup4740:Tigger1:TcMar-Tigger:DNA
MER5C1_dup391:MER5C1:hAT-Charlie:DNA	MER63B_dup1591:MER63B:hAT-Blackjack:DNA	L1MC5a_dup5840:L1MC5a:L1:LINE	Tigger13a_dup1298:Tigger13a:TcMar-Tigger:DNA
Charlie2a_dup786:Charlie2a:hAT-Charlie:DNA	MER2_dup227:MER2:TcMar-Tigger:DNA	L1PB4_dup3416:L1PB4:L1:LINE	Tigger5b_dup1448:Tigger5b:TcMar-Tigger:DNA
MER5B_dup150:MER5B:hAT-Charlie:DNA	MER5A_dup28436:MER5A:hAT-Charlie:DNA	MamRTE1_dup6223:MamRTE1:RTE-BovB:LINE	MER5A1_dup1350:MER5A1:hAT-Charlie:DNA
ORSL-2a_dup178:ORSL-2a:hAT-Tip100:DNA	Charlie22a_dup369:Charlie22a:hAT-Charlie:DNA	L2b_dup17777:L2b:L2:LINE	MER5B_dup23436:MER5B:hAT-Charlie:DNA
MER20_dup705:MER20:hAT-Charlie:DNA	MER46C_dup877:MER46C:TcMar-Tigger:DNA	L1MA8_dup4684:L1MA8:L1:LINE	MER5B_dup24168:MER5B:hAT-Charlie:DNA
MER117_dup103:MER117:hAT-Charlie:DNA	MER112_dup2554:MER112:hAT-Charlie:DNA	L2c_dup134000:L2c:L2:LINE	Tigger3c_dup1192:Tigger3c:TcMar-Tigger:DNA
MER5A_dup15429:MER5A:hAT-Charlie:DNA	MER5B_dup18782:MER5B:hAT-Charlie:DNA	L1MEd_dup14922:L1MEd:L1:LINE	MER117_dup2162:MER117:hAT-Charlie:DNA
UCON8_dup57:UCON8:DNA:DNA	MER63A_dup2448:MER63A:hAT-Blackjack:DNA	L1PA7_dup7006:L1PA7:L1:LINE	MamRep434_dup1540:MamRep434:TcMar-Tigger:DNA
Charlie1a_dup1044:Charlie1a:hAT-Charlie:DNA	MamTip2_dup4442:MamTip2:hAT-Tip100:DNA	L2a_dup126454:L2a:L2:LINE	MER5B_dup2183:MER5B:hAT-Charlie:DNA
MER20_dup7124:MER20:hAT-Charlie:DNA	MER5B_dup11053:MER5B:hAT-Charlie:DNA	L2c_dup9573:L2c:L2:LINE	MER5A_dup33365:MER5A:hAT-Charlie:DNA
MARNA_dup1714:MARNA:TcMar-Mariner:DNA	MER1A_dup1164:MER1A:hAT-Charlie:DNA	L2b_dup76505:L2b:L2:LINE	MER113B_dup436:MER113B:hAT-Charlie:DNA
MER2_dup3809:MER2:TcMar-Tigger:DNA	MER58B_dup2202:MER58B:hAT-Charlie:DNA	L1PA15_dup7285:L1PA15:L1:LINE	MER2_dup4651:MER2:TcMar-Tigger:DNA
Tigger17b_dup75:Tigger17b:TcMar-Tigger:DNA	MER33_dup5947:MER33:hAT-Charlie:DNA	L1MB3_dup12946:L1MB3:L1:LINE	MER47A_dup1040:MER47A:TcMar-Tigger:DNA
MER46C_dup1569:MER46C:TcMar-Tigger:DNA	Tigger16b_dup436:Tigger16b:TcMar-Tigger:DNA	L2a_dup137986:L2a:L2:LINE	Tigger1_dup3505:Tigger1:TcMar-Tigger:DNA
Charlie1a_dup2896:Charlie1a:hAT-Charlie:DNA	MER20_dup16346:MER20:hAT-Charlie:DNA	L2-1_AMi_dup638:L2-1_AMi:L2:LINE	Tigger4a_dup1307:Tigger4a:TcMar-Tigger:DNA
MER5B_dup5197:MER5B:hAT-Charlie:DNA	MER3_dup9946:MER3:hAT-Charlie:DNA	L1MEd_dup316:L1MEd:L1:LINE	MER5B_dup24090:MER5B:hAT-Charlie:DNA
MARNA_dup456:MARNA:TcMar-Mariner:DNA	MER20_dup7654:MER20:hAT-Charlie:DNA	L2_dup53355:L2:L2:LINE	MER103C_dup6679:MER103C:hAT-Charlie:DNA
MER1A_dup1170:MER1A:hAT-Charlie:DNA	MER58A_dup3945:MER58A:hAT-Charlie:DNA	L1ME1_dup4113:L1ME1:L1:LINE	Charlie13a_dup224:Charlie13a:hAT-Charlie:DNA
Tigger2b_Pri_dup1675:Tigger2b_Pri:TcMar-Tigger:DNA	MER5A_dup1469:MER5A:hAT-Charlie:DNA	L1PA16_dup8677:L1PA16:L1:LINE	Tigger3b_dup1176:Tigger3b:TcMar-Tigger:DNA
MER5A_dup33295:MER5A:hAT-Charlie:DNA	Tigger15a_dup3062:Tigger15a:TcMar-Tigger:DNA	L1MA2_dup5091:L1MA2:L1:LINE	MER58A_dup542:MER58A:hAT-Charlie:DNA
Tigger12_dup179:Tigger12:TcMar-Tigger:DNA	MER5A_dup25128:MER5A:hAT-Charlie:DNA	L1PA14_dup2188:L1PA14:L1:LINE	MER44C_dup675:MER44C:TcMar-Tigger:DNA
Charlie4z_dup4871:Charlie4z:hAT-Charlie:DNA	Ricksha_c_dup1016:Ricksha_c:MULE-MuDR:DNA	L2c_dup131499:L2c:L2:LINE	MER75_dup470:MER75:PiggyBac:DNA
MER44C_dup52:MER44C:TcMar-Tigger:DNA	Arthur1C_dup388:Arthur1C:hAT-Tip100:DNA	L1MD_dup5610:L1MD:L1:LINE	MER58A_dup5431:MER58A:hAT-Charlie:DNA
MER5B_dup18549:MER5B:hAT-Charlie:DNA	MER20_dup4107:MER20:hAT-Charlie:DNA	L1MC5a_dup13710:L1MC5a:L1:LINE	Tigger18a_dup1162:Tigger18a:TcMar-Tigger:DNA
MER5A_dup10275:MER5A:hAT-Charlie:DNA	MER102a_dup1364:MER102a:hAT-Charlie:DNA	L1MC5a_dup6764:L1MC5a:L1:LINE	MER1A_dup458:MER1A:hAT-Charlie:DNA
MamRep137_dup2109:MamRep137:TcMar-Tigger:DNA	MARNA_dup299:MARNA:TcMar-Mariner:DNA	L2a_dup55932:L2a:L2:LINE	Tigger3b_dup2798:Tigger3b:TcMar-Tigger:DNA
Tigger5_dup347:Tigger5:TcMar-Tigger:DNA	MER5B_dup17639:MER5B:hAT-Charlie:DNA	L1PA3_dup9308:L1PA3:L1:LINE	MER5A_dup24500:MER5A:hAT-Charlie:DNA
MER53_dup2814:MER53:hAT:DNA	Tigger14a_dup233:Tigger14a:TcMar-Tigger:DNA	L2b_dup21745:L2b:L2:LINE	MER20_dup4998:MER20:hAT-Charlie:DNA
MER5A_dup22817:MER5A:hAT-Charlie:DNA	Charlie13a_dup303:Charlie13a:hAT-Charlie:DNA	L1PA7_dup6106:L1PA7:L1:LINE	BLACKJACK_dup202:BLACKJACK:hAT-Blackjack:DNA
MARNA_dup207:MARNA:TcMar-Mariner:DNA	MER5B_dup16452:MER5B:hAT-Charlie:DNA	L1M2_dup8761:L1M2:L1:LINE	MamTip2_dup3707:MamTip2:hAT-Tip100:DNA
Tigger10_dup891:Tigger10:TcMar-Tigger:DNA	MER58A_dup8787:MER58A:hAT-Charlie:DNA	L2b_dup60498:L2b:L2:LINE	Tigger9b_dup553:Tigger9b:TcMar-Tigger:DNA
Tigger6a_dup225:Tigger6a:TcMar-Tigger:DNA	MER5A1_dup13957:MER5A1:hAT-Charlie:DNA	L2a_dup79131:L2a:L2:LINE	MER5A1_dup2842:MER5A1:hAT-Charlie:DNA
Zaphod3_dup108:Zaphod3:hAT-Tip100:DNA	MER5A1_dup13965:MER5A1:hAT-Charlie:DNA	L1ME4b_dup16900:L1ME4b:L1:LINE	MER45B_dup614:MER45B:hAT-Tip100:DNA
MER112_dup2240:MER112:hAT-Charlie:DNA	MER6A_dup937:MER6A:TcMar-Tigger:DNA	L4_C_Mam_dup942:L4_C_Mam:RTE-X:LINE	MER119_dup204:MER119:hAT-Charlie:DNA
Kanga1c_dup724:Kanga1c:TcMar-Tc2:DNA	MER20_dup772:MER20:hAT-Charlie:DNA	L1MB5_dup7468:L1MB5:L1:LINE	MER53_dup118:MER53:hAT:DNA
Tigger1_dup6572:Tigger1:TcMar-Tigger:DNA	MER45A_dup1152:MER45A:hAT-Tip100:DNA	L2a_dup36850:L2a:L2:LINE	MER5A_dup14457:MER5A:hAT-Charlie:DNA
Tigger1_dup8733:Tigger1:TcMar-Tigger:DNA	MER117_dup2258:MER117:hAT-Charlie:DNA	L2c_dup39151:L2c:L2:LINE	Tigger4b_dup1684:Tigger4b:TcMar-Tigger:DNA
Tigger17a_dup305:Tigger17a:TcMar-Tigger:DNA	Tigger13a_dup775:Tigger13a:TcMar-Tigger:DNA	L1PA16_dup68:L1PA16:L1:LINE	MER5A_dup32877:MER5A:hAT-Charlie:DNA
Tigger4a_dup3103:Tigger4a:TcMar-Tigger:DNA	MER5B_dup9591:MER5B:hAT-Charlie:DNA	L1M4a1_dup233:L1M4a1:L1:LINE	Tigger3a_dup1651:Tigger3a:TcMar-Tigger:DNA
Tigger1_dup10666:Tigger1:TcMar-Tigger:DNA	MER91B_dup55:MER91B:hAT-Tip100:DNA	L1MC4_dup21290:L1MC4:L1:LINE	MER5B_dup7005:MER5B:hAT-Charlie:DNA
MER44A_dup1032:MER44A:TcMar-Tigger:DNA	MER46C_dup2731:MER46C:TcMar-Tigger:DNA	L1MA4_dup4699:L1MA4:L1:LINE	Tigger2_dup1933:Tigger2:TcMar-Tigger:DNA
MER5B_dup13923:MER5B:hAT-Charlie:DNA	MER47B_dup522:MER47B:TcMar-Tigger:DNA	L2b_dup17093:L2b:L2:LINE	MER63D_dup884:MER63D:hAT-Blackjack:DNA
MER107_dup317:MER107:hAT-Charlie:DNA	MER112_dup3657:MER112:hAT-Charlie:DNA	L1M3_dup2196:L1M3:L1:LINE	MER30_dup2127:MER30:hAT-Charlie:DNA
Tigger3b_dup363:Tigger3b:TcMar-Tigger:DNA	MER1A_dup1384:MER1A:hAT-Charlie:DNA	L2_dup14735:L2:L2:LINE	MER5A_dup32288:MER5A:hAT-Charlie:DNA
MER47B_dup127:MER47B:TcMar-Tigger:DNA	MER3_dup1454:MER3:hAT-Charlie:DNA	L1PA11_dup3486:L1PA11:L1:LINE	Tigger1_dup466:Tigger1:TcMar-Tigger:DNA
Tigger4b_dup712:Tigger4b:TcMar-Tigger:DNA	MER3_dup4248:MER3:hAT-Charlie:DNA	L1ME1_dup7348:L1ME1:L1:LINE	MamRep1879_dup684:MamRep1879:hAT-Tip100:DNA
MER112_dup3896:MER112:hAT-Charlie:DNA	MER91A_dup208:MER91A:hAT-Tip100:DNA	L1MA6_dup597:L1MA6:L1:LINE	MER5A_dup2478:MER5A:hAT-Charlie:DNA
Charlie25_dup547:Charlie25:hAT-Charlie:DNA	Tigger15a_dup2465:Tigger15a:TcMar-Tigger:DNA	L2a_dup151329:L2a:L2:LINE	OldhAT1_dup4174:OldhAT1:hAT-Ac:DNA
Tigger3a_dup3565:Tigger3a:TcMar-Tigger:DNA	MER20_dup10509:MER20:hAT-Charlie:DNA	L1MEi_dup4323:L1MEi:L1:LINE	Zaphod_dup1874:Zaphod:hAT-Tip100:DNA
Charlie2b_dup3020:Charlie2b:hAT-Charlie:DNA	Charlie4a_dup1277:Charlie4a:hAT-Charlie:DNA	L1ME4b_dup937:L1ME4b:L1:LINE	MER5A1_dup1268:MER5A1:hAT-Charlie:DNA
MER58A_dup9772:MER58A:hAT-Charlie:DNA	Tigger5_dup618:Tigger5:TcMar-Tigger:DNA	L1MB7_dup894:L1MB7:L1:LINE	MER103C_dup1719:MER103C:hAT-Charlie:DNA
MER1A_dup1740:MER1A:hAT-Charlie:DNA	Tigger7_dup2141:Tigger7:TcMar-Tigger:DNA	L1PA7_dup6736:L1PA7:L1:LINE	MER20_dup5537:MER20:hAT-Charlie:DNA
Tigger3a_dup2800:Tigger3a:TcMar-Tigger:DNA	MER113_dup2996:MER113:hAT-Charlie:DNA	L2a_dup8803:L2a:L2:LINE	Arthur1_dup898:Arthur1:hAT-Tip100:DNA
Kanga2_a_dup761:Kanga2_a:TcMar-Tc2:DNA	Tigger7_dup1080:Tigger7:TcMar-Tigger:DNA	L2b_dup51885:L2b:L2:LINE	MamRep1879_dup114:MamRep1879:hAT-Tip100:DNA
MER3_dup8655:MER3:hAT-Charlie:DNA	MER30_dup1561:MER30:hAT-Charlie:DNA	L1ME3G_dup8910:L1ME3G:L1:LINE	Tigger10_dup969:Tigger10:TcMar-Tigger:DNA
MER58C_dup1814:MER58C:hAT-Charlie:DNA	MER1A_dup1960:MER1A:hAT-Charlie:DNA	L2a_dup129525:L2a:L2:LINE	MER20B_dup3495:MER20B:hAT-Charlie:DNA
MER46C_dup228:MER46C:TcMar-Tigger:DNA	MER5A_dup12911:MER5A:hAT-Charlie:DNA	L1PA11_dup3956:L1PA11:L1:LINE	Tigger3a_dup4831:Tigger3a:TcMar-Tigger:DNA
OldhAT1_dup2982:OldhAT1:hAT-Ac:DNA	MER5A_dup2936:MER5A:hAT-Charlie:DNA	L2a_dup59731:L2a:L2:LINE	Charlie9_dup515:Charlie9:hAT-Charlie:DNA
MER5B_dup12139:MER5B:hAT-Charlie:DNA	MamTip2_dup2141:MamTip2:hAT-Tip100:DNA	L1M3_dup4211:L1M3:L1:LINE	BLACKJACK_dup1905:BLACKJACK:hAT-Blackjack:DNA
Tigger1_dup1755:Tigger1:TcMar-Tigger:DNA	Tigger1_dup5296:Tigger1:TcMar-Tigger:DNA	L2a_dup2949:L2a:L2:LINE	MER58A_dup12846:MER58A:hAT-Charlie:DNA
Tigger15a_dup2396:Tigger15a:TcMar-Tigger:DNA	MER5A1_dup13720:MER5A1:hAT-Charlie:DNA	L1MB7_dup1450:L1MB7:L1:LINE	Charlie4z_dup2879:Charlie4z:hAT-Charlie:DNA
Charlie24_dup1315:Charlie24:hAT-Charlie:DNA	Tigger3_dup1166:Tigger3:TcMar-Tigger:DNA	L1PB3_dup3283:L1PB3:L1:LINE	MER45A_dup1711:MER45A:hAT-Tip100:DNA
Tigger1_dup10564:Tigger1:TcMar-Tigger:DNA	MER2_dup9001:MER2:TcMar-Tigger:DNA	L2c_dup31540:L2c:L2:LINE	MER115_dup72:MER115:hAT-Tip100:DNA
Zaphod_dup595:Zaphod:hAT-Tip100:DNA	Tigger18a_dup1243:Tigger18a:TcMar-Tigger:DNA	L1M4a1_dup1049:L1M4a1:L1:LINE	Tigger17a_dup2070:Tigger17a:TcMar-Tigger:DNA
Charlie15b_dup315:Charlie15b:hAT-Charlie:DNA	MER5A_dup6294:MER5A:hAT-Charlie:DNA	L1PA2_dup4269:L1PA2:L1:LINE	Tigger1_dup2167:Tigger1:TcMar-Tigger:DNA
Tigger3a_dup1709:Tigger3a:TcMar-Tigger:DNA	MADE1_dup7134:MADE1:TcMar-Mariner:DNA	L2c_dup62305:L2c:L2:LINE	MER5B_dup789:MER5B:hAT-Charlie:DNA
MER113_dup3348:MER113:hAT-Charlie:DNA	MER102b_dup2150:MER102b:hAT-Charlie:DNA	L4_A_Mam_dup315:L4_A_Mam:RTE-X:LINE	MER46C_dup712:MER46C:TcMar-Tigger:DNA
MER135_dup25:MER135:DNA:DNA	MER117_dup1218:MER117:hAT-Charlie:DNA	L1PA7_dup10529:L1PA7:L1:LINE	MER5A1_dup6906:MER5A1:hAT-Charlie:DNA
MARNA_dup711:MARNA:TcMar-Mariner:DNA	Tigger4b_dup1071:Tigger4b:TcMar-Tigger:DNA	L1MA4A_dup3277:L1MA4A:L1:LINE	Charlie17a_dup202:Charlie17a:hAT-Charlie:DNA
MER5B_dup22277:MER5B:hAT-Charlie:DNA	MER58A_dup10108:MER58A:hAT-Charlie:DNA	L1MB8_dup1887:L1MB8:L1:LINE	BLACKJACK_dup1214:BLACKJACK:hAT-Blackjack:DNA
MER58A_dup5204:MER58A:hAT-Charlie:DNA	MER3_dup7474:MER3:hAT-Charlie:DNA	L1PBa1_dup134:L1PBa1:L1:LINE	Charlie1a_dup631:Charlie1a:hAT-Charlie:DNA
MER102c_dup16:MER102c:hAT-Charlie:DNA	MER5B_dup9532:MER5B:hAT-Charlie:DNA	L1PA2_dup2279:L1PA2:L1:LINE	Tigger17a_dup687:Tigger17a:TcMar-Tigger:DNA
MER1A_dup1169:MER1A:hAT-Charlie:DNA	Kanga1a_dup99:Kanga1a:TcMar-Tc2:DNA	L1PB1_dup10864:L1PB1:L1:LINE	Charlie22a_dup890:Charlie22a:hAT-Charlie:DNA
MARNA_dup861:MARNA:TcMar-Mariner:DNA	Charlie13a_dup321:Charlie13a:hAT-Charlie:DNA	L2c_dup116181:L2c:L2:LINE	Charlie29a_dup894:Charlie29a:hAT-Charlie:DNA
MER5B_dup21065:MER5B:hAT-Charlie:DNA	Tigger3b_dup123:Tigger3b:TcMar-Tigger:DNA	L1ME3A_dup4278:L1ME3A:L1:LINE	MER5A1_dup13706:MER5A1:hAT-Charlie:DNA
MER20B_dup2180:MER20B:hAT-Charlie:DNA	Charlie29a_dup1754:Charlie29a:hAT-Charlie:DNA	L1ME4c_dup3596:L1ME4c:L1:LINE	Zaphod3_dup488:Zaphod3:hAT-Tip100:DNA
MamTip3_dup166:MamTip3:hAT-Tip100:DNA	MER5C_dup788:MER5C:hAT-Charlie:DNA	L1M2b_dup15:L1M2b:L1:LINE	MamTip1_dup906:MamTip1:hAT-Tip100:DNA
MER44C_dup44:MER44C:TcMar-Tigger:DNA	Tigger3b_dup1848:Tigger3b:TcMar-Tigger:DNA	L1PA7_dup3698:L1PA7:L1:LINE	Tigger1_dup203:Tigger1:TcMar-Tigger:DNA
MER5A1_dup4344:MER5A1:hAT-Charlie:DNA	MER5A_dup26829:MER5A:hAT-Charlie:DNA	L1PB1_dup4849:L1PB1:L1:LINE	MER117_dup2643:MER117:hAT-Charlie:DNA
Arthur1B_dup2288:Arthur1B:hAT-Tip100:DNA	Charlie7_dup930:Charlie7:hAT-Charlie:DNA	L1MB8_dup13590:L1MB8:L1:LINE	MER102b_dup129:MER102b:hAT-Charlie:DNA
Tigger3_dup588:Tigger3:TcMar-Tigger:DNA	MER91A_dup765:MER91A:hAT-Tip100:DNA	L1M5_dup1672:L1M5:L1:LINE	MER20_dup15890:MER20:hAT-Charlie:DNA
MER30_dup2119:MER30:hAT-Charlie:DNA	MER1B_dup4146:MER1B:hAT-Charlie:DNA	L2_dup39591:L2:L2:LINE	Charlie4z_dup1660:Charlie4z:hAT-Charlie:DNA
MADE1_dup3223:MADE1:TcMar-Mariner:DNA	Charlie13a_dup322:Charlie13a:hAT-Charlie:DNA	L1MA6_dup598:L1MA6:L1:LINE	MER53_dup2625:MER53:hAT:DNA
MER85_dup347:MER85:PiggyBac:DNA	MER3_dup8657:MER3:hAT-Charlie:DNA	L1ME4b_dup20051:L1ME4b:L1:LINE	Charlie15b_dup1860:Charlie15b:hAT-Charlie:DNA
MER20_dup785:MER20:hAT-Charlie:DNA	MER44B_dup123:MER44B:TcMar-Tigger:DNA	L1PA16_dup9833:L1PA16:L1:LINE	MER45A_dup762:MER45A:hAT-Tip100:DNA
MamRep137_dup622:MamRep137:TcMar-Tigger:DNA	Tigger2b_Pri_dup1452:Tigger2b_Pri:TcMar-Tigger:DNA	L2a_dup139422:L2a:L2:LINE	MER112_dup2116:MER112:hAT-Charlie:DNA
MER113_dup855:MER113:hAT-Charlie:DNA	MER1B_dup1560:MER1B:hAT-Charlie:DNA	Plat_L3_dup522:Plat_L3:CR1:LINE	MER102c_dup1156:MER102c:hAT-Charlie:DNA
MER20B_dup3991:MER20B:hAT-Charlie:DNA	MER5A_dup26330:MER5A:hAT-Charlie:DNA	L1PA12_dup417:L1PA12:L1:LINE	MER63A_dup353:MER63A:hAT-Blackjack:DNA
Arthur1_dup1334:Arthur1:hAT-Tip100:DNA	MamRep137_dup55:MamRep137:TcMar-Tigger:DNA	L1M2_dup876:L1M2:L1:LINE	MER5B_dup18082:MER5B:hAT-Charlie:DNA
MER20_dup10934:MER20:hAT-Charlie:DNA	Tigger3b_dup120:Tigger3b:TcMar-Tigger:DNA	L1PREC2_dup222:L1PREC2:L1:LINE	Charlie25_dup1002:Charlie25:hAT-Charlie:DNA
MER20B_dup3287:MER20B:hAT-Charlie:DNA	Charlie23a_dup1389:Charlie23a:hAT-Charlie:DNA	L1PA4_dup10304:L1PA4:L1:LINE	Charlie10_dup46:Charlie10:hAT-Charlie:DNA
Tigger1_dup1556:Tigger1:TcMar-Tigger:DNA	MER1B_dup1903:MER1B:hAT-Charlie:DNA	L2c_dup130597:L2c:L2:LINE	MER33_dup7536:MER33:hAT-Charlie:DNA
MER58A_dup11847:MER58A:hAT-Charlie:DNA	MER3_dup3533:MER3:hAT-Charlie:DNA	L1M3_dup2115:L1M3:L1:LINE	Tigger3a_dup5237:Tigger3a:TcMar-Tigger:DNA
MER20B_dup418:MER20B:hAT-Charlie:DNA	Charlie19a_dup1169:Charlie19a:hAT-Charlie:DNA	L1MA9_dup15929:L1MA9:L1:LINE	MER20_dup1470:MER20:hAT-Charlie:DNA
MER20_dup15319:MER20:hAT-Charlie:DNA	Charlie1a_dup851:Charlie1a:hAT-Charlie:DNA	L2a_dup136123:L2a:L2:LINE	UCON99_dup2:UCON99:DNA:DNA
MER117_dup2191:MER117:hAT-Charlie:DNA	MER117_dup1132:MER117:hAT-Charlie:DNA	L2_dup15750:L2:L2:LINE	MamRep38_dup261:MamRep38:hAT:DNA
MER33_dup8272:MER33:hAT-Charlie:DNA	Charlie8_dup2645:Charlie8:hAT-Charlie:DNA	L1MEc_dup1024:L1MEc:L1:LINE	MER121_dup267:MER121:hAT:DNA
Kanga1b_dup2:Kanga1b:TcMar-Tc2:DNA	Tigger15a_dup747:Tigger15a:TcMar-Tigger:DNA	L1PB1_dup9690:L1PB1:L1:LINE	Tigger17c_dup81:Tigger17c:TcMar-Tigger:DNA
MER58B_dup2039:MER58B:hAT-Charlie:DNA	Charlie23a_dup283:Charlie23a:hAT-Charlie:DNA	L1M2_dup7678:L1M2:L1:LINE	MER5B_dup5286:MER5B:hAT-Charlie:DNA
Charlie1b_dup1497:Charlie1b:hAT-Charlie:DNA	MER20B_dup2192:MER20B:hAT-Charlie:DNA	L1M6_dup20:L1M6:L1:LINE	MER5A_dup6063:MER5A:hAT-Charlie:DNA
Tigger1_dup10911:Tigger1:TcMar-Tigger:DNA	MER5B_dup24277:MER5B:hAT-Charlie:DNA	L2b_dup28468:L2b:L2:LINE	MER3_dup3665:MER3:hAT-Charlie:DNA
MER20_dup7577:MER20:hAT-Charlie:DNA	MER30_dup2377:MER30:hAT-Charlie:DNA	L1ME4a_dup5904:L1ME4a:L1:LINE	Tigger1_dup4203:Tigger1:TcMar-Tigger:DNA
Looper_dup272:Looper:PiggyBac:DNA	Charlie20a_dup27:Charlie20a:hAT-Charlie:DNA	L1PBa_dup5:L1PBa:L1:LINE	Tigger6a_dup529:Tigger6a:TcMar-Tigger:DNA
MER113A_dup1258:MER113A:hAT-Charlie:DNA	MER91C_dup124:MER91C:hAT-Tip100:DNA	L1PA3_dup4231:L1PA3:L1:LINE	MER5A1_dup6839:MER5A1:hAT-Charlie:DNA
MER30_dup4015:MER30:hAT-Charlie:DNA	MER5A_dup22705:MER5A:hAT-Charlie:DNA	L2c_dup78445:L2c:L2:LINE	MER5A1_dup4973:MER5A1:hAT-Charlie:DNA
Tigger3b_dup1488:Tigger3b:TcMar-Tigger:DNA	MamTip2_dup1969:MamTip2:hAT-Tip100:DNA	L1M2_dup7923:L1M2:L1:LINE	MER53_dup4046:MER53:hAT:DNA
Tigger6a_dup324:Tigger6a:TcMar-Tigger:DNA	Charlie18a_dup1561:Charlie18a:hAT-Charlie:DNA	L1MA5A_dup2751:L1MA5A:L1:LINE	ORSL-2b_dup274:ORSL-2b:hAT-Tip100:DNA
MER30_dup2811:MER30:hAT-Charlie:DNA	MER58A_dup5638:MER58A:hAT-Charlie:DNA	L2_dup4877:L2:L2:LINE	Tigger3b_dup765:Tigger3b:TcMar-Tigger:DNA
Charlie2a_dup636:Charlie2a:hAT-Charlie:DNA	Kanga1d_dup250:Kanga1d:TcMar-Tc2:DNA	L1MC1_dup4788:L1MC1:L1:LINE	MER1B_dup2443:MER1B:hAT-Charlie:DNA
MER5B_dup12570:MER5B:hAT-Charlie:DNA	Tigger2a_dup2260:Tigger2a:TcMar-Tigger:DNA	L1ME2_dup2466:L1ME2:L1:LINE	Ricksha_0_dup323:Ricksha_0:MULE-MuDR:DNA
MER102b_dup1059:MER102b:hAT-Charlie:DNA	Charlie1b_dup363:Charlie1b:hAT-Charlie:DNA	L3b_dup3200:L3b:CR1:LINE	MamRep38_dup1911:MamRep38:hAT:DNA
Charlie30a_dup243:Charlie30a:hAT-Charlie:DNA	MER20_dup16531:MER20:hAT-Charlie:DNA	L1M5_dup52916:L1M5:L1:LINE	MER5B_dup18116:MER5B:hAT-Charlie:DNA
MER58A_dup5203:MER58A:hAT-Charlie:DNA	MER5A1_dup701:MER5A1:hAT-Charlie:DNA	L1PA5_dup10129:L1PA5:L1:LINE	MamRep434_dup376:MamRep434:TcMar-Tigger:DNA
Tigger19b_dup3199:Tigger19b:TcMar-Tigger:DNA	MamRep137_dup1989:MamRep137:TcMar-Tigger:DNA	L1M5_dup8361:L1M5:L1:LINE	MER5A1_dup12385:MER5A1:hAT-Charlie:DNA
MER115_dup738:MER115:hAT-Tip100:DNA	MamTip3_dup395:MamTip3:hAT-Tip100:DNA	L1M5_dup717:L1M5:L1:LINE	MER135_dup281:MER135:DNA:DNA
MER44C_dup39:MER44C:TcMar-Tigger:DNA	Charlie10a_dup105:Charlie10a:hAT-Charlie:DNA	L2a_dup139421:L2a:L2:LINE	MER3_dup903:MER3:hAT-Charlie:DNA
Tigger1_dup2216:Tigger1:TcMar-Tigger:DNA	MER91B_dup1165:MER91B:hAT-Tip100:DNA	L1M4a1_dup1365:L1M4a1:L1:LINE	MER58B_dup5142:MER58B:hAT-Charlie:DNA
MER5B_dup1408:MER5B:hAT-Charlie:DNA	Tigger3b_dup4580:Tigger3b:TcMar-Tigger:DNA	L1MC_dup4009:L1MC:L1:LINE	Charlie18a_dup126:Charlie18a:hAT-Charlie:DNA
MER85_dup645:MER85:PiggyBac:DNA	MER20_dup11717:MER20:hAT-Charlie:DNA	L2a_dup72828:L2a:L2:LINE	MamRep137_dup1692:MamRep137:TcMar:DNA
Tigger1a_Art_dup264:Tigger1a_Art:TcMar-Tigger:DNA	MER102b_dup1361:MER102b:hAT-Charlie:DNA	L1MB8_dup13859:L1MB8:L1:LINE	MER5A_dup13014:MER5A:hAT-Charlie:DNA
MER5B_dup20427:MER5B:hAT-Charlie:DNA	Tigger3c_dup412:Tigger3c:TcMar-Tigger:DNA	L1ME1_dup19024:L1ME1:L1:LINE	MER99_dup171:MER99:hAT:DNA
MER46C_dup1343:MER46C:TcMar-Tigger:DNA	MER113A_dup93:MER113A:hAT-Charlie:DNA	L2a_dup164504:L2a:L2:LINE	MER113B_dup247:MER113B:hAT-Charlie:DNA
MER2_dup6143:MER2:TcMar-Tigger:DNA	MER20_dup9904:MER20:hAT-Charlie:DNA	L2b_dup39337:L2b:L2:LINE	Zaphod_dup1855:Zaphod:hAT-Tip100:DNA
Tigger12c_dup740:Tigger12c:TcMar-Tigger:DNA	MER119_dup740:MER119:hAT-Charlie:DNA	L1PA7_dup10610:L1PA7:L1:LINE	MER1B_dup556:MER1B:hAT-Charlie:DNA
MER58B_dup394:MER58B:hAT-Charlie:DNA	MER5B_dup15372:MER5B:hAT-Charlie:DNA	L2c_dup131569:L2c:L2:LINE	MER81_dup3400:MER81:hAT-Blackjack:DNA
OldhAT1_dup609:OldhAT1:hAT-Ac:DNA	MER102a_dup2721:MER102a:hAT-Charlie:DNA	L3_dup28523:L3:CR1:LINE	Charlie18a_dup1271:Charlie18a:hAT-Charlie:DNA
MER58B_dup2646:MER58B:hAT-Charlie:DNA	Arthur1A_dup306:Arthur1A:hAT-Tip100:DNA	L1MA4_dup8828:L1MA4:L1:LINE	Charlie1a_dup2166:Charlie1a:hAT-Charlie:DNA
Tigger4_dup890:Tigger4:TcMar-Tigger:DNA	MER3_dup8684:MER3:hAT-Charlie:DNA	L1M1_dup3833:L1M1:L1:LINE	Tigger4_dup212:Tigger4:TcMar-Tigger:DNA
Tigger19a_dup2381:Tigger19a:TcMar-Tigger:DNA	MER20_dup8052:MER20:hAT-Charlie:DNA	L1MA9_dup6235:L1MA9:L1:LINE	HSMAR2_dup1559:HSMAR2:TcMar-Mariner:DNA
HSMAR1_dup340:HSMAR1:TcMar-Mariner:DNA	Tigger2a_dup2060:Tigger2a:TcMar-Tigger:DNA	L1PA4_dup5425:L1PA4:L1:LINE	MER20_dup7820:MER20:hAT-Charlie:DNA
MER5A_dup5154:MER5A:hAT-Charlie:DNA	Tigger19b_dup2493:Tigger19b:TcMar-Tigger:DNA	L1M1_dup980:L1M1:L1:LINE	MER6_dup172:MER6:TcMar-Tigger:DNA
MER30_dup1111:MER30:hAT-Charlie:DNA	MER5A_dup29530:MER5A:hAT-Charlie:DNA	L1MC_dup7617:L1MC:L1:LINE	MamRep38_dup1931:MamRep38:hAT:DNA
MER112_dup443:MER112:hAT-Charlie:DNA	Charlie4a_dup1621:Charlie4a:hAT-Charlie:DNA	L1MB5_dup42:L1MB5:L1:LINE	MER94_dup1342:MER94:hAT-Blackjack:DNA
MER5A1_dup4389:MER5A1:hAT-Charlie:DNA	Tigger3d_dup411:Tigger3d:TcMar-Tigger:DNA	L1MB7_dup14877:L1MB7:L1:LINE	Charlie15b_dup1649:Charlie15b:hAT-Charlie:DNA
Tigger19b_dup1886:Tigger19b:TcMar-Tigger:DNA	MamRep38_dup618:MamRep38:hAT:DNA	L1ME3_dup7186:L1ME3:L1:LINE	Tigger15a_dup3558:Tigger15a:TcMar-Tigger:DNA
Tigger17a_dup37:Tigger17a:TcMar-Tigger:DNA	Tigger5b_dup906:Tigger5b:TcMar-Tigger:DNA	L1P4_dup3619:L1P4:L1:LINE	MER102b_dup333:MER102b:hAT-Charlie:DNA
MER1A_dup2010:MER1A:hAT-Charlie:DNA	Ricksha_dup64:Ricksha:MULE-MuDR:DNA	L1PA2_dup2091:L1PA2:L1:LINE	MER58B_dup6231:MER58B:hAT-Charlie:DNA
MARNA_dup2154:MARNA:TcMar-Mariner:DNA	Tigger8_dup731:Tigger8:TcMar-Tigger:DNA	L1MC4_dup19734:L1MC4:L1:LINE	Charlie16a_dup220:Charlie16a:hAT-Charlie:DNA
MER91A_dup1037:MER91A:hAT-Tip100:DNA	MER103C_dup6651:MER103C:hAT-Charlie:DNA	L1P3_dup1826:L1P3:L1:LINE	MER103C_dup8376:MER103C:hAT-Charlie:DNA
MER5A1_dup871:MER5A1:hAT-Charlie:DNA	Tigger4a_dup2398:Tigger4a:TcMar-Tigger:DNA	L1MA2_dup4371:L1MA2:L1:LINE	Charlie4a_dup458:Charlie4a:hAT-Charlie:DNA
MER103C_dup4583:MER103C:hAT-Charlie:DNA	MER102c_dup2687:MER102c:hAT-Charlie:DNA	L1PA16_dup11799:L1PA16:L1:LINE	MER2_dup8706:MER2:TcMar-Tigger:DNA
MER63B_dup1165:MER63B:hAT-Blackjack:DNA	Tigger9b_dup482:Tigger9b:TcMar-Tigger:DNA	L3_dup23853:L3:CR1:LINE	MER2_dup8348:MER2:TcMar-Tigger:DNA
Tigger4a_dup3401:Tigger4a:TcMar-Tigger:DNA	MER5A_dup28712:MER5A:hAT-Charlie:DNA	L1PA5_dup761:L1PA5:L1:LINE	MER99_dup12:MER99:hAT:DNA
MER5B_dup7190:MER5B:hAT-Charlie:DNA	UCON78_dup154:UCON78:DNA:DNA	L1M2_dup5605:L1M2:L1:LINE	MER5B_dup10809:MER5B:hAT-Charlie:DNA
MamRep38_dup989:MamRep38:hAT:DNA	Tigger15a_dup1113:Tigger15a:TcMar-Tigger:DNA	L1PA10_dup5811:L1PA10:L1:LINE	MER20B_dup1437:MER20B:hAT-Charlie:DNA
Charlie4z_dup579:Charlie4z:hAT-Charlie:DNA	Chap1_Mam_dup395:Chap1_Mam:hAT-Charlie:DNA	L2b_dup78992:L2b:L2:LINE	MER5A_dup28883:MER5A:hAT-Charlie:DNA
MER20_dup11286:MER20:hAT-Charlie:DNA	MER1B_dup3787:MER1B:hAT-Charlie:DNA	L2b_dup76489:L2b:L2:LINE	Charlie18a_dup360:Charlie18a:hAT-Charlie:DNA
MamRep434_dup338:MamRep434:TcMar-Tigger:DNA	MADE1_dup3814:MADE1:TcMar-Mariner:DNA	L3_dup13116:L3:CR1:LINE	Charlie18a_dup127:Charlie18a:hAT-Charlie:DNA
MER113_dup1826:MER113:hAT-Charlie:DNA	MamRep1879_dup1015:MamRep1879:hAT-Tip100:DNA	L1MC_dup5189:L1MC:L1:LINE	MER113A_dup1159:MER113A:hAT-Charlie:DNA
Tigger16a_dup860:Tigger16a:TcMar-Tigger:DNA	Charlie16a_dup957:Charlie16a:hAT-Charlie:DNA	L1ME4a_dup21378:L1ME4a:L1:LINE	Tigger13a_dup311:Tigger13a:TcMar-Tigger:DNA
Tigger1_dup731:Tigger1:TcMar-Tigger:DNA	Tigger15a_dup4338:Tigger15a:TcMar-Tigger:DNA	L2a_dup139413:L2a:L2:LINE	Tigger5_dup75:Tigger5:TcMar-Tigger:DNA
Tigger20a_dup1233:Tigger20a:TcMar-Tigger:DNA	MER58A_dup952:MER58A:hAT-Charlie:DNA	L2_dup7751:L2:L2:LINE	Arthur1_dup67:Arthur1:hAT-Tip100:DNA
MER44A_dup1998:MER44A:TcMar-Tigger:DNA	MER2_dup6128:MER2:TcMar-Tigger:DNA	L1PA16_dup7534:L1PA16:L1:LINE	Charlie15a_dup1549:Charlie15a:hAT-Charlie:DNA
Kanga2_a_dup187:Kanga2_a:TcMar-Tc2:DNA	MER1B_dup3859:MER1B:hAT-Charlie:DNA	L3_dup38228:L3:CR1:LINE	Charlie15b_dup437:Charlie15b:hAT-Charlie:DNA
Tigger3b_dup774:Tigger3b:TcMar-Tigger:DNA	MER112_dup637:MER112:hAT-Charlie:DNA	L1MC3_dup146:L1MC3:L1:LINE	MER119_dup454:MER119:hAT-Charlie:DNA
MER5A1_dup10213:MER5A1:hAT-Charlie:DNA	MER119_dup533:MER119:hAT-Charlie:DNA	L1M1_dup5147:L1M1:L1:LINE	HSMAR2_dup1381:HSMAR2:TcMar-Mariner:DNA
MER5A_dup16702:MER5A:hAT-Charlie:DNA	MamRep434_dup1336:MamRep434:TcMar-Tigger:DNA	L1PA7_dup1107:L1PA7:L1:LINE	Charlie13a_dup223:Charlie13a:hAT-Charlie:DNA
Tigger1_dup8913:Tigger1:TcMar-Tigger:DNA	MER58C_dup2160:MER58C:hAT-Charlie:DNA	L1PB1_dup1785:L1PB1:L1:LINE	Arthur1B_dup2150:Arthur1B:hAT-Tip100:DNA
MER30_dup2543:MER30:hAT-Charlie:DNA	Looper_dup185:Looper:PiggyBac:DNA	L1PB1_dup10990:L1PB1:L1:LINE	Charlie11_dup98:Charlie11:hAT-Charlie:DNA
MER5B_dup1028:MER5B:hAT-Charlie:DNA	MER58B_dup137:MER58B:hAT-Charlie:DNA	L1PA6_dup3154:L1PA6:L1:LINE	MER20B_dup1436:MER20B:hAT-Charlie:DNA
MER20_dup13453:MER20:hAT-Charlie:DNA	Tigger15a_dup167:Tigger15a:TcMar-Tigger:DNA	L1M4c_dup1968:L1M4c:L1:LINE	MER5C1_dup393:MER5C1:hAT-Charlie:DNA
MER58A_dup11752:MER58A:hAT-Charlie:DNA	MER63C_dup550:MER63C:hAT-Blackjack:DNA	L2b_dup93216:L2b:L2:LINE	MER5A_dup8022:MER5A:hAT-Charlie:DNA
Tigger1_dup4786:Tigger1:TcMar-Tigger:DNA	MER117_dup686:MER117:hAT-Charlie:DNA	L1M4_dup9350:L1M4:L1:LINE	Charlie1_dup1210:Charlie1:hAT-Charlie:DNA
MER1B_dup4850:MER1B:hAT-Charlie:DNA	MER1A_dup2067:MER1A:hAT-Charlie:DNA	L2a_dup16464:L2a:L2:LINE	Tigger19a_dup1199:Tigger19a:TcMar-Tigger:DNA
MER1A_dup738:MER1A:hAT-Charlie:DNA	Tigger3c_dup1039:Tigger3c:TcMar-Tigger:DNA	L1MB5_dup2224:L1MB5:L1:LINE	MER5B_dup2195:MER5B:hAT-Charlie:DNA
MER30_dup2895:MER30:hAT-Charlie:DNA	Ricksha_b_dup100:Ricksha_b:MULE-MuDR:DNA	L1PA13_dup888:L1PA13:L1:LINE	MER1A_dup457:MER1A:hAT-Charlie:DNA
Charlie2b_dup1511:Charlie2b:hAT-Charlie:DNA	MER104_dup1888:MER104:TcMar-Tc2:DNA	L1MA4A_dup718:L1MA4A:L1:LINE	MER58A_dup12958:MER58A:hAT-Charlie:DNA
Tigger4a_dup3467:Tigger4a:TcMar-Tigger:DNA	Charlie9_dup527:Charlie9:hAT-Charlie:DNA	L1PA3_dup7405:L1PA3:L1:LINE	Charlie7_dup1508:Charlie7:hAT-Charlie:DNA
Tigger13a_dup1556:Tigger13a:TcMar-Tigger:DNA	Charlie9_dup1150:Charlie9:hAT-Charlie:DNA	L2a_dup127869:L2a:L2:LINE	MER6_dup173:MER6:TcMar-Tigger:DNA
MER5A_dup530:MER5A:hAT-Charlie:DNA	Tigger4a_dup1654:Tigger4a:TcMar-Tigger:DNA	L1MB8_dup6637:L1MB8:L1:LINE	MER58A_dup12417:MER58A:hAT-Charlie:DNA
MER44A_dup1045:MER44A:TcMar-Tigger:DNA	Charlie7_dup2711:Charlie7:hAT-Charlie:DNA	L1M8_dup814:L1M8:L1:LINE	Charlie10_dup1094:Charlie10:hAT-Charlie:DNA
Tigger19a_dup630:Tigger19a:TcMar-Tigger:DNA	MamTip2_dup4849:MamTip2:hAT-Tip100:DNA	L2_dup28396:L2:L2:LINE	MER63A_dup2375:MER63A:hAT-Blackjack:DNA
MER91A_dup3104:MER91A:hAT-Tip100:DNA	MER5A_dup12001:MER5A:hAT-Charlie:DNA	L1PA17_dup2388:L1PA17:L1:LINE	Tigger4a_dup2191:Tigger4a:TcMar-Tigger:DNA
MER5A_dup9130:MER5A:hAT-Charlie:DNA	MER53_dup5411:MER53:hAT:DNA	L2a_dup64623:L2a:L2:LINE	L1MC5_dup4370:L1MC5:L1:LINE
Tigger1_dup8657:Tigger1:TcMar-Tigger:DNA	Charlie3_dup80:Charlie3:hAT-Charlie:DNA	L1MA9_dup425:L1MA9:L1:LINE	L3_dup29964:L3:CR1:LINE
Charlie15a_dup35:Charlie15a:hAT-Charlie:DNA	MER113_dup1082:MER113:hAT-Charlie:DNA	L1ME3G_dup546:L1ME3G:L1:LINE	L1MC4_dup8785:L1MC4:L1:LINE
MER113B_dup143:MER113B:hAT-Charlie:DNA	MER8_dup520:MER8:TcMar-Tigger:DNA	L2c_dup116177:L2c:L2:LINE	L1MA7_dup2396:L1MA7:L1:LINE
MER5A_dup2472:MER5A:hAT-Charlie:DNA	Tigger1_dup5406:Tigger1:TcMar-Tigger:DNA	L1M3_dup4609:L1M3:L1:LINE	L1MEc_dup5540:L1MEc:L1:LINE
Charlie2b_dup2954:Charlie2b:hAT-Charlie:DNA	MER117_dup2781:MER117:hAT-Charlie:DNA	L2c_dup113686:L2c:L2:LINE	L1M5_dup13748:L1M5:L1:LINE
MER58A_dup3431:MER58A:hAT-Charlie:DNA	Charlie19a_dup1108:Charlie19a:hAT-Charlie:DNA	L1MB8_dup9231:L1MB8:L1:LINE	L1PA5_dup5906:L1PA5:L1:LINE
MER63A_dup550:MER63A:hAT-Blackjack:DNA	Tigger3a_dup4153:Tigger3a:TcMar-Tigger:DNA	L1PA16_dup13598:L1PA16:L1:LINE	L3_dup24833:L3:CR1:LINE
MER33_dup5382:MER33:hAT-Charlie:DNA	MER2_dup9083:MER2:TcMar-Tigger:DNA	L1PA7_dup9372:L1PA7:L1:LINE	L1PA15-16_dup234:L1PA15-16:L1:LINE
Tigger1_dup6595:Tigger1:TcMar-Tigger:DNA	MER6A_dup731:MER6A:TcMar-Tigger:DNA	L1ME3G_dup8909:L1ME3G:L1:LINE	L1PB1_dup11366:L1PB1:L1:LINE
MER94_dup2492:MER94:hAT-Blackjack:DNA	MER115_dup2573:MER115:hAT-Tip100:DNA	L1MA9_dup10568:L1MA9:L1:LINE	L1MCb_dup334:L1MCb:L1:LINE
Tigger3a_dup5282:Tigger3a:TcMar-Tigger:DNA	MER45A_dup3375:MER45A:hAT-Tip100:DNA	L1MCc_dup2871:L1MCc:L1:LINE	L1MC5_dup4774:L1MC5:L1:LINE
MER105_dup695:MER105:hAT-Charlie:DNA	MER5A_dup13791:MER5A:hAT-Charlie:DNA	L4_A_Mam_dup3084:L4_A_Mam:RTE-X:LINE	L1ME3A_dup10478:L1ME3A:L1:LINE
Tigger2b_Pri_dup7:Tigger2b_Pri:TcMar-Tigger:DNA	MER44A_dup233:MER44A:TcMar-Tigger:DNA	L1MA4_dup4089:L1MA4:L1:LINE	L1MB3_dup8302:L1MB3:L1:LINE
MER5A_dup17577:MER5A:hAT-Charlie:DNA	MER112_dup3105:MER112:hAT-Charlie:DNA	HAL1_dup11038:HAL1:L1:LINE	L1MB7_dup10771:L1MB7:L1:LINE
MER1B_dup976:MER1B:hAT-Charlie:DNA	MER96B_dup1116:MER96B:hAT-Tip100:DNA	L1MC4_dup10372:L1MC4:L1:LINE	L2a_dup9609:L2a:L2:LINE
Tigger16b_dup967:Tigger16b:TcMar-Tigger:DNA	Tigger3_dup275:Tigger3:TcMar-Tigger:DNA	L1ME4b_dup100:L1ME4b:L1:LINE	L2a_dup150242:L2a:L2:LINE
Charlie2a_dup1623:Charlie2a:hAT-Charlie:DNA	MER2_dup1883:MER2:TcMar-Tigger:DNA	L2c_dup116172:L2c:L2:LINE	L1MA3_dup771:L1MA3:L1:LINE
MARNA_dup3063:MARNA:TcMar-Mariner:DNA	Tigger19a_dup2815:Tigger19a:TcMar-Tigger:DNA	L1MD1_dup4239:L1MD1:L1:LINE	L1MEc_dup9780:L1MEc:L1:LINE
MER5A_dup24882:MER5A:hAT-Charlie:DNA	MER2_dup9081:MER2:TcMar-Tigger:DNA	L1MC3_dup7957:L1MC3:L1:LINE	L2a_dup121711:L2a:L2:LINE
Charlie1a_dup1256:Charlie1a:hAT-Charlie:DNA	Tigger1_dup2866:Tigger1:TcMar-Tigger:DNA	L1PA16_dup1471:L1PA16:L1:LINE	L1PA4_dup238:L1PA4:L1:LINE
MamRep434_dup539:MamRep434:TcMar-Tigger:DNA	Tigger12A_dup414:Tigger12A:TcMar-Tigger:DNA	L2c_dup54812:L2c:L2:LINE	L1PA6_dup1104:L1PA6:L1:LINE
Charlie2b_dup3185:Charlie2b:hAT-Charlie:DNA	HSMAR2_dup1758:HSMAR2:TcMar-Mariner:DNA	L1PA7_dup1866:L1PA7:L1:LINE	L1M5_dup3630:L1M5:L1:LINE
Tigger1_dup3538:Tigger1:TcMar-Tigger:DNA	MER33_dup816:MER33:hAT-Charlie:DNA	L2b_dup51606:L2b:L2:LINE	L2c_dup81085:L2c:L2:LINE
Charlie17_dup406:Charlie17:hAT-Charlie:DNA	hAT-N1_Mam_dup82:hAT-N1_Mam:hAT-Tip100:DNA	L2a_dup127850:L2a:L2:LINE	L2c_dup77147:L2c:L2:LINE
Tigger12_dup489:Tigger12:TcMar-Tigger:DNA	OldhAT1_dup3296:OldhAT1:hAT-Ac:DNA	L1ME1_dup7344:L1ME1:L1:LINE	L2b_dup32681:L2b:L2:LINE
MER103C_dup4526:MER103C:hAT-Charlie:DNA	MER5B_dup19805:MER5B:hAT-Charlie:DNA	L1MB2_dup2413:L1MB2:L1:LINE	L1PB1_dup10035:L1PB1:L1:LINE
MER45A_dup3121:MER45A:hAT-Tip100:DNA	Tigger8_dup225:Tigger8:TcMar-Tigger:DNA	L1MC4a_dup3417:L1MC4a:L1:LINE	L2c_dup66275:L2c:L2:LINE
Tigger2a_dup1697:Tigger2a:TcMar-Tigger:DNA	Charlie1a_dup5306:Charlie1a:hAT-Charlie:DNA	L2b_dup76516:L2b:L2:LINE	L1MB2_dup823:L1MB2:L1:LINE
MER113_dup1:MER113:hAT-Charlie:DNA	MER81_dup1540:MER81:hAT-Blackjack:DNA	L1MB2_dup6659:L1MB2:L1:LINE	L2c_dup10659:L2c:L2:LINE
Tigger16a_dup1555:Tigger16a:TcMar-Tigger:DNA	MER85_dup354:MER85:PiggyBac:DNA	L1ME1_dup13704:L1ME1:L1:LINE	L1ME3B_dup969:L1ME3B:L1:LINE
Tigger1_dup11673:Tigger1:TcMar-Tigger:DNA	MER33_dup4825:MER33:hAT-Charlie:DNA	L1PREC2_dup1363:L1PREC2:L1:LINE	L1M2_dup8195:L1M2:L1:LINE
Tigger19b_dup769:Tigger19b:TcMar-Tigger:DNA	MER5A_dup24925:MER5A:hAT-Charlie:DNA	L1P2_dup1472:L1P2:L1:LINE	L1MDa_dup5034:L1MDa:L1:LINE
Charlie1_dup1564:Charlie1:hAT-Charlie:DNA	MER33_dup4878:MER33:hAT-Charlie:DNA	L1M1_dup5149:L1M1:L1:LINE	L1MB2_dup7759:L1MB2:L1:LINE
Tigger3c_dup1224:Tigger3c:TcMar-Tigger:DNA	MER6A_dup664:MER6A:TcMar-Tigger:DNA	L1PA5_dup2084:L1PA5:L1:LINE	L1MA5A_dup2004:L1MA5A:L1:LINE
Tigger19b_dup280:Tigger19b:TcMar-Tigger:DNA	MER103C_dup4216:MER103C:hAT-Charlie:DNA	L2a_dup139410:L2a:L2:LINE	L1MDb_dup653:L1MDb:L1:LINE
Charlie1a_dup3755:Charlie1a:hAT-Charlie:DNA	MER5A_dup18356:MER5A:hAT-Charlie:DNA	L2a_dup139424:L2a:L2:LINE	L1MEi_dup3020:L1MEi:L1:LINE
Tigger17a_dup1506:Tigger17a:TcMar-Tigger:DNA	MER63A_dup1293:MER63A:hAT-Blackjack:DNA	L1ME3A_dup6932:L1ME3A:L1:LINE	L1MEc_dup2120:L1MEc:L1:LINE
MER5B_dup12068:MER5B:hAT-Charlie:DNA	Charlie15b_dup319:Charlie15b:hAT-Charlie:DNA	L1PA4_dup1686:L1PA4:L1:LINE	L1MA6_dup821:L1MA6:L1:LINE
MER5A1_dup4472:MER5A1:hAT-Charlie:DNA	MamTip2_dup5898:MamTip2:hAT-Tip100:DNA	L3_dup40732:L3:CR1:LINE	L1MB3_dup11502:L1MB3:L1:LINE
MER30_dup908:MER30:hAT-Charlie:DNA	OldhAT1_dup2343:OldhAT1:hAT-Ac:DNA	L1ME3A_dup6933:L1ME3A:L1:LINE	L2a_dup61476:L2a:L2:LINE
MER58A_dup3389:MER58A:hAT-Charlie:DNA	Charlie4z_dup3655:Charlie4z:hAT-Charlie:DNA	L1PB2_dup2333:L1PB2:L1:LINE	L1PA16_dup4066:L1PA16:L1:LINE
MER5A1_dup10071:MER5A1:hAT-Charlie:DNA	MER20_dup12130:MER20:hAT-Charlie:DNA	L2c_dup62310:L2c:L2:LINE	L2c_dup75022:L2c:L2:LINE
MER5A_dup29414:MER5A:hAT-Charlie:DNA	MER58B_dup301:MER58B:hAT-Charlie:DNA	L2a_dup124742:L2a:L2:LINE	L2_dup38589:L2:L2:LINE
Charlie19a_dup994:Charlie19a:hAT-Charlie:DNA	Charlie14a_dup416:Charlie14a:hAT-Charlie:DNA	L1PA4_dup8225:L1PA4:L1:LINE	L1MB3_dup12511:L1MB3:L1:LINE
Tigger1_dup661:Tigger1:TcMar-Tigger:DNA	Charlie13b_dup150:Charlie13b:hAT-Charlie:DNA	L1M4_dup6489:L1M4:L1:LINE	L1PA13_dup4536:L1PA13:L1:LINE
MER5A1_dup2285:MER5A1:hAT-Charlie:DNA	Tigger18a_dup448:Tigger18a:TcMar-Tigger:DNA	L2a_dup142800:L2a:L2:LINE	L1MA3_dup7293:L1MA3:L1:LINE
MamTip2_dup5578:MamTip2:hAT-Tip100:DNA	Tigger1_dup4829:Tigger1:TcMar-Tigger:DNA	L2a_dup120528:L2a:L2:LINE	L1MEh_dup1182:L1MEh:L1:LINE
MER102b_dup804:MER102b:hAT-Charlie:DNA	MER58A_dup1428:MER58A:hAT-Charlie:DNA	L1PA7_dup550:L1PA7:L1:LINE	L1PA14_dup1230:L1PA14:L1:LINE
MER102a_dup2047:MER102a:hAT-Charlie:DNA	MER20_dup16193:MER20:hAT-Charlie:DNA	L2b_dup51742:L2b:L2:LINE	L1ME3A_dup10520:L1ME3A:L1:LINE
Tigger2b_Pri_dup1320:Tigger2b_Pri:TcMar-Tigger:DNA	Tigger20a_dup816:Tigger20a:TcMar-Tigger:DNA	L2b_dup12817:L2b:L2:LINE	L1PA13_dup2657:L1PA13:L1:LINE
MER102a_dup101:MER102a:hAT-Charlie:DNA	MER20B_dup3339:MER20B:hAT-Charlie:DNA	L3_dup25882:L3:CR1:LINE	L2c_dup51356:L2c:L2:LINE
MER58C_dup2521:MER58C:hAT-Charlie:DNA	Tigger3b_dup980:Tigger3b:TcMar-Tigger:DNA	L1MD2_dup2312:L1MD2:L1:LINE	L1MC3_dup2166:L1MC3:L1:LINE
MER102a_dup1323:MER102a:hAT-Charlie:DNA	MER5A1_dup14779:MER5A1:hAT-Charlie:DNA	L2a_dup159800:L2a:L2:LINE	L1MB4_dup985:L1MB4:L1:LINE
MER119_dup797:MER119:hAT-Charlie:DNA	Tigger3a_dup4731:Tigger3a:TcMar-Tigger:DNA	L1MCa_dup340:L1MCa:L1:LINE	L1MD1_dup6674:L1MD1:L1:LINE
Tigger17a_dup1675:Tigger17a:TcMar-Tigger:DNA	MER58A_dup11651:MER58A:hAT-Charlie:DNA	L1PB4_dup5174:L1PB4:L1:LINE	L1ME1_dup1408:L1ME1:L1:LINE
MER33_dup3788:MER33:hAT-Charlie:DNA	MER5B_dup5496:MER5B:hAT-Charlie:DNA	L1PA7_dup1405:L1PA7:L1:LINE	L2a_dup84963:L2a:L2:LINE
MER112_dup529:MER112:hAT-Charlie:DNA	Tigger5b_dup2139:Tigger5b:TcMar-Tigger:DNA	L2_dup36202:L2:L2:LINE	HAL1_dup12415:HAL1:L1:LINE
Tigger1_dup4097:Tigger1:TcMar-Tigger:DNA	Tigger2a_dup935:Tigger2a:TcMar-Tigger:DNA	L1MEc_dup13856:L1MEc:L1:LINE	L1ME3D_dup460:L1ME3D:L1:LINE
Tigger1_dup4238:Tigger1:TcMar-Tigger:DNA	MER102b_dup2407:MER102b:hAT-Charlie:DNA	L1MA3_dup4758:L1MA3:L1:LINE	L1MC3_dup9943:L1MC3:L1:LINE
Tigger19a_dup2645:Tigger19a:TcMar-Tigger:DNA	Charlie7_dup760:Charlie7:hAT-Charlie:DNA	L1PB1_dup8026:L1PB1:L1:LINE	L1PA8_dup7986:L1PA8:L1:LINE
MER1A_dup368:MER1A:hAT-Charlie:DNA	Tigger1_dup2331:Tigger1:TcMar-Tigger:DNA	L1MCc_dup2763:L1MCc:L1:LINE	L2b_dup93964:L2b:L2:LINE
Tigger2a_dup2774:Tigger2a:TcMar-Tigger:DNA	MER63D_dup332:MER63D:hAT-Blackjack:DNA	HAL1_dup13568:HAL1:L1:LINE	L1MEg_dup9578:L1MEg:L1:LINE
MER5A_dup32312:MER5A:hAT-Charlie:DNA	Tigger14a_dup976:Tigger14a:TcMar-Tigger:DNA	L1MB2_dup6062:L1MB2:L1:LINE	L1ME4b_dup4417:L1ME4b:L1:LINE
MER45B_dup517:MER45B:hAT-Tip100:DNA	Tigger1_dup11653:Tigger1:TcMar-Tigger:DNA	L2_dup36200:L2:L2:LINE	L1MB8_dup948:L1MB8:L1:LINE
Tigger4b_dup137:Tigger4b:TcMar-Tigger:DNA	HSMAR2_dup4:HSMAR2:TcMar-Mariner:DNA	L2b_dup56962:L2b:L2:LINE	L1PA16_dup12201:L1PA16:L1:LINE
Tigger3b_dup539:Tigger3b:TcMar-Tigger:DNA	MER5B_dup24070:MER5B:hAT-Charlie:DNA	L1MA2_dup5345:L1MA2:L1:LINE	HAL1_dup8341:HAL1:L1:LINE
Tigger3c_dup365:Tigger3c:TcMar-Tigger:DNA	Charlie15a_dup2892:Charlie15a:hAT-Charlie:DNA	L1M3_dup701:L1M3:L1:LINE	L1MA5A_dup1854:L1MA5A:L1:LINE
MER3_dup9410:MER3:hAT-Charlie:DNA	Tigger19b_dup813:Tigger19b:TcMar-Tigger:DNA	L2_dup47736:L2:L2:LINE	L1PA11_dup1955:L1PA11:L1:LINE
MER58A_dup3816:MER58A:hAT-Charlie:DNA	MER5B_dup18286:MER5B:hAT-Charlie:DNA	L1ME3Cz_dup10191:L1ME3Cz:L1:LINE	L1MC_dup7636:L1MC:L1:LINE
MER5A_dup28440:MER5A:hAT-Charlie:DNA	Tigger2a_dup2673:Tigger2a:TcMar-Tigger:DNA	L2c_dup67091:L2c:L2:LINE	L2b_dup32355:L2b:L2:LINE
Charlie1_dup348:Charlie1:hAT-Charlie:DNA	Tigger4b_dup2472:Tigger4b:TcMar-Tigger:DNA	L1M2_dup5603:L1M2:L1:LINE	L1MB5_dup7850:L1MB5:L1:LINE
MER3_dup5285:MER3:hAT-Charlie:DNA	MER5B_dup7325:MER5B:hAT-Charlie:DNA	L1ME4b_dup9321:L1ME4b:L1:LINE	L2a_dup40613:L2a:L2:LINE
MamRep1879_dup414:MamRep1879:hAT-Tip100:DNA	Tigger1_dup9135:Tigger1:TcMar-Tigger:DNA	L1ME3Cz_dup962:L1ME3Cz:L1:LINE	L1PA13_dup3025:L1PA13:L1:LINE
Tigger7_dup2625:Tigger7:TcMar-Tigger:DNA	MER115_dup303:MER115:hAT-Tip100:DNA	L1M5_dup52549:L1M5:L1:LINE	L2b_dup76553:L2b:L2:LINE
MER46C_dup1410:MER46C:TcMar-Tigger:DNA	Arthur1A_dup205:Arthur1A:hAT-Tip100:DNA	L1MA8_dup9238:L1MA8:L1:LINE	L1ME4a_dup24558:L1ME4a:L1:LINE
MER5B_dup12067:MER5B:hAT-Charlie:DNA	MER1B_dup4464:MER1B:hAT-Charlie:DNA	L2a_dup53341:L2a:L2:LINE	L1P4_dup1052:L1P4:L1:LINE
MER5A_dup13369:MER5A:hAT-Charlie:DNA	MER96B_dup824:MER96B:hAT-Tip100:DNA	L1ME3G_dup15188:L1ME3G:L1:LINE	L1M4_dup6286:L1M4:L1:LINE
Charlie8_dup1431:Charlie8:hAT-Charlie:DNA	MamTip2_dup5752:MamTip2:hAT-Tip100:DNA	L2_dup48930:L2:L2:LINE	L1MD2_dup5627:L1MD2:L1:LINE
MER8_dup963:MER8:TcMar-Tigger:DNA	MER5A1_dup6710:MER5A1:hAT-Charlie:DNA	L2a_dup114021:L2a:L2:LINE	L1M3_dup2186:L1M3:L1:LINE
MER20B_dup3407:MER20B:hAT-Charlie:DNA	Tigger1_dup10026:Tigger1:TcMar-Tigger:DNA	L1ME4a_dup3773:L1ME4a:L1:LINE	L1PA13_dup4535:L1PA13:L1:LINE
Tigger1_dup6448:Tigger1:TcMar-Tigger:DNA	MER103C_dup4789:MER103C:hAT-Charlie:DNA	L1MA2_dup4370:L1MA2:L1:LINE	L2a_dup161901:L2a:L2:LINE
MER44B_dup2013:MER44B:TcMar-Tigger:DNA	MER20_dup12208:MER20:hAT-Charlie:DNA	L1ME1_dup19020:L1ME1:L1:LINE	L2b_dup92603:L2b:L2:LINE
MamTip2_dup3049:MamTip2:hAT-Tip100:DNA	MamTip2_dup5013:MamTip2:hAT-Tip100:DNA	CR1-L3A_Croc_dup242:CR1-L3A_Croc:CR1:LINE	L1MEg_dup12075:L1MEg:L1:LINE
Tigger13a_dup1449:Tigger13a:TcMar-Tigger:DNA	Charlie2b_dup2666:Charlie2b:hAT-Charlie:DNA	L1PA3_dup5587:L1PA3:L1:LINE	L1PA15_dup2041:L1PA15:L1:LINE
MER58A_dup8544:MER58A:hAT-Charlie:DNA	MER85_dup820:MER85:PiggyBac:DNA	L3_dup41402:L3:CR1:LINE	L2_dup47639:L2:L2:LINE
MER20_dup3550:MER20:hAT-Charlie:DNA	MER5B_dup16993:MER5B:hAT-Charlie:DNA	L2b_dup76517:L2b:L2:LINE	L3b_dup7259:L3b:CR1:LINE
MER20_dup14985:MER20:hAT-Charlie:DNA	MER58C_dup1389:MER58C:hAT-Charlie:DNA	HAL1ME_dup361:HAL1ME:L1:LINE	L1PA5_dup9577:L1PA5:L1:LINE
Charlie1a_dup1903:Charlie1a:hAT-Charlie:DNA	Tigger20a_dup616:Tigger20a:TcMar-Tigger:DNA	L1MA4_dup4701:L1MA4:L1:LINE	L1PA6_dup550:L1PA6:L1:LINE
MER58A_dup9719:MER58A:hAT-Charlie:DNA	Charlie19a_dup315:Charlie19a:hAT-Charlie:DNA	L1PA11_dup3485:L1PA11:L1:LINE	L1MEa_dup162:L1MEa:L1:LINE
HSMAR2_dup1217:HSMAR2:TcMar-Mariner:DNA	Charlie4a_dup1515:Charlie4a:hAT-Charlie:DNA	L1PA17_dup495:L1PA17:L1:LINE	Plat_L3_dup2540:Plat_L3:CR1:LINE
MER58A_dup1344:MER58A:hAT-Charlie:DNA	MamTip2_dup4923:MamTip2:hAT-Tip100:DNA	L1ME3Cz_dup10190:L1ME3Cz:L1:LINE	L1MC5_dup923:L1MC5:L1:LINE
MADE1_dup4186:MADE1:TcMar-Mariner:DNA	Tigger3b_dup139:Tigger3b:TcMar-Tigger:DNA	L3_dup29456:L3:CR1:LINE	L1MB3_dup4991:L1MB3:L1:LINE
MER53_dup2359:MER53:hAT:DNA	Tigger1_dup4224:Tigger1:TcMar-Tigger:DNA	Plat_L3_dup1559:Plat_L3:CR1:LINE	L1PA8_dup7839:L1PA8:L1:LINE
Tigger19a_dup1099:Tigger19a:TcMar-Tigger:DNA	MER102c_dup1006:MER102c:hAT-Charlie:DNA	L2c_dup578:L2c:L2:LINE	L1M8_dup203:L1M8:L1:LINE
MER20_dup6966:MER20:hAT-Charlie:DNA	MER121_dup466:MER121:hAT:DNA	L1MDa_dup5385:L1MDa:L1:LINE	L2c_dup75621:L2c:L2:LINE
MER91A_dup374:MER91A:hAT-Tip100:DNA	Charlie4z_dup4367:Charlie4z:hAT-Charlie:DNA	L1MEd_dup11624:L1MEd:L1:LINE	L2b_dup64518:L2b:L2:LINE
MamRep1894_dup228:MamRep1894:hAT:DNA	MER81_dup3087:MER81:hAT-Blackjack:DNA	L2a_dup74511:L2a:L2:LINE	HAL1_dup6932:HAL1:L1:LINE
Tigger4a_dup212:Tigger4a:TcMar-Tigger:DNA	MER96B_dup1228:MER96B:hAT-Tip100:DNA	L1PB1_dup10991:L1PB1:L1:LINE	L1ME4a_dup13540:L1ME4a:L1:LINE
MER5A1_dup2609:MER5A1:hAT-Charlie:DNA	MER5A1_dup12501:MER5A1:hAT-Charlie:DNA	L1PB1_dup1359:L1PB1:L1:LINE	L1M6B_dup128:L1M6B:L1:LINE
MER1B_dup4061:MER1B:hAT-Charlie:DNA	Tigger7_dup113:Tigger7:TcMar-Tigger:DNA	L1ME3F_dup2798:L1ME3F:L1:LINE	L1MC5a_dup7065:L1MC5a:L1:LINE
MER103C_dup8364:MER103C:hAT-Charlie:DNA	MER44D_dup618:MER44D:TcMar-Tigger:DNA	L1PREC2_dup969:L1PREC2:L1:LINE	L1MB4_dup3716:L1MB4:L1:LINE
Tigger3a_dup1266:Tigger3a:TcMar-Tigger:DNA	Charlie1b_dup1125:Charlie1b:hAT-Charlie:DNA	L1M4_dup9275:L1M4:L1:LINE	L1MA6_dup4155:L1MA6:L1:LINE
MER58B_dup5951:MER58B:hAT-Charlie:DNA	MER53_dup5060:MER53:hAT:DNA	L1MCa_dup4758:L1MCa:L1:LINE	L1ME4b_dup8148:L1ME4b:L1:LINE
Charlie4z_dup5136:Charlie4z:hAT-Charlie:DNA	MER5A1_dup7745:MER5A1:hAT-Charlie:DNA	L1MA3_dup7831:L1MA3:L1:LINE	L1MA4A_dup1786:L1MA4A:L1:LINE
MER5A_dup28593:MER5A:hAT-Charlie:DNA	MER117_dup2:MER117:hAT-Charlie:DNA	L2a_dup36849:L2a:L2:LINE	HAL1ME_dup901:HAL1ME:L1:LINE
MER106B_dup783:MER106B:hAT-Charlie:DNA	MER20_dup310:MER20:hAT-Charlie:DNA	L2a_dup158857:L2a:L2:LINE	L1MB5_dup3329:L1MB5:L1:LINE
Charlie15a_dup142:Charlie15a:hAT-Charlie:DNA	Tigger3b_dup6281:Tigger3b:TcMar-Tigger:DNA	L2_dup49460:L2:L2:LINE	L2c_dup62410:L2c:L2:LINE
MER33_dup5970:MER33:hAT-Charlie:DNA	MER58A_dup10045:MER58A:hAT-Charlie:DNA	L2a_dup76949:L2a:L2:LINE	L1ME3Cz_dup2488:L1ME3Cz:L1:LINE
MER33_dup7460:MER33:hAT-Charlie:DNA	MamTip2_dup4955:MamTip2:hAT-Tip100:DNA	L2_dup47739:L2:L2:LINE	L2a_dup119054:L2a:L2:LINE
Charlie1a_dup3121:Charlie1a:hAT-Charlie:DNA	MER30_dup636:MER30:hAT-Charlie:DNA	L1MEc_dup6374:L1MEc:L1:LINE	L1PREC2_dup5878:L1PREC2:L1:LINE
MER30_dup3740:MER30:hAT-Charlie:DNA	MER5B_dup13119:MER5B:hAT-Charlie:DNA	L1PA7_dup988:L1PA7:L1:LINE	L1M5_dup16456:L1M5:L1:LINE
MER5A_dup16657:MER5A:hAT-Charlie:DNA	MER58B_dup4235:MER58B:hAT-Charlie:DNA	L1PA10_dup4262:L1PA10:L1:LINE	L1MA4_dup3564:L1MA4:L1:LINE
MARNA_dup2992:MARNA:TcMar-Mariner:DNA	MER2_dup6540:MER2:TcMar-Tigger:DNA	L1MA8_dup10317:L1MA8:L1:LINE	HAL1_dup12231:HAL1:L1:LINE
MER102c_dup528:MER102c:hAT-Charlie:DNA	MER58A_dup8706:MER58A:hAT-Charlie:DNA	L1PA12_dup268:L1PA12:L1:LINE	L1MB5_dup8492:L1MB5:L1:LINE
MER1B_dup2813:MER1B:hAT-Charlie:DNA	Tigger3a_dup2201:Tigger3a:TcMar-Tigger:DNA	L2a_dup134827:L2a:L2:LINE	L1MC5a_dup14500:L1MC5a:L1:LINE
MER5A1_dup12897:MER5A1:hAT-Charlie:DNA	MER5A_dup10722:MER5A:hAT-Charlie:DNA	L1ME3G_dup7924:L1ME3G:L1:LINE	L2c_dup127871:L2c:L2:LINE
Tigger17a_dup2189:Tigger17a:TcMar-Tigger:DNA	MER5A_dup8804:MER5A:hAT-Charlie:DNA	L1M5_dup27076:L1M5:L1:LINE	L1PA8_dup5664:L1PA8:L1:LINE
MER3_dup2127:MER3:hAT-Charlie:DNA	Tigger2a_dup2985:Tigger2a:TcMar-Tigger:DNA	L1PA17_dup4039:L1PA17:L1:LINE	L1PA3_dup1844:L1PA3:L1:LINE
MER20_dup9677:MER20:hAT-Charlie:DNA	MER53_dup2548:MER53:hAT:DNA	L1MC5_dup12759:L1MC5:L1:LINE	L2a_dup145875:L2a:L2:LINE
MER5B_dup22290:MER5B:hAT-Charlie:DNA	MER117_dup804:MER117:hAT-Charlie:DNA	L1PB1_dup10865:L1PB1:L1:LINE	L2b_dup3492:L2b:L2:LINE
MER119_dup368:MER119:hAT-Charlie:DNA	MER63B_dup1770:MER63B:hAT-Blackjack:DNA	L1PA8A_dup1581:L1PA8A:L1:LINE	L1M5_dup24994:L1M5:L1:LINE
MER5B_dup12263:MER5B:hAT-Charlie:DNA	MER45A_dup1045:MER45A:hAT-Tip100:DNA	L2b_dup41029:L2b:L2:LINE	L1MEg2_dup616:L1MEg2:L1:LINE
MER102c_dup1567:MER102c:hAT-Charlie:DNA	MER5A1_dup13111:MER5A1:hAT-Charlie:DNA	L1M3f_dup605:L1M3f:L1:LINE	L1MB8_dup9466:L1MB8:L1:LINE
MamRep434_dup1012:MamRep434:TcMar-Tigger:DNA	MER91C_dup374:MER91C:hAT-Tip100:DNA	L1MB8_dup1889:L1MB8:L1:LINE	L1MC5a_dup2366:L1MC5a:L1:LINE
MER102c_dup203:MER102c:hAT-Charlie:DNA	MER5B_dup19413:MER5B:hAT-Charlie:DNA	L3b_dup8403:L3b:CR1:LINE	L1MB8_dup15926:L1MB8:L1:LINE
MER20_dup15722:MER20:hAT-Charlie:DNA	Tigger20a_dup1018:Tigger20a:TcMar-Tigger:DNA	L1MA8_dup4295:L1MA8:L1:LINE	L1PB1_dup6276:L1PB1:L1:LINE
Tigger8_dup701:Tigger8:TcMar-Tigger:DNA	Tigger1_dup5109:Tigger1:TcMar-Tigger:DNA	L1MEd_dup10270:L1MEd:L1:LINE	L2c_dup122702:L2c:L2:LINE
Tigger1_dup8430:Tigger1:TcMar-Tigger:DNA	Charlie4z_dup2020:Charlie4z:hAT-Charlie:DNA	L1ME1_dup18138:L1ME1:L1:LINE	L1MCc_dup22:L1MCc:L1:LINE
MER1B_dup1108:MER1B:hAT-Charlie:DNA	MER20_dup3016:MER20:hAT-Charlie:DNA	L1MA8_dup4047:L1MA8:L1:LINE	L2b_dup18944:L2b:L2:LINE
MER5A_dup24884:MER5A:hAT-Charlie:DNA	MamRep434_dup1677:MamRep434:TcMar-Tigger:DNA	L1MA9_dup14667:L1MA9:L1:LINE	L1MB7_dup14137:L1MB7:L1:LINE
Tigger19a_dup3296:Tigger19a:TcMar-Tigger:DNA	MER44A_dup1515:MER44A:TcMar-Tigger:DNA	L1MEd_dup7839:L1MEd:L1:LINE	L3_dup868:L3:CR1:LINE
MER30_dup3061:MER30:hAT-Charlie:DNA	MER5A1_dup12287:MER5A1:hAT-Charlie:DNA	L1PA3_dup9309:L1PA3:L1:LINE	L1PA7_dup7576:L1PA7:L1:LINE
Tigger1_dup10910:Tigger1:TcMar-Tigger:DNA	MER102c_dup2654:MER102c:hAT-Charlie:DNA	L1MEi_dup4324:L1MEi:L1:LINE	L2c_dup94411:L2c:L2:LINE
Charlie9_dup1097:Charlie9:hAT-Charlie:DNA	MER5A_dup25279:MER5A:hAT-Charlie:DNA	L1MEf_dup6925:L1MEf:L1:LINE	L1MC2_dup1298:L1MC2:L1:LINE
Tigger4b_dup2143:Tigger4b:TcMar-Tigger:DNA	Tigger2a_dup3113:Tigger2a:TcMar-Tigger:DNA	L2a_dup39229:L2a:L2:LINE	L1P1_dup2402:L1P1:L1:LINE
MER102c_dup3249:MER102c:hAT-Charlie:DNA	Tigger14a_dup449:Tigger14a:TcMar-Tigger:DNA	L2c_dup116179:L2c:L2:LINE	L1MB3_dup405:L1MB3:L1:LINE
MER58A_dup6954:MER58A:hAT-Charlie:DNA	MamRep434_dup369:MamRep434:TcMar-Tigger:DNA	L2b_dup16399:L2b:L2:LINE	L1MB8_dup7713:L1MB8:L1:LINE
Tigger12_dup485:Tigger12:TcMar-Tigger:DNA	Charlie3_dup78:Charlie3:hAT-Charlie:DNA	L2_dup51856:L2:L2:LINE	L1MEd_dup15182:L1MEd:L1:LINE
Tigger19a_dup209:Tigger19a:TcMar-Tigger:DNA	MER5A1_dup2554:MER5A1:hAT-Charlie:DNA	L1PA4_dup8195:L1PA4:L1:LINE	L1MEd_dup15788:L1MEd:L1:LINE
MARNA_dup1399:MARNA:TcMar-Mariner:DNA	MER5B_dup11478:MER5B:hAT-Charlie:DNA	L1M5_dup27080:L1M5:L1:LINE	L1ME1_dup21115:L1ME1:L1:LINE
MamRep434_dup1476:MamRep434:TcMar-Tigger:DNA	MER104_dup1645:MER104:TcMar-Tc2:DNA	L2b_dup67193:L2b:L2:LINE	L1M2_dup4718:L1M2:L1:LINE
MER20_dup3422:MER20:hAT-Charlie:DNA	MER91A_dup369:MER91A:hAT-Tip100:DNA	L1P3_dup1694:L1P3:L1:LINE	L1P4_dup633:L1P4:L1:LINE
MER20_dup11413:MER20:hAT-Charlie:DNA	MER3_dup10574:MER3:hAT-Charlie:DNA	L1PA15_dup1477:L1PA15:L1:LINE	L1P4b_dup66:L1P4b:L1:LINE
MamRep137_dup1560:MamRep137:TcMar-Tigger:DNA	MARNA_dup2781:MARNA:TcMar-Mariner:DNA	L1MA10_dup2890:L1MA10:L1:LINE	L1ME5_dup1497:L1ME5:L1:LINE
MER30_dup772:MER30:hAT-Charlie:DNA	MER5B_dup2012:MER5B:hAT-Charlie:DNA	L1ME3Cz_dup4350:L1ME3Cz:L1:LINE	L2a_dup159715:L2a:L2:LINE
MER1B_dup4534:MER1B:hAT-Charlie:DNA	Charlie1b_dup2239:Charlie1b:hAT-Charlie:DNA	L1MA4A_dup929:L1MA4A:L1:LINE	L1MA3_dup3779:L1MA3:L1:LINE
MER58A_dup12264:MER58A:hAT-Charlie:DNA	MER91A_dup3062:MER91A:hAT-Tip100:DNA	L1PA13_dup35:L1PA13:L1:LINE	L1MB8_dup1324:L1MB8:L1:LINE
MER91A_dup1688:MER91A:hAT-Tip100:DNA	MER58A_dup6657:MER58A:hAT-Charlie:DNA	L1PB1_dup2087:L1PB1:L1:LINE	L1ME2z_dup4736:L1ME2z:L1:LINE
Tigger1_dup1124:Tigger1:TcMar-Tigger:DNA	Tigger1_dup12068:Tigger1:TcMar-Tigger:DNA	L2_dup54017:L2:L2:LINE	L1PA2_dup4911:L1PA2:L1:LINE
MER58B_dup1995:MER58B:hAT-Charlie:DNA	Tigger1_dup8074:Tigger1:TcMar-Tigger:DNA	L2a_dup39691:L2a:L2:LINE	L1M4_dup18008:L1M4:L1:LINE
MER20_dup7605:MER20:hAT-Charlie:DNA	Charlie2b_dup3211:Charlie2b:hAT-Charlie:DNA	L1PA6_dup1841:L1PA6:L1:LINE	L2a_dup148555:L2a:L2:LINE
MER5B_dup204:MER5B:hAT-Charlie:DNA	MER20_dup10859:MER20:hAT-Charlie:DNA	L1MC3_dup953:L1MC3:L1:LINE	L2_dup8098:L2:L2:LINE
MER63B_dup2198:MER63B:hAT-Blackjack:DNA	MER58D_dup664:MER58D:hAT-Charlie:DNA	L1P4_dup2357:L1P4:L1:LINE	L1PA14_dup32:L1PA14:L1:LINE
MER5A_dup12882:MER5A:hAT-Charlie:DNA	Tigger17a_dup1950:Tigger17a:TcMar-Tigger:DNA	L1M5_dup49103:L1M5:L1:LINE	L1PA15_dup7633:L1PA15:L1:LINE
Charlie4a_dup1652:Charlie4a:hAT-Charlie:DNA	Tigger15a_dup2677:Tigger15a:TcMar-Tigger:DNA	L2_dup53296:L2:L2:LINE	L1PA2_dup4625:L1PA2:L1:LINE
MER5A_dup28592:MER5A:hAT-Charlie:DNA	MER5A_dup13701:MER5A:hAT-Charlie:DNA	L1M4_dup9320:L1M4:L1:LINE	L1MEg_dup7066:L1MEg:L1:LINE
Cheshire_dup95:Cheshire:hAT-Charlie:DNA	MER44B_dup1075:MER44B:TcMar-Tigger:DNA	L1MC4_dup3091:L1MC4:L1:LINE	HAL1_dup21298:HAL1:L1:LINE
MER20_dup3049:MER20:hAT-Charlie:DNA	Tigger3c_dup892:Tigger3c:TcMar-Tigger:DNA	L1PA2_dup4270:L1PA2:L1:LINE	L1MB3_dup12535:L1MB3:L1:LINE
MER5A_dup14139:MER5A:hAT-Charlie:DNA	MER5A1_dup6489:MER5A1:hAT-Charlie:DNA	L1M3f_dup604:L1M3f:L1:LINE	L3_dup28925:L3:CR1:LINE
MER2_dup3032:MER2:TcMar-Tigger:DNA	Tigger1_dup4420:Tigger1:TcMar-Tigger:DNA	L1PREC2_dup6599:L1PREC2:L1:LINE	L2c_dup74660:L2c:L2:LINE
MER20_dup761:MER20:hAT-Charlie:DNA	Charlie1b_dup2065:Charlie1b:hAT-Charlie:DNA	L1M4_dup13241:L1M4:L1:LINE	L1PA10_dup5166:L1PA10:L1:LINE
UCON8_dup138:UCON8:DNA:DNA	Charlie1a_dup2795:Charlie1a:hAT-Charlie:DNA	L1PA8_dup4607:L1PA8:L1:LINE	L1PA6_dup1922:L1PA6:L1:LINE
Tigger19b_dup1129:Tigger19b:TcMar-Tigger:DNA	Tigger8_dup852:Tigger8:TcMar-Tigger:DNA	L2b_dup48670:L2b:L2:LINE	L1PA15_dup4405:L1PA15:L1:LINE
Tigger1_dup11130:Tigger1:TcMar-Tigger:DNA	Tigger1_dup1418:Tigger1:TcMar-Tigger:DNA	L2c_dup130735:L2c:L2:LINE	L1M2_dup3699:L1M2:L1:LINE
MER2B_dup778:MER2B:TcMar-Tigger:DNA	MER5A1_dup13712:MER5A1:hAT-Charlie:DNA	L2c_dup62306:L2c:L2:LINE	L2a_dup102797:L2a:L2:LINE
Tigger1_dup5770:Tigger1:TcMar-Tigger:DNA	Tigger15a_dup3328:Tigger15a:TcMar-Tigger:DNA	L2c_dup8193:L2c:L2:LINE	L1ME4b_dup17810:L1ME4b:L1:LINE
MER102c_dup3202:MER102c:hAT-Charlie:DNA	Tigger15a_dup1316:Tigger15a:TcMar-Tigger:DNA	L2a_dup105322:L2a:L2:LINE	L2b_dup17574:L2b:L2:LINE
Tigger4b_dup105:Tigger4b:TcMar-Tigger:DNA	MER58A_dup5530:MER58A:hAT-Charlie:DNA	L1M2_dup8742:L1M2:L1:LINE	L1ME4a_dup10134:L1ME4a:L1:LINE
MER5A_dup1940:MER5A:hAT-Charlie:DNA	Charlie17a_dup597:Charlie17a:hAT-Charlie:DNA	L1ME1_dup16010:L1ME1:L1:LINE	L1MEg_dup5404:L1MEg:L1:LINE
BLACKJACK_dup1315:BLACKJACK:hAT-Blackjack:DNA	Arthur1_dup1243:Arthur1:hAT-Tip100:DNA	L2b_dup80018:L2b:L2:LINE	L3b_dup826:L3b:CR1:LINE
Charlie4_dup66:Charlie4:hAT-Charlie:DNA	Tigger1a_Art_dup247:Tigger1a_Art:TcMar-Tigger:DNA	L1PA6_dup3155:L1PA6:L1:LINE	L1PA7_dup1360:L1PA7:L1:LINE
MER104_dup1872:MER104:TcMar-Tc2:DNA	MER5A_dup11816:MER5A:hAT-Charlie:DNA	L1PA7_dup10611:L1PA7:L1:LINE	L2a_dup86945:L2a:L2:LINE
Chap1_Mam_dup1200:Chap1_Mam:hAT-Charlie:DNA	MER113_dup3213:MER113:hAT-Charlie:DNA	L1MA4A_dup6019:L1MA4A:L1:LINE	L1MEg_dup6202:L1MEg:L1:LINE
Tigger4a_dup1410:Tigger4a:TcMar-Tigger:DNA	MER113_dup3648:MER113:hAT-Charlie:DNA	L1PB1_dup12035:L1PB1:L1:LINE	L1ME2_dup310:L1ME2:L1:LINE
MER5B_dup9888:MER5B:hAT-Charlie:DNA	Tigger14a_dup234:Tigger14a:TcMar-Tigger:DNA	L1MC5_dup5251:L1MC5:L1:LINE	L2b_dup54630:L2b:L2:LINE
MER106B_dup91:MER106B:hAT-Charlie:DNA	MER44A_dup232:MER44A:TcMar-Tigger:DNA	L1MC5_dup12760:L1MC5:L1:LINE	L1MEb_dup1633:L1MEb:L1:LINE
Charlie2b_dup3460:Charlie2b:hAT-Charlie:DNA	MER81_dup2965:MER81:hAT-Blackjack:DNA	HAL1_dup1602:HAL1:L1:LINE	L1MC1_dup5119:L1MC1:L1:LINE
MER44A_dup1728:MER44A:TcMar-Tigger:DNA	Charlie4z_dup2649:Charlie4z:hAT-Charlie:DNA	L1M3_dup727:L1M3:L1:LINE	L1M2_dup1543:L1M2:L1:LINE
Tigger2a_dup2968:Tigger2a:TcMar-Tigger:DNA	Tigger2b_Pri_dup324:Tigger2b_Pri:TcMar-Tigger:DNA	L2c_dup87350:L2c:L2:LINE	L1MD_dup1062:L1MD:L1:LINE
MER33_dup697:MER33:hAT-Charlie:DNA	MER20B_dup85:MER20B:hAT-Charlie:DNA	L1ME4a_dup4452:L1ME4a:L1:LINE	HAL1M8_dup1128:HAL1M8:L1:LINE
Charlie4z_dup5230:Charlie4z:hAT-Charlie:DNA	Charlie4z_dup2436:Charlie4z:hAT-Charlie:DNA	L1MA5A_dup2016:L1MA5A:L1:LINE	L1P4_dup1923:L1P4:L1:LINE
MER53_dup979:MER53:hAT:DNA	MER58A_dup4257:MER58A:hAT-Charlie:DNA	L2a_dup11680:L2a:L2:LINE	L1MD1_dup3813:L1MD1:L1:LINE
Charlie29a_dup886:Charlie29a:hAT-Charlie:DNA	MER20_dup14287:MER20:hAT-Charlie:DNA	L1MC5_dup7033:L1MC5:L1:LINE	L1ME4a_dup3211:L1ME4a:L1:LINE
Tigger3b_dup6289:Tigger3b:TcMar-Tigger:DNA	MER5B_dup16517:MER5B:hAT-Charlie:DNA	L2a_dup11685:L2a:L2:LINE	L1P3_dup17:L1P3:L1:LINE
Tigger15a_dup4783:Tigger15a:TcMar-Tigger:DNA	MER104_dup865:MER104:TcMar-Tc2:DNA	L1MB5_dup4337:L1MB5:L1:LINE	L2a_dup24196:L2a:L2:LINE
Tigger17a_dup885:Tigger17a:TcMar-Tigger:DNA	Tigger20a_dup952:Tigger20a:TcMar-Tigger:DNA	L1MD_dup7254:L1MD:L1:LINE	L2c_dup65117:L2c:L2:LINE
Chap1_Mam_dup712:Chap1_Mam:hAT-Charlie:DNA	Charlie4z_dup5226:Charlie4z:hAT-Charlie:DNA	L1PA15_dup7344:L1PA15:L1:LINE	L1PA7_dup285:L1PA7:L1:LINE
Tigger1_dup11675:Tigger1:TcMar-Tigger:DNA	Kanga1c_dup124:Kanga1c:TcMar-Tc2:DNA	L1ME1_dup7404:L1ME1:L1:LINE	L2b_dup6040:L2b:L2:LINE
MER58C_dup584:MER58C:hAT-Charlie:DNA	MER1B_dup3763:MER1B:hAT-Charlie:DNA	L1MA1_dup3961:L1MA1:L1:LINE	L1PA14_dup826:L1PA14:L1:LINE
MER2_dup6053:MER2:TcMar-Tigger:DNA	Charlie18a_dup1849:Charlie18a:hAT-Charlie:DNA	L2c_dup71260:L2c:L2:LINE	L2b_dup84917:L2b:L2:LINE
Tigger12_dup278:Tigger12:TcMar-Tigger:DNA	OldhAT1_dup920:OldhAT1:hAT-Ac:DNA	L1MA3_dup5938:L1MA3:L1:LINE	L2a_dup110094:L2a:L2:LINE
ORSL-2b_dup391:ORSL-2b:hAT-Tip100:DNA	Arthur1B_dup1061:Arthur1B:hAT-Tip100:DNA	L2_dup36959:L2:L2:LINE	L1PA16_dup10152:L1PA16:L1:LINE
Tigger2a_dup1316:Tigger2a:TcMar-Tigger:DNA	MER20_dup14328:MER20:hAT-Charlie:DNA	L1MEg_dup3016:L1MEg:L1:LINE	L2a_dup86956:L2a:L2:LINE
MER5A1_dup10344:MER5A1:hAT-Charlie:DNA	MER119_dup430:MER119:hAT-Charlie:DNA	L1MA8_dup6354:L1MA8:L1:LINE	L1M4_dup2168:L1M4:L1:LINE
MER2_dup9006:MER2:TcMar-Tigger:DNA	Arthur1B_dup1108:Arthur1B:hAT-Tip100:DNA	L1MA9_dup10571:L1MA9:L1:LINE	L1MB3_dup8251:L1MB3:L1:LINE
MER44B_dup64:MER44B:TcMar-Tigger:DNA	Charlie23a_dup308:Charlie23a:hAT-Charlie:DNA	L1PA6_dup2970:L1PA6:L1:LINE	L1MC4_dup19433:L1MC4:L1:LINE
MER47C_dup597:MER47C:TcMar-Tigger:DNA	Charlie15a_dup495:Charlie15a:hAT-Charlie:DNA	L2c_dup87351:L2c:L2:LINE	L1MC4a_dup8695:L1MC4a:L1:LINE
Tigger15a_dup1584:Tigger15a:TcMar-Tigger:DNA	Chap1_Mam_dup427:Chap1_Mam:hAT-Charlie:DNA	L1MA8_dup10322:L1MA8:L1:LINE	L2b_dup78499:L2b:L2:LINE
Charlie2a_dup2088:Charlie2a:hAT-Charlie:DNA	MER53_dup5135:MER53:hAT:DNA	HAL1ME_dup5568:HAL1ME:L1:LINE	L1PA12_dup161:L1PA12:L1:LINE
MamRep137_dup1208:MamRep137:TcMar-Tigger:DNA	MER58B_dup3943:MER58B:hAT-Charlie:DNA	L1ME1_dup26326:L1ME1:L1:LINE	L2_dup32821:L2:L2:LINE
MER81_dup2318:MER81:hAT-Blackjack:DNA	MER113_dup1127:MER113:hAT-Charlie:DNA	L1PA6_dup2605:L1PA6:L1:LINE	L2a_dup146873:L2a:L2:LINE
MER45B_dup411:MER45B:hAT-Tip100:DNA	MER1B_dup76:MER1B:hAT-Charlie:DNA	L2_dup20693:L2:L2:LINE	L1MEf_dup6018:L1MEf:L1:LINE
MER58A_dup5632:MER58A:hAT-Charlie:DNA	Tigger1_dup3595:Tigger1:TcMar-Tigger:DNA	L1ME4b_dup21402:L1ME4b:L1:LINE	L2a_dup159081:L2a:L2:LINE
MER44B_dup2034:MER44B:TcMar-Tigger:DNA	Tigger3a_dup1256:Tigger3a:TcMar-Tigger:DNA	L1PREC2_dup223:L1PREC2:L1:LINE	L2a_dup44351:L2a:L2:LINE
Tigger2_dup1512:Tigger2:TcMar-Tigger:DNA	Tigger16b_dup1017:Tigger16b:TcMar-Tigger:DNA	L1ME4a_dup4453:L1ME4a:L1:LINE	L1MA5A_dup1860:L1MA5A:L1:LINE
Tigger20a_dup414:Tigger20a:TcMar-Tigger:DNA	Tigger19a_dup2916:Tigger19a:TcMar-Tigger:DNA	L1PA10_dup2711:L1PA10:L1:LINE	L1ME3Cz_dup4987:L1ME3Cz:L1:LINE
MER58B_dup6325:MER58B:hAT-Charlie:DNA	MER20_dup14958:MER20:hAT-Charlie:DNA	L1PA16_dup12131:L1PA16:L1:LINE	L2c_dup18061:L2c:L2:LINE
Charlie21a_dup513:Charlie21a:hAT-Charlie:DNA	Charlie19a_dup130:Charlie19a:hAT-Charlie:DNA	L1PB1_dup10989:L1PB1:L1:LINE	L1PA16_dup7250:L1PA16:L1:LINE
MER112_dup325:MER112:hAT-Charlie:DNA	Charlie19a_dup1060:Charlie19a:hAT-Charlie:DNA	L1M2_dup8763:L1M2:L1:LINE	L2_dup22102:L2:L2:LINE
Tigger2a_dup1683:Tigger2a:TcMar-Tigger:DNA	MER102b_dup2068:MER102b:hAT-Charlie:DNA	L1PA6_dup2681:L1PA6:L1:LINE	L1M5_dup17955:L1M5:L1:LINE
Tigger4a_dup3078:Tigger4a:TcMar-Tigger:DNA	MER1A_dup1062:MER1A:hAT-Charlie:DNA	L4_B_Mam_dup664:L4_B_Mam:RTE-X:LINE	L1PA2_dup2772:L1PA2:L1:LINE
MER2_dup2293:MER2:TcMar-Tigger:DNA	Charlie22a_dup918:Charlie22a:hAT-Charlie:DNA	L1PB1_dup11181:L1PB1:L1:LINE	L1ME3A_dup578:L1ME3A:L1:LINE
MER5A_dup31300:MER5A:hAT-Charlie:DNA	MER5A_dup14794:MER5A:hAT-Charlie:DNA	L1PB1_dup5469:L1PB1:L1:LINE	L2b_dup87516:L2b:L2:LINE
Charlie4z_dup1622:Charlie4z:hAT-Charlie:DNA	Charlie1a_dup942:Charlie1a:hAT-Charlie:DNA	L1MD1_dup6529:L1MD1:L1:LINE	L1PB1_dup8792:L1PB1:L1:LINE
MER103C_dup5190:MER103C:hAT-Charlie:DNA	MER106B_dup589:MER106B:hAT-Charlie:DNA	L1PA13_dup887:L1PA13:L1:LINE	L1M4_dup18641:L1M4:L1:LINE
Tigger3c_dup2385:Tigger3c:TcMar-Tigger:DNA	MER113_dup1263:MER113:hAT-Charlie:DNA	L1PA7_dup5734:L1PA7:L1:LINE	L1MEc_dup7080:L1MEc:L1:LINE
Charlie29a_dup1327:Charlie29a:hAT-Charlie:DNA	Tigger1_dup10192:Tigger1:TcMar-Tigger:DNA	L2-1_AMi_dup254:L2-1_AMi:L2:LINE	L1MA5_dup66:L1MA5:L1:LINE
OldhAT1_dup2220:OldhAT1:hAT-Ac:DNA	Tigger1_dup11119:Tigger1:TcMar-Tigger:DNA	L1M5_dup44741:L1M5:L1:LINE	L1MC1_dup9439:L1MC1:L1:LINE
MER5A1_dup7812:MER5A1:hAT-Charlie:DNA	Charlie4_dup53:Charlie4:hAT-Charlie:DNA	L1MEi_dup4322:L1MEi:L1:LINE	L1MCa_dup7074:L1MCa:L1:LINE
MER63B_dup184:MER63B:hAT-Blackjack:DNA	MER45A_dup725:MER45A:hAT-Tip100:DNA	L1M1_dup4692:L1M1:L1:LINE	L1PA7_dup12071:L1PA7:L1:LINE
Charlie9_dup883:Charlie9:hAT-Charlie:DNA	MER45A_dup1585:MER45A:hAT-Tip100:DNA	L1PA14_dup1679:L1PA14:L1:LINE	L1M4_dup7508:L1M4:L1:LINE
MER104_dup1486:MER104:TcMar-Tc2:DNA	Charlie7a_dup755:Charlie7a:hAT-Charlie:DNA	L1PA16_dup1470:L1PA16:L1:LINE	L1MC_dup1656:L1MC:L1:LINE
MER5B_dup8044:MER5B:hAT-Charlie:DNA	MER47B_dup16:MER47B:TcMar-Tigger:DNA	L2b_dup78981:L2b:L2:LINE	L1M4c_dup262:L1M4c:L1:LINE
MamTip2_dup1888:MamTip2:hAT-Tip100:DNA	MER53_dup3057:MER53:hAT:DNA	L2c_dup113308:L2c:L2:LINE	L2b_dup13570:L2b:L2:LINE
Charlie29a_dup1062:Charlie29a:hAT-Charlie:DNA	MER46C_dup1444:MER46C:TcMar-Tigger:DNA	L1ME1_dup26094:L1ME1:L1:LINE	L2a_dup84964:L2a:L2:LINE
Tigger1_dup3011:Tigger1:TcMar-Tigger:DNA	Charlie10_dup35:Charlie10:hAT-Charlie:DNA	HAL1_dup1791:HAL1:L1:LINE	L1MC5_dup10075:L1MC5:L1:LINE
MER63D_dup1495:MER63D:hAT-Blackjack:DNA	Tigger3b_dup5229:Tigger3b:TcMar-Tigger:DNA	L1PB1_dup6570:L1PB1:L1:LINE	L1M4c_dup2405:L1M4c:L1:LINE
Chap1_Mam_dup713:Chap1_Mam:hAT-Charlie:DNA	MER5A_dup1384:MER5A:hAT-Charlie:DNA	L1ME4c_dup4136:L1ME4c:L1:LINE	L3_dup5149:L3:CR1:LINE
Charlie2a_dup635:Charlie2a:hAT-Charlie:DNA	Tigger3b_dup809:Tigger3b:TcMar-Tigger:DNA	L1MEg_dup9089:L1MEg:L1:LINE	L1MC4a_dup2733:L1MC4a:L1:LINE
Looper_dup343:Looper:PiggyBac:DNA	MER2B_dup78:MER2B:TcMar-Tigger:DNA	L1ME4b_dup1517:L1ME4b:L1:LINE	L3_dup3324:L3:CR1:LINE
MamRep4096_dup1073:MamRep4096:hAT-Tip100:DNA	MER3_dup5763:MER3:hAT-Charlie:DNA	L2b_dup60264:L2b:L2:LINE	L1MB7_dup13691:L1MB7:L1:LINE
MER30_dup497:MER30:hAT-Charlie:DNA	Tigger4a_dup1818:Tigger4a:TcMar-Tigger:DNA	HAL1_dup279:HAL1:L1:LINE	L1MB4_dup5842:L1MB4:L1:LINE
Charlie4a_dup1932:Charlie4a:hAT-Charlie:DNA	MER112_dup2449:MER112:hAT-Charlie:DNA	L1ME4b_dup19068:L1ME4b:L1:LINE	L1MB3_dup14219:L1MB3:L1:LINE
MER5A_dup28439:MER5A:hAT-Charlie:DNA	MamRep434_dup1401:MamRep434:TcMar-Tigger:DNA	L1MEd_dup11625:L1MEd:L1:LINE	L1ME2_dup6789:L1ME2:L1:LINE
MER33_dup5967:MER33:hAT-Charlie:DNA	MER8_dup856:MER8:TcMar-Tigger:DNA	L1M4_dup9360:L1M4:L1:LINE	L1MA4_dup701:L1MA4:L1:LINE
Tigger15a_dup895:Tigger15a:TcMar-Tigger:DNA	Kanga1d_dup601:Kanga1d:TcMar-Tc2:DNA	L1MB7_dup22129:L1MB7:L1:LINE	L1PA12_dup33:L1PA12:L1:LINE
Tigger17a_dup1115:Tigger17a:TcMar-Tigger:DNA	MamRep1879_dup884:MamRep1879:hAT-Tip100:DNA	L2c_dup54811:L2c:L2:LINE	L1MC5_dup7455:L1MC5:L1:LINE
MER102b_dup2779:MER102b:hAT-Charlie:DNA	Arthur1_dup1078:Arthur1:hAT-Tip100:DNA	L2b_dup46443:L2b:L2:LINE	L1MEa_dup7:L1MEa:L1:LINE
MER5A_dup23259:MER5A:hAT-Charlie:DNA	MER45A_dup2220:MER45A:hAT-Tip100:DNA	L3_dup22832:L3:CR1:LINE	L1PA16_dup5818:L1PA16:L1:LINE
Tigger3a_dup323:Tigger3a:TcMar-Tigger:DNA	MER58A_dup364:MER58A:hAT-Charlie:DNA	L1ME2_dup883:L1ME2:L1:LINE	L4_A_Mam_dup3291:L4_A_Mam:RTE-X:LINE
MER20_dup12736:MER20:hAT-Charlie:DNA	MER5A_dup9246:MER5A:hAT-Charlie:DNA	L1MB3_dup9460:L1MB3:L1:LINE	L1MB7_dup7229:L1MB7:L1:LINE
MER5A_dup11553:MER5A:hAT-Charlie:DNA	Tigger3b_dup316:Tigger3b:TcMar-Tigger:DNA	L1MB7_dup10428:L1MB7:L1:LINE	L1MD_dup2671:L1MD:L1:LINE
MER30_dup2674:MER30:hAT-Charlie:DNA	MER5A_dup30679:MER5A:hAT-Charlie:DNA	L1ME1_dup23005:L1ME1:L1:LINE	L1PB1_dup10251:L1PB1:L1:LINE
MER33_dup14:MER33:hAT-Charlie:DNA	Tigger19b_dup913:Tigger19b:TcMar-Tigger:DNA	L2_dup4516:L2:L2:LINE	L1PA17_dup1354:L1PA17:L1:LINE
Kanga1d_dup279:Kanga1d:TcMar-Tc2:DNA	MER5B_dup21316:MER5B:hAT-Charlie:DNA	L1ME3G_dup8912:L1ME3G:L1:LINE	L2b_dup10855:L2b:L2:LINE
MER63B_dup946:MER63B:hAT-Blackjack:DNA	MER5A_dup11501:MER5A:hAT-Charlie:DNA	L1PB1_dup1360:L1PB1:L1:LINE	L1MC1_dup12373:L1MC1:L1:LINE
MER5A1_dup956:MER5A1:hAT-Charlie:DNA	Charlie1b_dup3001:Charlie1b:hAT-Charlie:DNA	L1MA6_dup601:L1MA6:L1:LINE	L1MA6_dup717:L1MA6:L1:LINE
Tigger19b_dup3142:Tigger19b:TcMar-Tigger:DNA	Tigger12c_dup138:Tigger12c:TcMar-Tigger:DNA	L1PA13_dup6596:L1PA13:L1:LINE	L1MA4A_dup4276:L1MA4A:L1:LINE
MER135_dup126:MER135:DNA:DNA	Charlie23a_dup245:Charlie23a:hAT-Charlie:DNA	L1MC2_dup240:L1MC2:L1:LINE	L1MB5_dup4442:L1MB5:L1:LINE
Tigger1_dup9476:Tigger1:TcMar-Tigger:DNA	MER58A_dup8742:MER58A:hAT-Charlie:DNA	L1ME2z_dup5482:L1ME2z:L1:LINE	L1MC4_dup12838:L1MC4:L1:LINE
HSMAR2_dup1322:HSMAR2:TcMar-Mariner:DNA	MER58A_dup2419:MER58A:hAT-Charlie:DNA	L1PA3_dup10598:L1PA3:L1:LINE	L1PA16_dup3529:L1PA16:L1:LINE
MER2_dup8918:MER2:TcMar-Tigger:DNA	MER8_dup569:MER8:TcMar-Tigger:DNA	L1PA7_dup12541:L1PA7:L1:LINE	L2_dup41018:L2:L2:LINE
OldhAT1_dup2275:OldhAT1:hAT-Ac:DNA	MER5A_dup19222:MER5A:hAT-Charlie:DNA	L1PA17_dup2006:L1PA17:L1:LINE	L1PA4_dup4968:L1PA4:L1:LINE
MER113_dup2917:MER113:hAT-Charlie:DNA	MER1B_dup4685:MER1B:hAT-Charlie:DNA	L2b_dup28756:L2b:L2:LINE	L2a_dup161900:L2a:L2:LINE
Tigger1_dup2215:Tigger1:TcMar-Tigger:DNA	MER5A_dup26325:MER5A:hAT-Charlie:DNA	L1MEi_dup2651:L1MEi:L1:LINE	L3_dup6025:L3:CR1:LINE
Charlie24_dup1169:Charlie24:hAT-Charlie:DNA	MER33_dup4152:MER33:hAT-Charlie:DNA	L1PA6_dup5172:L1PA6:L1:LINE	L1M5_dup48252:L1M5:L1:LINE
Tigger6a_dup396:Tigger6a:TcMar-Tigger:DNA	MER5B_dup23225:MER5B:hAT-Charlie:DNA	L1PA7_dup6093:L1PA7:L1:LINE	L1PA17_dup387:L1PA17:L1:LINE
MER112_dup2211:MER112:hAT-Charlie:DNA	MER20_dup5741:MER20:hAT-Charlie:DNA	L1MB8_dup9940:L1MB8:L1:LINE	L1MD_dup3065:L1MD:L1:LINE
MER58A_dup9736:MER58A:hAT-Charlie:DNA	Tigger15a_dup900:Tigger15a:TcMar-Tigger:DNA	L1PB1_dup12814:L1PB1:L1:LINE	L1ME3F_dup629:L1ME3F:L1:LINE
MER5B_dup6416:MER5B:hAT-Charlie:DNA	MER5A_dup10914:MER5A:hAT-Charlie:DNA	L2a_dup96174:L2a:L2:LINE	L1MD2_dup10591:L1MD2:L1:LINE
MamRep38_dup825:MamRep38:hAT:DNA	Chap1_Mam_dup481:Chap1_Mam:hAT-Charlie:DNA	L1PA4_dup234:L1PA4:L1:LINE	L1MA2_dup2603:L1MA2:L1:LINE
MER46C_dup1144:MER46C:TcMar-Tigger:DNA	Charlie15b_dup1644:Charlie15b:hAT-Charlie:DNA	L1MDa_dup4823:L1MDa:L1:LINE	L1ME4b_dup14325:L1ME4b:L1:LINE
OldhAT1_dup3172:OldhAT1:hAT-Ac:DNA	Tigger17c_dup700:Tigger17c:TcMar-Tigger:DNA	L2a_dup7928:L2a:L2:LINE	L2_dup46668:L2:L2:LINE
Tigger1_dup732:Tigger1:TcMar-Tigger:DNA	Tigger2a_dup2261:Tigger2a:TcMar-Tigger:DNA	L1MB7_dup19097:L1MB7:L1:LINE	L1MEh_dup2431:L1MEh:L1:LINE
Charlie8_dup2854:Charlie8:hAT-Charlie:DNA	Charlie2b_dup2112:Charlie2b:hAT-Charlie:DNA	L1MA9_dup10565:L1MA9:L1:LINE	L1PA15_dup8089:L1PA15:L1:LINE
Tigger3a_dup832:Tigger3a:TcMar-Tigger:DNA	MER5A1_dup13112:MER5A1:hAT-Charlie:DNA	L1MC4a_dup9079:L1MC4a:L1:LINE	L1PA6_dup2336:L1PA6:L1:LINE
MER58A_dup5453:MER58A:hAT-Charlie:DNA	Looper_dup165:Looper:PiggyBac:DNA	L1PREC2_dup5714:L1PREC2:L1:LINE	L2c_dup108067:L2c:L2:LINE
Tigger17c_dup213:Tigger17c:TcMar-Tigger:DNA	MER8_dup1483:MER8:TcMar-Tigger:DNA	L1MEf_dup3422:L1MEf:L1:LINE	L1MB3_dup3898:L1MB3:L1:LINE
Charlie21a_dup195:Charlie21a:hAT-Charlie:DNA	MER5B_dup5492:MER5B:hAT-Charlie:DNA	L2a_dup149148:L2a:L2:LINE	L1PA16_dup11720:L1PA16:L1:LINE
Charlie13a_dup90:Charlie13a:hAT-Charlie:DNA	MER5B_dup21702:MER5B:hAT-Charlie:DNA	L1MC_dup5187:L1MC:L1:LINE	L2c_dup104954:L2c:L2:LINE
MER20_dup1476:MER20:hAT-Charlie:DNA	MER94B_dup80:MER94B:hAT-Blackjack:DNA	L1MCa_dup733:L1MCa:L1:LINE	HAL1_dup13607:HAL1:L1:LINE
MER5B_dup24052:MER5B:hAT-Charlie:DNA	MER113_dup1997:MER113:hAT-Charlie:DNA	L1PBa_dup6:L1PBa:L1:LINE	L1MEg_dup12504:L1MEg:L1:LINE
MamRep434_dup1869:MamRep434:TcMar-Tigger:DNA	MER5B_dup10203:MER5B:hAT-Charlie:DNA	L1MC4_dup20477:L1MC4:L1:LINE	L1ME1_dup27850:L1ME1:L1:LINE
MER102a_dup1825:MER102a:hAT-Charlie:DNA	Tigger1_dup8701:Tigger1:TcMar-Tigger:DNA	L2_dup55139:L2:L2:LINE	L2a_dup90978:L2a:L2:LINE
Charlie22a_dup868:Charlie22a:hAT-Charlie:DNA	MER5A_dup18706:MER5A:hAT-Charlie:DNA	L1MB7_dup20321:L1MB7:L1:LINE	L2b_dup1418:L2b:L2:LINE
MER63B_dup1525:MER63B:hAT-Blackjack:DNA	MER5A_dup24880:MER5A:hAT-Charlie:DNA	L1M4_dup20034:L1M4:L1:LINE	L1M4b_dup2055:L1M4b:L1:LINE
Charlie2b_dup3464:Charlie2b:hAT-Charlie:DNA	MER30_dup321:MER30:hAT-Charlie:DNA	L2a_dup95181:L2a:L2:LINE	L1MEf_dup42:L1MEf:L1:LINE
MER103C_dup1971:MER103C:hAT-Charlie:DNA	MER5A1_dup3295:MER5A1:hAT-Charlie:DNA	L1M3de_dup192:L1M3de:L1:LINE	L1ME4b_dup19567:L1ME4b:L1:LINE
MER5A1_dup3552:MER5A1:hAT-Charlie:DNA	Tigger1_dup8977:Tigger1:TcMar-Tigger:DNA	L1PA4_dup5627:L1PA4:L1:LINE	L2_dup35675:L2:L2:LINE
MER20B_dup2262:MER20B:hAT-Charlie:DNA	MER5A1_dup2556:MER5A1:hAT-Charlie:DNA	L2a_dup138633:L2a:L2:LINE	L2a_dup19821:L2a:L2:LINE
MER113_dup537:MER113:hAT-Charlie:DNA	MER5B_dup3561:MER5B:hAT-Charlie:DNA	L1PA5_dup333:L1PA5:L1:LINE	L1M4b_dup924:L1M4b:L1:LINE
Charlie4a_dup536:Charlie4a:hAT-Charlie:DNA	MER20_dup1277:MER20:hAT-Charlie:DNA	L1PA7_dup10601:L1PA7:L1:LINE	L1MDa_dup2251:L1MDa:L1:LINE
MER94_dup3122:MER94:hAT-Blackjack:DNA	MER3_dup6975:MER3:hAT-Charlie:DNA	L1PA8A_dup1580:L1PA8A:L1:LINE	L2c_dup7244:L2c:L2:LINE
MER20_dup3044:MER20:hAT-Charlie:DNA	MER2_dup3736:MER2:TcMar-Tigger:DNA	L2b_dup56112:L2b:L2:LINE	L1MC4_dup13651:L1MC4:L1:LINE
MER5B_dup10118:MER5B:hAT-Charlie:DNA	Charlie4a_dup2237:Charlie4a:hAT-Charlie:DNA	L1PA3_dup6599:L1PA3:L1:LINE	L1MC4_dup1059:L1MC4:L1:LINE
MER1B_dup3553:MER1B:hAT-Charlie:DNA	Charlie4z_dup3903:Charlie4z:hAT-Charlie:DNA	L1PB1_dup1358:L1PB1:L1:LINE	L1MB2_dup719:L1MB2:L1:LINE
MER117_dup1675:MER117:hAT-Charlie:DNA	MER46C_dup2732:MER46C:TcMar-Tigger:DNA	L1MEc_dup11567:L1MEc:L1:LINE	L2a_dup40177:L2a:L2:LINE
Charlie15a_dup334:Charlie15a:hAT-Charlie:DNA	Tigger15a_dup3329:Tigger15a:TcMar-Tigger:DNA	L1MA2_dup5094:L1MA2:L1:LINE	L1MC4a_dup5254:L1MC4a:L1:LINE
MER58C_dup2337:MER58C:hAT-Charlie:DNA	Tigger15a_dup737:Tigger15a:TcMar-Tigger:DNA	L1PA3_dup7406:L1PA3:L1:LINE	L1MC4_dup9004:L1MC4:L1:LINE
Tigger1_dup386:Tigger1:TcMar-Tigger:DNA	MamTip2_dup3413:MamTip2:hAT-Tip100:DNA	L2a_dup36847:L2a:L2:LINE	L1ME1_dup27847:L1ME1:L1:LINE
Charlie15b_dup1211:Charlie15b:hAT-Charlie:DNA	MER102c_dup2572:MER102c:hAT-Charlie:DNA	L1MCc_dup224:L1MCc:L1:LINE	L1MB7_dup13028:L1MB7:L1:LINE
Zaphod_dup1535:Zaphod:hAT-Tip100:DNA	MER96_dup502:MER96:hAT-Tip100:DNA	L1ME1_dup2941:L1ME1:L1:LINE	L1M4_dup7515:L1M4:L1:LINE
Charlie1a_dup3219:Charlie1a:hAT-Charlie:DNA	MER58B_dup6021:MER58B:hAT-Charlie:DNA	L1PB1_dup11372:L1PB1:L1:LINE	L1ME4a_dup29720:L1ME4a:L1:LINE
Charlie4z_dup4811:Charlie4z:hAT-Charlie:DNA	MER5A_dup15626:MER5A:hAT-Charlie:DNA	L1PB2_dup585:L1PB2:L1:LINE	L1ME3A_dup14863:L1ME3A:L1:LINE
Charlie20a_dup434:Charlie20a:hAT-Charlie:DNA	MER103C_dup7611:MER103C:hAT-Charlie:DNA	L1MB7_dup2295:L1MB7:L1:LINE	L2a_dup6682:L2a:L2:LINE
MER20B_dup301:MER20B:hAT-Charlie:DNA	MER91A_dup2691:MER91A:hAT-Tip100:DNA	L1M3de_dup189:L1M3de:L1:LINE	L1ME1_dup25923:L1ME1:L1:LINE
MamTip2_dup3391:MamTip2:hAT-Tip100:DNA	MER6B_dup595:MER6B:TcMar-Tigger:DNA	X7A_LINE_dup802:X7A_LINE:CR1:LINE	L2b_dup22043:L2b:L2:LINE
MER1A_dup2624:MER1A:hAT-Charlie:DNA	MER117_dup867:MER117:hAT-Charlie:DNA	L1MDa_dup4602:L1MDa:L1:LINE	L1PA8_dup300:L1PA8:L1:LINE
MER20_dup8144:MER20:hAT-Charlie:DNA	Tigger19b_dup1740:Tigger19b:TcMar-Tigger:DNA	L1MC1_dup10637:L1MC1:L1:LINE	L1MB2_dup5667:L1MB2:L1:LINE
MamRep137_dup1228:MamRep137:TcMar-Tigger:DNA	Tigger19a_dup339:Tigger19a:TcMar-Tigger:DNA	L1M3c_dup423:L1M3c:L1:LINE	L2a_dup126832:L2a:L2:LINE
MER104_dup436:MER104:TcMar-Tc2:DNA	Charlie26a_dup94:Charlie26a:hAT-Charlie:DNA	L1MC5_dup411:L1MC5:L1:LINE	L1MEg_dup6081:L1MEg:L1:LINE
MER3_dup6845:MER3:hAT-Charlie:DNA	MER5A_dup25327:MER5A:hAT-Charlie:DNA	L1ME3A_dup5579:L1ME3A:L1:LINE	L2a_dup68701:L2a:L2:LINE
MER115_dup827:MER115:hAT-Tip100:DNA	MER5A_dup26333:MER5A:hAT-Charlie:DNA	L2c_dup125457:L2c:L2:LINE	L1MEd_dup2799:L1MEd:L1:LINE
Charlie22a_dup902:Charlie22a:hAT-Charlie:DNA	MER5A_dup2200:MER5A:hAT-Charlie:DNA	HAL1b_dup3691:HAL1b:L1:LINE	L1M5_dup5381:L1M5:L1:LINE
MER5A_dup17450:MER5A:hAT-Charlie:DNA	MER5A_dup4115:MER5A:hAT-Charlie:DNA	L2a_dup76950:L2a:L2:LINE	L2a_dup75730:L2a:L2:LINE
MER81_dup191:MER81:hAT-Blackjack:DNA	HSMAR1_dup498:HSMAR1:TcMar-Mariner:DNA	L1PA4_dup109:L1PA4:L1:LINE	L1PA13_dup8577:L1PA13:L1:LINE
Tigger19a_dup3087:Tigger19a:TcMar-Tigger:DNA	MER1A_dup2236:MER1A:hAT-Charlie:DNA	L2c_dup31538:L2c:L2:LINE	HAL1ME_dup4663:HAL1ME:L1:LINE
MER44D_dup25:MER44D:TcMar-Tigger:DNA	MER103C_dup3196:MER103C:hAT-Charlie:DNA	L1MDa_dup387:L1MDa:L1:LINE	L2c_dup8668:L2c:L2:LINE
MER58C_dup750:MER58C:hAT-Charlie:DNA	MamTip2_dup4482:MamTip2:hAT-Tip100:DNA	HAL1_dup7374:HAL1:L1:LINE	L1PREC2_dup5921:L1PREC2:L1:LINE
UCON8_dup82:UCON8:DNA:DNA	MER1B_dup1268:MER1B:hAT-Charlie:DNA	L1MEf_dup1379:L1MEf:L1:LINE	L1PB2_dup1279:L1PB2:L1:LINE
Tigger1_dup6397:Tigger1:TcMar-Tigger:DNA	Tigger2a_dup1806:Tigger2a:TcMar-Tigger:DNA	L1PA5_dup80:L1PA5:L1:LINE	HAL1_dup14709:HAL1:L1:LINE
Tigger3c_dup1749:Tigger3c:TcMar-Tigger:DNA	MER91A_dup424:MER91A:hAT-Tip100:DNA	L1MA4A_dup717:L1MA4A:L1:LINE	L1PA17_dup2442:L1PA17:L1:LINE
MER103C_dup1428:MER103C:hAT-Charlie:DNA	Charlie4z_dup1068:Charlie4z:hAT-Charlie:DNA	HAL1b_dup981:HAL1b:L1:LINE	L1MD2_dup3572:L1MD2:L1:LINE
MamRep38_dup1620:MamRep38:hAT:DNA	Tigger4b_dup2087:Tigger4b:TcMar-Tigger:DNA	L2c_dup131498:L2c:L2:LINE	L1MD1_dup1728:L1MD1:L1:LINE
MER5A1_dup7890:MER5A1:hAT-Charlie:DNA	Tigger4a_dup3070:Tigger4a:TcMar-Tigger:DNA	L1PREC2_dup3677:L1PREC2:L1:LINE	L3b_dup4754:L3b:CR1:LINE
MER96B_dup739:MER96B:hAT-Tip100:DNA	Charlie24_dup40:Charlie24:hAT-Charlie:DNA	L2a_dup139420:L2a:L2:LINE	L1ME3B_dup4557:L1ME3B:L1:LINE
MER3_dup2889:MER3:hAT-Charlie:DNA	Charlie7_dup2972:Charlie7:hAT-Charlie:DNA	L1ME3A_dup11394:L1ME3A:L1:LINE	L1MB7_dup7725:L1MB7:L1:LINE
Charlie4z_dup5379:Charlie4z:hAT-Charlie:DNA	MER46C_dup2604:MER46C:TcMar-Tigger:DNA	L1MB2_dup2411:L1MB2:L1:LINE	L1ME4a_dup14513:L1ME4a:L1:LINE
Charlie26a_dup147:Charlie26a:hAT-Charlie:DNA	Tigger19b_dup2825:Tigger19b:TcMar-Tigger:DNA	L2a_dup10522:L2a:L2:LINE	L1MC3_dup7517:L1MC3:L1:LINE
Charlie1_dup343:Charlie1:hAT-Charlie:DNA	MER1B_dup4625:MER1B:hAT-Charlie:DNA	L1ME4a_dup29409:L1ME4a:L1:LINE	L1M1_dup5241:L1M1:L1:LINE
Tigger3b_dup1229:Tigger3b:TcMar-Tigger:DNA	MER5A1_dup8623:MER5A1:hAT-Charlie:DNA	L1M1_dup4874:L1M1:L1:LINE	L1MB4_dup6080:L1MB4:L1:LINE
MER20_dup1442:MER20:hAT-Charlie:DNA	Tigger20a_dup505:Tigger20a:TcMar-Tigger:DNA	L1M3a_dup436:L1M3a:L1:LINE	L1MB3_dup2018:L1MB3:L1:LINE
MamTip2_dup621:MamTip2:hAT-Tip100:DNA	MER5A1_dup15489:MER5A1:hAT-Charlie:DNA	L1PA10_dup5807:L1PA10:L1:LINE	L1MA2_dup5668:L1MA2:L1:LINE
MER81_dup1613:MER81:hAT-Blackjack:DNA	MER126_dup11:MER126:DNA:DNA	L1P1_dup352:L1P1:L1:LINE	L2c_dup35609:L2c:L2:LINE
MamRep137_dup1176:MamRep137:TcMar-Tigger:DNA	MER102b_dup1123:MER102b:hAT-Charlie:DNA	L1PA4_dup10199:L1PA4:L1:LINE	L1ME1_dup26463:L1ME1:L1:LINE
Tigger7_dup2662:Tigger7:TcMar-Tigger:DNA	MER58C_dup2330:MER58C:hAT-Charlie:DNA	L1ME3_dup5880:L1ME3:L1:LINE	L2b_dup44931:L2b:L2:LINE
Charlie7a_dup1532:Charlie7a:hAT-Charlie:DNA	MER5B_dup9207:MER5B:hAT-Charlie:DNA	L2b_dup40738:L2b:L2:LINE	L1ME4b_dup18041:L1ME4b:L1:LINE
MER44B_dup2126:MER44B:TcMar-Tigger:DNA	MER94_dup2975:MER94:hAT-Blackjack:DNA	L1MD3_dup2847:L1MD3:L1:LINE	L1MC3_dup4447:L1MC3:L1:LINE
MER20B_dup40:MER20B:hAT-Charlie:DNA	Charlie4z_dup430:Charlie4z:hAT-Charlie:DNA	L1M4_dup918:L1M4:L1:LINE	L1MEc_dup4407:L1MEc:L1:LINE
Tigger4a_dup804:Tigger4a:TcMar-Tigger:DNA	Tigger15a_dup1267:Tigger15a:TcMar-Tigger:DNA	L1PA5_dup5777:L1PA5:L1:LINE	L1ME3A_dup7392:L1ME3A:L1:LINE
MER20_dup9775:MER20:hAT-Charlie:DNA	MER5B_dup21568:MER5B:hAT-Charlie:DNA	L1PA17_dup3986:L1PA17:L1:LINE	L1ME4a_dup13159:L1ME4a:L1:LINE
MADE1_dup2113:MADE1:TcMar-Mariner:DNA	MER5B_dup12965:MER5B:hAT-Charlie:DNA	L2_dup36143:L2:L2:LINE	L1MD2_dup3019:L1MD2:L1:LINE
MER2B_dup369:MER2B:TcMar-Tigger:DNA	MER5A_dup19940:MER5A:hAT-Charlie:DNA	L1MA2_dup4374:L1MA2:L1:LINE	L1MEi_dup3057:L1MEi:L1:LINE
MER5A1_dup1746:MER5A1:hAT-Charlie:DNA	Charlie17a_dup833:Charlie17a:hAT-Charlie:DNA	L1MC4a_dup6527:L1MC4a:L1:LINE	L1P1_dup1150:L1P1:L1:LINE
MER58A_dup11287:MER58A:hAT-Charlie:DNA	MER1A_dup991:MER1A:hAT-Charlie:DNA	L1PA17_dup2444:L1PA17:L1:LINE	L1ME4a_dup17132:L1ME4a:L1:LINE
Charlie20a_dup750:Charlie20a:hAT-Charlie:DNA	Tigger19b_dup2771:Tigger19b:TcMar-Tigger:DNA	L1MA3_dup8433:L1MA3:L1:LINE	L1PA5_dup5743:L1PA5:L1:LINE
MER102a_dup1296:MER102a:hAT-Charlie:DNA	Charlie18a_dup2263:Charlie18a:hAT-Charlie:DNA	L1MB7_dup10413:L1MB7:L1:LINE	L1PA6_dup1918:L1PA6:L1:LINE
MER58A_dup3950:MER58A:hAT-Charlie:DNA	MER30_dup3866:MER30:hAT-Charlie:DNA	L1ME4b_dup403:L1ME4b:L1:LINE	L1MC1_dup6854:L1MC1:L1:LINE
MER1A_dup2070:MER1A:hAT-Charlie:DNA	MER33_dup5885:MER33:hAT-Charlie:DNA	L1MD2_dup2675:L1MD2:L1:LINE	L2b_dup72353:L2b:L2:LINE
MER117_dup3348:MER117:hAT-Charlie:DNA	MER3_dup1097:MER3:hAT-Charlie:DNA	MamRTE1_dup7885:MamRTE1:RTE-BovB:LINE	L1MC4a_dup8835:L1MC4a:L1:LINE
MER58B_dup3517:MER58B:hAT-Charlie:DNA	MER102a_dup2232:MER102a:hAT-Charlie:DNA	L1MC1_dup9232:L1MC1:L1:LINE	L2a_dup114247:L2a:L2:LINE
MER5A_dup29055:MER5A:hAT-Charlie:DNA	MER58A_dup2453:MER58A:hAT-Charlie:DNA	L1PA3_dup5588:L1PA3:L1:LINE	L1PA11_dup3861:L1PA11:L1:LINE
MER5A1_dup8415:MER5A1:hAT-Charlie:DNA	Tigger12_dup373:Tigger12:TcMar-Tigger:DNA	L1MC3_dup147:L1MC3:L1:LINE	L2a_dup18959:L2a:L2:LINE
MER112_dup2239:MER112:hAT-Charlie:DNA	MER58A_dup8571:MER58A:hAT-Charlie:DNA	L1MB8_dup100:L1MB8:L1:LINE	L1MB8_dup13355:L1MB8:L1:LINE
MER45C_dup243:MER45C:hAT-Tip100:DNA	MER94_dup464:MER94:hAT-Blackjack:DNA	L1PA16_dup10233:L1PA16:L1:LINE	L1PREC2_dup5295:L1PREC2:L1:LINE
MER30_dup2025:MER30:hAT-Charlie:DNA	Charlie4z_dup359:Charlie4z:hAT-Charlie:DNA	L1PREC2_dup224:L1PREC2:L1:LINE	L2_dup47901:L2:L2:LINE
Tigger2b_Pri_dup124:Tigger2b_Pri:TcMar-Tigger:DNA	MER20_dup14297:MER20:hAT-Charlie:DNA	L1MC5_dup5218:L1MC5:L1:LINE	L1M4a1_dup1102:L1M4a1:L1:LINE
MER20_dup11411:MER20:hAT-Charlie:DNA	MER33_dup5529:MER33:hAT-Charlie:DNA	L1P4_dup368:L1P4:L1:LINE	L1MB5_dup1637:L1MB5:L1:LINE
MamRep4096_dup271:MamRep4096:hAT-Tip100:DNA	Charlie18a_dup1093:Charlie18a:hAT-Charlie:DNA	L1PA5_dup3135:L1PA5:L1:LINE	L2b_dup48872:L2b:L2:LINE
Ricksha_b_dup63:Ricksha_b:MULE-MuDR:DNA	MER33_dup6533:MER33:hAT-Charlie:DNA	L2a_dup87570:L2a:L2:LINE	L1ME3B_dup4556:L1ME3B:L1:LINE
Tigger11a_dup402:Tigger11a:TcMar-Tigger:DNA	MER63B_dup633:MER63B:hAT-Blackjack:DNA	L1ME2_dup12041:L1ME2:L1:LINE	L2_dup54829:L2:L2:LINE
Tigger1_dup6540:Tigger1:TcMar-Tigger:DNA	MER30_dup1649:MER30:hAT-Charlie:DNA	L1M3d_dup352:L1M3d:L1:LINE	L1MC5_dup13923:L1MC5:L1:LINE
Charlie4z_dup2227:Charlie4z:hAT-Charlie:DNA	MER5A_dup23462:MER5A:hAT-Charlie:DNA	L2a_dup139419:L2a:L2:LINE	L1MA4_dup4900:L1MA4:L1:LINE
Tigger2_dup29:Tigger2:TcMar-Tigger:DNA	MER58A_dup5966:MER58A:hAT-Charlie:DNA	L2a_dup67431:L2a:L2:LINE	L2b_dup6502:L2b:L2:LINE
MamTip2_dup281:MamTip2:hAT-Tip100:DNA	Tigger1_dup7799:Tigger1:TcMar-Tigger:DNA	L1PA5_dup1584:L1PA5:L1:LINE	L1ME3Cz_dup5532:L1ME3Cz:L1:LINE
Charlie4a_dup1335:Charlie4a:hAT-Charlie:DNA	Tigger2b_Pri_dup1544:Tigger2b_Pri:TcMar-Tigger:DNA	L1ME3C_dup2545:L1ME3C:L1:LINE	L2_dup49488:L2:L2:LINE
MER58A_dup12465:MER58A:hAT-Charlie:DNA	Tigger2a_dup315:Tigger2a:TcMar-Tigger:DNA	L2b_dup73799:L2b:L2:LINE	L1ME1_dup19010:L1ME1:L1:LINE
MER96_dup1008:MER96:hAT-Tip100:DNA	MER2B_dup687:MER2B:TcMar-Tigger:DNA	L2a_dup106788:L2a:L2:LINE	L2b_dup67268:L2b:L2:LINE
MER5B_dup1267:MER5B:hAT-Charlie:DNA	MER58B_dup2604:MER58B:hAT-Charlie:DNA	L1PB1_dup10863:L1PB1:L1:LINE	L2_dup23039:L2:L2:LINE
MER58C_dup410:MER58C:hAT-Charlie:DNA	MER5B_dup10209:MER5B:hAT-Charlie:DNA	L2c_dup120486:L2c:L2:LINE	L2c_dup118264:L2c:L2:LINE
UCON132b_dup1055:UCON132b:hAT-Tip100:DNA	Charlie1b_dup1643:Charlie1b:hAT-Charlie:DNA	L1MA9_dup6522:L1MA9:L1:LINE	L1MB4_dup522:L1MB4:L1:LINE
Tigger1_dup6447:Tigger1:TcMar-Tigger:DNA	Charlie1a_dup477:Charlie1a:hAT-Charlie:DNA	L1MD2_dup4936:L1MD2:L1:LINE	L1ME1_dup20665:L1ME1:L1:LINE
MER20_dup15753:MER20:hAT-Charlie:DNA	Tigger11a_dup265:Tigger11a:TcMar-Tigger:DNA	L1MA9_dup13916:L1MA9:L1:LINE	L2c_dup12929:L2c:L2:LINE
Tigger17a_dup57:Tigger17a:TcMar-Tigger:DNA	Charlie20a_dup733:Charlie20a:hAT-Charlie:DNA	L2_dup28502:L2:L2:LINE	L1M4_dup4843:L1M4:L1:LINE
MamRep1894_dup259:MamRep1894:hAT:DNA	MER96B_dup1333:MER96B:hAT-Tip100:DNA	L2a_dup2560:L2a:L2:LINE	L2a_dup8922:L2a:L2:LINE
MER121_dup403:MER121:hAT:DNA	MER121_dup645:MER121:hAT:DNA	L1MA8_dup4294:L1MA8:L1:LINE	L1ME3E_dup8:L1ME3E:L1:LINE
MER102c_dup2269:MER102c:hAT-Charlie:DNA	MER5A1_dup10677:MER5A1:hAT-Charlie:DNA	L1MB8_dup4767:L1MB8:L1:LINE	L1MD2_dup7849:L1MD2:L1:LINE
MER33_dup2822:MER33:hAT-Charlie:DNA	MER103C_dup4037:MER103C:hAT-Charlie:DNA	L1ME4a_dup2410:L1ME4a:L1:LINE	L1MEg_dup8235:L1MEg:L1:LINE
MER112_dup1870:MER112:hAT-Charlie:DNA	MamRep488_dup8:MamRep488:hAT-Tip100:DNA	L1PA4_dup2556:L1PA4:L1:LINE	L1M5_dup52208:L1M5:L1:LINE
MER102c_dup744:MER102c:hAT-Charlie:DNA	MER20_dup10220:MER20:hAT-Charlie:DNA	L1M4a1_dup411:L1M4a1:L1:LINE	L2_dup4275:L2:L2:LINE
Tigger13a_dup2766:Tigger13a:TcMar-Tigger:DNA	MER46C_dup597:MER46C:TcMar-Tigger:DNA	L1MCb_dup1623:L1MCb:L1:LINE	L1ME1_dup22829:L1ME1:L1:LINE
Tigger5b_dup1364:Tigger5b:TcMar-Tigger:DNA	MER45C_dup1037:MER45C:hAT-Tip100:DNA	L1MC2_dup6243:L1MC2:L1:LINE	L3_dup25643:L3:CR1:LINE
MER5A_dup24792:MER5A:hAT-Charlie:DNA	MER44B_dup1468:MER44B:TcMar-Tigger:DNA	L1ME1_dup18139:L1ME1:L1:LINE	L1MB3_dup5444:L1MB3:L1:LINE
Tigger1a_Art_dup265:Tigger1a_Art:TcMar-Tigger:DNA	MER20_dup4109:MER20:hAT-Charlie:DNA	L2c_dup46489:L2c:L2:LINE	L1ME4b_dup11443:L1ME4b:L1:LINE
MER5B_dup12630:MER5B:hAT-Charlie:DNA	MER91A_dup3059:MER91A:hAT-Tip100:DNA	L2c_dup11107:L2c:L2:LINE	L1MC5_dup1258:L1MC5:L1:LINE
MER3_dup456:MER3:hAT-Charlie:DNA	MER103C_dup4640:MER103C:hAT-Charlie:DNA	L1ME4b_dup20417:L1ME4b:L1:LINE	L2b_dup36400:L2b:L2:LINE
MER75_dup233:MER75:PiggyBac:DNA	MER5B_dup22590:MER5B:hAT-Charlie:DNA	L1PA17_dup2232:L1PA17:L1:LINE	L2c_dup77777:L2c:L2:LINE
L1MB5_dup3669:L1MB5:L1:LINE	Tigger14a_dup194:Tigger14a:TcMar-Tigger:DNA	L2c_dup52121:L2c:L2:LINE	L1MC4a_dup8705:L1MC4a:L1:LINE
L2a_dup148376:L2a:L2:LINE	Kanga1a_dup582:Kanga1a:TcMar-Tc2:DNA	L1PB1_dup12328:L1PB1:L1:LINE	L3_dup402:L3:CR1:LINE
L2c_dup32666:L2c:L2:LINE	MER113B_dup415:MER113B:hAT-Charlie:DNA	L2c_dup98936:L2c:L2:LINE	L2a_dup7428:L2a:L2:LINE
L2_dup23946:L2:L2:LINE	Tigger12_dup273:Tigger12:TcMar-Tigger:DNA	L1M4a1_dup1366:L1M4a1:L1:LINE	L1M7_dup1664:L1M7:L1:LINE
L1MB7_dup19893:L1MB7:L1:LINE	MER94_dup1645:MER94:hAT-Blackjack:DNA	L2a_dup139418:L2a:L2:LINE	L1MC4a_dup8699:L1MC4a:L1:LINE
L1MC_dup5591:L1MC:L1:LINE	MER3_dup5481:MER3:hAT-Charlie:DNA	L1PA4_dup7044:L1PA4:L1:LINE	L1PA4_dup11450:L1PA4:L1:LINE
L2a_dup105150:L2a:L2:LINE	MER91C_dup268:MER91C:hAT-Tip100:DNA	L1PA5_dup5637:L1PA5:L1:LINE	L1ME1_dup30446:L1ME1:L1:LINE
L2c_dup68024:L2c:L2:LINE	Tigger5_dup15:Tigger5:TcMar-Tigger:DNA	L1PA16_dup4544:L1PA16:L1:LINE	L2b_dup92809:L2b:L2:LINE
L1MB8_dup2160:L1MB8:L1:LINE	Tigger13a_dup2492:Tigger13a:TcMar-Tigger:DNA	L2a_dup146805:L2a:L2:LINE	L1PB3_dup2634:L1PB3:L1:LINE
L1MA4A_dup4111:L1MA4A:L1:LINE	ORSL_dup667:ORSL:hAT-Tip100:DNA	L4_C_Mam_dup4282:L4_C_Mam:RTE-X:LINE	L1ME3E_dup2236:L1ME3E:L1:LINE
L1MA4_dup7803:L1MA4:L1:LINE	MER5A1_dup10690:MER5A1:hAT-Charlie:DNA	L2c_dup33030:L2c:L2:LINE	L1ME3B_dup752:L1ME3B:L1:LINE
HAL1_dup887:HAL1:L1:LINE	Charlie13a_dup184:Charlie13a:hAT-Charlie:DNA	L1ME1_dup16280:L1ME1:L1:LINE	L2a_dup164371:L2a:L2:LINE
L1MB2_dup5725:L1MB2:L1:LINE	MER45B_dup211:MER45B:hAT-Tip100:DNA	L1MCc_dup283:L1MCc:L1:LINE	L2a_dup162543:L2a:L2:LINE
L1PREC2_dup3151:L1PREC2:L1:LINE	MER58B_dup2152:MER58B:hAT-Charlie:DNA	L1MC2_dup4285:L1MC2:L1:LINE	L2c_dup60820:L2c:L2:LINE
L2b_dup16822:L2b:L2:LINE	Tigger15a_dup4028:Tigger15a:TcMar-Tigger:DNA	L1MEc_dup11037:L1MEc:L1:LINE	L1PA15-16_dup233:L1PA15-16:L1:LINE
L2c_dup71359:L2c:L2:LINE	MER103C_dup1710:MER103C:hAT-Charlie:DNA	L2b_dup7875:L2b:L2:LINE	L2c_dup118698:L2c:L2:LINE
L1MA4_dup1328:L1MA4:L1:LINE	MER46C_dup1271:MER46C:TcMar-Tigger:DNA	L1PB1_dup9877:L1PB1:L1:LINE	L2c_dup132978:L2c:L2:LINE
L2c_dup57615:L2c:L2:LINE	Tigger3a_dup4719:Tigger3a:TcMar-Tigger:DNA	L1MCa_dup4760:L1MCa:L1:LINE	L1ME2_dup2579:L1ME2:L1:LINE
Plat_L3_dup160:Plat_L3:CR1:LINE	Tigger16a_dup1508:Tigger16a:TcMar-Tigger:DNA	L1PB4_dup4917:L1PB4:L1:LINE	L2c_dup45875:L2c:L2:LINE
L2c_dup8072:L2c:L2:LINE	MER91A_dup394:MER91A:hAT-Tip100:DNA	L2c_dup104717:L2c:L2:LINE	L1MA8_dup5366:L1MA8:L1:LINE
L1MA1_dup2327:L1MA1:L1:LINE	MER5B_dup16267:MER5B:hAT-Charlie:DNA	L1MEc_dup7639:L1MEc:L1:LINE	L1MEc_dup5472:L1MEc:L1:LINE
L2a_dup89819:L2a:L2:LINE	Charlie1a_dup57:Charlie1a:hAT-Charlie:DNA	L1PA14_dup2657:L1PA14:L1:LINE	L2b_dup54629:L2b:L2:LINE
L2c_dup2537:L2c:L2:LINE	MER45A_dup3051:MER45A:hAT-Tip100:DNA	MER34B_dup272:MER34B:ERV1:LTR	L2a_dup30836:L2a:L2:LINE
L1P3_dup1431:L1P3:L1:LINE	Tigger16a_dup682:Tigger16a:TcMar-Tigger:DNA	LTR12C_dup1120:LTR12C:ERV1:LTR	L1MEi_dup244:L1MEi:L1:LINE
L3_dup19018:L3:CR1:LINE	Kanga11a_dup740:Kanga11a:TcMar-Tc2:DNA	THE1B_dup17415:THE1B:ERVL-MaLR:LTR	L2a_dup161629:L2a:L2:LINE
L2a_dup85898:L2a:L2:LINE	MER33_dup7997:MER33:hAT-Charlie:DNA	MER57C2_dup342:MER57C2:ERV1:LTR	L1MCb_dup820:L1MCb:L1:LINE
L2c_dup9583:L2c:L2:LINE	MER1B_dup1051:MER1B:hAT-Charlie:DNA	MER4D_dup76:MER4D:ERV1:LTR	L1ME3Cz_dup516:L1ME3Cz:L1:LINE
HAL1ME_dup3614:HAL1ME:L1:LINE	MER5A_dup8942:MER5A:hAT-Charlie:DNA	MLT1J_dup14281:MLT1J:ERVL-MaLR:LTR	L1MEd_dup15059:L1MEd:L1:LINE
L1PA5_dup1164:L1PA5:L1:LINE	MER115_dup850:MER115:hAT-Tip100:DNA	MSTB_dup3627:MSTB:ERVL-MaLR:LTR	L1M1_dup7360:L1M1:L1:LINE
L1MA2_dup3959:L1MA2:L1:LINE	MER5B_dup24426:MER5B:hAT-Charlie:DNA	MLT1A_dup1388:MLT1A:ERVL-MaLR:LTR	L2c_dup32832:L2c:L2:LINE
L2b_dup44174:L2b:L2:LINE	Charlie8_dup1291:Charlie8:hAT-Charlie:DNA	HERVIP10FH-int_dup362:HERVIP10FH-int:ERV1:LTR	L1MA8_dup7716:L1MA8:L1:LINE
L2a_dup98525:L2a:L2:LINE	Tigger19b_dup1226:Tigger19b:TcMar-Tigger:DNA	MLT1D_dup1129:MLT1D:ERVL-MaLR:LTR	L1MA5_dup3244:L1MA5:L1:LINE
L1MB3_dup270:L1MB3:L1:LINE	Tigger19b_dup3419:Tigger19b:TcMar-Tigger:DNA	MLT1D_dup19874:MLT1D:ERVL-MaLR:LTR	L2a_dup72799:L2a:L2:LINE
L2c_dup1082:L2c:L2:LINE	MamRep1879_dup657:MamRep1879:hAT-Tip100:DNA	LTR1_dup66:LTR1:ERV1:LTR	L1M5_dup29203:L1M5:L1:LINE
L1ME4b_dup9186:L1ME4b:L1:LINE	Charlie7_dup72:Charlie7:hAT-Charlie:DNA	THE1D_dup8723:THE1D:ERVL-MaLR:LTR	L1MC5_dup11659:L1MC5:L1:LINE
L1MA7_dup3634:L1MA7:L1:LINE	MER58A_dup4011:MER58A:hAT-Charlie:DNA	MLT1C_dup12307:MLT1C:ERVL-MaLR:LTR	L1PA14_dup1231:L1PA14:L1:LINE
L1ME3B_dup5999:L1ME3B:L1:LINE	MER1B_dup169:MER1B:hAT-Charlie:DNA	LTR13_dup175:LTR13:ERVK:LTR	L2b_dup71440:L2b:L2:LINE
L1ME4a_dup1748:L1ME4a:L1:LINE	MER85_dup794:MER85:PiggyBac:DNA	MSTB1_dup1371:MSTB1:ERVL-MaLR:LTR	L1MA9_dup7410:L1MA9:L1:LINE
L1MB7_dup16143:L1MB7:L1:LINE	Tigger3b_dup1843:Tigger3b:TcMar-Tigger:DNA	MER21B_dup149:MER21B:ERVL:LTR	L1MC4a_dup8955:L1MC4a:L1:LINE
HAL1_dup819:HAL1:L1:LINE	MER58A_dup1735:MER58A:hAT-Charlie:DNA	HERVIP10F-int_dup16:HERVIP10F-int:ERV1:LTR	L2c_dup17619:L2c:L2:LINE
L2c_dup105295:L2c:L2:LINE	Chap1_Mam_dup940:Chap1_Mam:hAT-Charlie:DNA	MER41A_dup2035:MER41A:ERV1:LTR	L3_dup18247:L3:CR1:LINE
Plat_L3_dup886:Plat_L3:CR1:LINE	MER5A1_dup8053:MER5A1:hAT-Charlie:DNA	LTR33B_dup146:LTR33B:ERVL:LTR	L1M5_dup42009:L1M5:L1:LINE
HAL1_dup21502:HAL1:L1:LINE	Charlie9_dup103:Charlie9:hAT-Charlie:DNA	MER83_dup206:MER83:ERV1:LTR	L2c_dup17836:L2c:L2:LINE
L1MC_dup3933:L1MC:L1:LINE	MER1B_dup5278:MER1B:hAT-Charlie:DNA	MLT1J1_dup1147:MLT1J1:ERVL-MaLR:LTR	L1MC5a_dup1495:L1MC5a:L1:LINE
L1PB1_dup722:L1PB1:L1:LINE	Tigger4a_dup3189:Tigger4a:TcMar-Tigger:DNA	THE1B_dup22175:THE1B:ERVL-MaLR:LTR	L1PA7_dup4218:L1PA7:L1:LINE
L2a_dup47732:L2a:L2:LINE	Tigger1_dup10674:Tigger1:TcMar-Tigger:DNA	HERVL-int_dup1852:HERVL-int:ERVL:LTR	L2a_dup117238:L2a:L2:LINE
L1ME2_dup12:L1ME2:L1:LINE	ORSL-2b_dup321:ORSL-2b:hAT-Tip100:DNA	LTR4_dup90:LTR4:ERV1:LTR	L1PA6_dup2870:L1PA6:L1:LINE
HAL1_dup15673:HAL1:L1:LINE	MER20_dup3478:MER20:hAT-Charlie:DNA	THE1B_dup7272:THE1B:ERVL-MaLR:LTR	L1MB8_dup7139:L1MB8:L1:LINE
L1ME3G_dup2594:L1ME3G:L1:LINE	MER5A_dup16346:MER5A:hAT-Charlie:DNA	THE1D_dup38:THE1D:ERVL-MaLR:LTR	L1PA8_dup1821:L1PA8:L1:LINE
L1PREC2_dup3150:L1PREC2:L1:LINE	MER5B_dup22397:MER5B:hAT-Charlie:DNA	MLT1A-int_dup416:MLT1A-int:ERVL-MaLR:LTR	L1PA6_dup2297:L1PA6:L1:LINE
L1MC4a_dup9275:L1MC4a:L1:LINE	Charlie4a_dup2842:Charlie4a:hAT-Charlie:DNA	MLT1H1_dup2838:MLT1H1:ERVL-MaLR:LTR	L1MD1_dup6638:L1MD1:L1:LINE
L2_dup36276:L2:L2:LINE	MER2_dup1334:MER2:TcMar-Tigger:DNA	MSTA_dup74:MSTA:ERVL-MaLR:LTR	L1ME4a_dup29340:L1ME4a:L1:LINE
L1ME2_dup13:L1ME2:L1:LINE	MER3_dup2418:MER3:hAT-Charlie:DNA	LTR88b_dup602:LTR88b:Gypsy:LTR	L1P1_dup2508:L1P1:L1:LINE
L1PA14_dup128:L1PA14:L1:LINE	Tigger1_dup8308:Tigger1:TcMar-Tigger:DNA	LTR9_dup141:LTR9:ERV1:LTR	L1MB5_dup1344:L1MB5:L1:LINE
L2c_dup130451:L2c:L2:LINE	MER5A1_dup11804:MER5A1:hAT-Charlie:DNA	MLT1D_dup18168:MLT1D:ERVL-MaLR:LTR	L1PA8_dup6567:L1PA8:L1:LINE
L1MB7_dup21112:L1MB7:L1:LINE	MamTip1_dup48:MamTip1:hAT-Tip100:DNA	MLT1A0_dup17460:MLT1A0:ERVL-MaLR:LTR	L2a_dup56207:L2a:L2:LINE
L1PA16_dup9887:L1PA16:L1:LINE	MER2_dup4844:MER2:TcMar-Tigger:DNA	LTR42_dup210:LTR42:ERVL:LTR	L1PB1_dup11738:L1PB1:L1:LINE
L2a_dup163323:L2a:L2:LINE	Charlie19a_dup557:Charlie19a:hAT-Charlie:DNA	LTR33A__dup937:LTR33A_:ERVL:LTR	L1MA5_dup3680:L1MA5:L1:LINE
L2a_dup156852:L2a:L2:LINE	Tigger3b_dup1942:Tigger3b:TcMar-Tigger:DNA	ERVL-E-int_dup4879:ERVL-E-int:ERVL:LTR	L1MD1_dup6212:L1MD1:L1:LINE
L1PA3_dup3758:L1PA3:L1:LINE	MER44B_dup122:MER44B:TcMar-Tigger:DNA	MSTA1_dup424:MSTA1:ERVL-MaLR:LTR	L1ME4a_dup1572:L1ME4a:L1:LINE
L1ME3_dup8957:L1ME3:L1:LINE	MER96B_dup2144:MER96B:hAT-Tip100:DNA	MSTA_dup18745:MSTA:ERVL-MaLR:LTR	L1MEd_dup15183:L1MEd:L1:LINE
L2b_dup88562:L2b:L2:LINE	MER44B_dup40:MER44B:TcMar-Tigger:DNA	LOR1b_dup663:LOR1b:ERV1:LTR	L1MB3_dup15314:L1MB3:L1:LINE
L1MC4_dup1698:L1MC4:L1:LINE	MER5B_dup20955:MER5B:hAT-Charlie:DNA	LTR33_dup3163:LTR33:ERVL:LTR	L2c_dup59029:L2c:L2:LINE
L2c_dup131476:L2c:L2:LINE	Tigger1_dup11982:Tigger1:TcMar-Tigger:DNA	LTR10C_dup479:LTR10C:ERV1:LTR	L1M3_dup5145:L1M3:L1:LINE
L1MA3_dup8594:L1MA3:L1:LINE	MER5A1_dup13989:MER5A1:hAT-Charlie:DNA	LTR33_dup2957:LTR33:ERVL:LTR	L2a_dup129707:L2a:L2:LINE
L1MA4A_dup4113:L1MA4A:L1:LINE	MER5A_dup27787:MER5A:hAT-Charlie:DNA	MSTB_dup906:MSTB:ERVL-MaLR:LTR	L1ME4b_dup5994:L1ME4b:L1:LINE
L1PA3_dup363:L1PA3:L1:LINE	MER63C_dup70:MER63C:hAT-Blackjack:DNA	LTR9B_dup542:LTR9B:ERV1:LTR	HAL1ME_dup6281:HAL1ME:L1:LINE
L1M4_dup10888:L1M4:L1:LINE	MER91A_dup812:MER91A:hAT-Tip100:DNA	LTR88b_dup1319:LTR88b:Gypsy:LTR	L2b_dup13606:L2b:L2:LINE
L1PA8_dup7488:L1PA8:L1:LINE	MER5A1_dup15575:MER5A1:hAT-Charlie:DNA	THE1B-int_dup3679:THE1B-int:ERVL-MaLR:LTR	L1M5_dup47590:L1M5:L1:LINE
HAL1_dup6681:HAL1:L1:LINE	Tigger1_dup4828:Tigger1:TcMar-Tigger:DNA	MER4A_dup469:MER4A:ERV1:LTR	L1MB4_dup1081:L1MB4:L1:LINE
L1MC4_dup9494:L1MC4:L1:LINE	Charlie29a_dup372:Charlie29a:hAT-Charlie:DNA	HERVIP10FH-int_dup363:HERVIP10FH-int:ERV1:LTR	L2a_dup24197:L2a:L2:LINE
L1ME4b_dup8851:L1ME4b:L1:LINE	Tigger1_dup3785:Tigger1:TcMar-Tigger:DNA	Harlequin-int_dup452:Harlequin-int:ERV1:LTR	L1MB4_dup950:L1MB4:L1:LINE
L1MC4a_dup849:L1MC4a:L1:LINE	Tigger20a_dup1192:Tigger20a:TcMar-Tigger:DNA	MER4D0_dup133:MER4D0:ERV1:LTR	L2c_dup35610:L2c:L2:LINE
HAL1_dup8648:HAL1:L1:LINE	MER112_dup3820:MER112:hAT-Charlie:DNA	MLT1E_dup736:MLT1E:ERVL-MaLR:LTR	L1PA7_dup10514:L1PA7:L1:LINE
HAL1_dup9613:HAL1:L1:LINE	Tigger16b_dup101:Tigger16b:TcMar-Tigger:DNA	MSTB1_dup3780:MSTB1:ERVL-MaLR:LTR	L2a_dup86947:L2a:L2:LINE
L2c_dup35905:L2c:L2:LINE	MER112_dup3799:MER112:hAT-Charlie:DNA	LTR8_dup1261:LTR8:ERV1:LTR	L1MB4_dup1822:L1MB4:L1:LINE
L1M4_dup17345:L1M4:L1:LINE	MER121_dup723:MER121:hAT:DNA	LTR33_dup1849:LTR33:ERVL:LTR	L2a_dup79892:L2a:L2:LINE
L1PBa1_dup129:L1PBa1:L1:LINE	Tigger4a_dup2726:Tigger4a:TcMar-Tigger:DNA	THE1A-int:THE1A-int:ERVL-MaLR:LTR	L4_B_Mam_dup186:L4_B_Mam:RTE-X:LINE
L2c_dup58376:L2c:L2:LINE	Tigger3a_dup3316:Tigger3a:TcMar-Tigger:DNA	LTR48_dup439:LTR48:ERV1:LTR	L1ME3G_dup8659:L1ME3G:L1:LINE
L2b_dup47108:L2b:L2:LINE	Tigger17a_dup2076:Tigger17a:TcMar-Tigger:DNA	HERVH-int_dup5447:HERVH-int:ERV1:LTR	L1PA10_dup3400:L1PA10:L1:LINE
L1MD2_dup7454:L1MD2:L1:LINE	MER53_dup3074:MER53:hAT:DNA	THE1D_dup10973:THE1D:ERVL-MaLR:LTR	L1PB1_dup11172:L1PB1:L1:LINE
L2-1_AMi_dup687:L2-1_AMi:L2:LINE	Tigger1_dup6661:Tigger1:TcMar-Tigger:DNA	MLT1D_dup19878:MLT1D:ERVL-MaLR:LTR	L1ME3F_dup4114:L1ME3F:L1:LINE
L1MA9_dup1900:L1MA9:L1:LINE	MER5C1_dup594:MER5C1:hAT-Charlie:DNA	MER74A_dup1358:MER74A:ERVL:LTR	L2_dup41225:L2:L2:LINE
L1MC5a_dup5020:L1MC5a:L1:LINE	MamRep4096_dup205:MamRep4096:hAT-Tip100:DNA	HUERS-P3-int_dup550:HUERS-P3-int:ERV1:LTR	L1PA13_dup4639:L1PA13:L1:LINE
L1ME3B_dup3971:L1ME3B:L1:LINE	Charlie15b_dup162:Charlie15b:hAT-Charlie:DNA	MLT1A0_dup17466:MLT1A0:ERVL-MaLR:LTR	L1M5_dup45795:L1M5:L1:LINE
L3_dup23480:L3:CR1:LINE	MER20_dup949:MER20:hAT-Charlie:DNA	HERV9-int_dup120:HERV9-int:ERV1:LTR	L1ME3G_dup336:L1ME3G:L1:LINE
L2b_dup46051:L2b:L2:LINE	Tigger1_dup2402:Tigger1:TcMar-Tigger:DNA	LOR1b_dup716:LOR1b:ERV1:LTR	L1MC5a_dup5669:L1MC5a:L1:LINE
HAL1ME_dup939:HAL1ME:L1:LINE	MER33_dup8004:MER33:hAT-Charlie:DNA	THE1A-int_dup1241:THE1A-int:ERVL-MaLR:LTR	L2a_dup51691:L2a:L2:LINE
L2b_dup21783:L2b:L2:LINE	MER112_dup1396:MER112:hAT-Charlie:DNA	LTR10A_dup9:LTR10A:ERV1:LTR	L1ME1_dup11048:L1ME1:L1:LINE
L3_dup19454:L3:CR1:LINE	MER58A_dup6514:MER58A:hAT-Charlie:DNA	MLT1J_dup14280:MLT1J:ERVL-MaLR:LTR	L1PB4_dup2927:L1PB4:L1:LINE
CR1_Mam_dup43:CR1_Mam:CR1:LINE	MER102b_dup221:MER102b:hAT-Charlie:DNA	ERV3-16A3_I-int_dup2482:ERV3-16A3_I-int:ERVL:LTR	L1MEd_dup15055:L1MEd:L1:LINE
L1MC4a_dup4022:L1MC4a:L1:LINE	Ricksha_c_dup963:Ricksha_c:MULE-MuDR:DNA	HERVK-int_dup207:HERVK-int:ERVK:LTR	L2_dup49966:L2:L2:LINE
L1ME1_dup5309:L1ME1:L1:LINE	MER63B_dup1584:MER63B:hAT-Blackjack:DNA	MER41B_dup522:MER41B:ERV1:LTR	L1MC1_dup2396:L1MC1:L1:LINE
L1ME2_dup1983:L1ME2:L1:LINE	Tigger11a_dup7:Tigger11a:TcMar-Tigger:DNA	MER21C_dup4256:MER21C:ERVL:LTR	L1ME2_dup6864:L1ME2:L1:LINE
L1MD1_dup5401:L1MD1:L1:LINE	Charlie29a_dup265:Charlie29a:hAT-Charlie:DNA	MSTB2_dup371:MSTB2:ERVL-MaLR:LTR	L1ME3_dup3975:L1ME3:L1:LINE
L1ME3E_dup3398:L1ME3E:L1:LINE	MER6_dup615:MER6:TcMar-Tigger:DNA	MLT1J_dup12266:MLT1J:ERVL-MaLR:LTR	L1MDa_dup2657:L1MDa:L1:LINE
L1MEd_dup1691:L1MEd:L1:LINE	MER96B_dup1029:MER96B:hAT-Tip100:DNA	MER49_dup172:MER49:ERV1:LTR	L1ME3D_dup1464:L1ME3D:L1:LINE
L2c_dup69054:L2c:L2:LINE	MER5A_dup27435:MER5A:hAT-Charlie:DNA	ERV3-16A3_I-int_dup5608:ERV3-16A3_I-int:ERVL:LTR	L1MB7_dup2096:L1MB7:L1:LINE
L1ME4b_dup4517:L1ME4b:L1:LINE	Charlie1b_dup25:Charlie1b:hAT-Charlie:DNA	MSTB_dup7290:MSTB:ERVL-MaLR:LTR	L1MB2_dup6026:L1MB2:L1:LINE
L2_dup47:L2:L2:LINE	Charlie15b_dup169:Charlie15b:hAT-Charlie:DNA	MLT2B1_dup3776:MLT2B1:ERVL:LTR	L2a_dup25775:L2a:L2:LINE
L2a_dup164945:L2a:L2:LINE	MER5A1_dup8199:MER5A1:hAT-Charlie:DNA	LTR8_dup715:LTR8:ERV1:LTR	L1MA7_dup1853:L1MA7:L1:LINE
L1MDa_dup2102:L1MDa:L1:LINE	Tigger19b_dup88:Tigger19b:TcMar-Tigger:DNA	MamGypLTR1d_dup622:MamGypLTR1d:Gypsy:LTR	L1MA6_dup4961:L1MA6:L1:LINE
L1MB7_dup877:L1MB7:L1:LINE	Tigger3b_dup1073:Tigger3b:TcMar-Tigger:DNA	MSTB-int_dup825:MSTB-int:ERVL-MaLR:LTR	L1M3f_dup674:L1M3f:L1:LINE
L1MB5_dup3426:L1MB5:L1:LINE	OldhAT1_dup937:OldhAT1:hAT-Ac:DNA	LTR10E_dup2:LTR10E:ERV1:LTR	L1M2_dup8307:L1M2:L1:LINE
L1PA5_dup3508:L1PA5:L1:LINE	MER47A_dup437:MER47A:TcMar-Tigger:DNA	HERVIP10FH-int_dup365:HERVIP10FH-int:ERV1:LTR	L1MB4_dup3881:L1MB4:L1:LINE
L2b_dup44598:L2b:L2:LINE	MER58A_dup11424:MER58A:hAT-Charlie:DNA	MLT1N2_dup1132:MLT1N2:ERVL-MaLR:LTR	L1ME4b_dup14021:L1ME4b:L1:LINE
L2a_dup37507:L2a:L2:LINE	Tigger1_dup4004:Tigger1:TcMar-Tigger:DNA	THE1B-int_dup1286:THE1B-int:ERVL-MaLR:LTR	L1M3_dup5813:L1M3:L1:LINE
L2c_dup26280:L2c:L2:LINE	ORSL-2b_dup553:ORSL-2b:hAT-Tip100:DNA	MSTA-int_dup17:MSTA-int:ERVL-MaLR:LTR	L1MC4_dup12270:L1MC4:L1:LINE
L2c_dup70674:L2c:L2:LINE	MER3_dup8639:MER3:hAT-Charlie:DNA	LTR60B_dup135:LTR60B:ERV1:LTR	L1PA5_dup2503:L1PA5:L1:LINE
L1PA16_dup6756:L1PA16:L1:LINE	MER85_dup903:MER85:PiggyBac:DNA	MER74A_dup304:MER74A:ERVL:LTR	L1PB1_dup11820:L1PB1:L1:LINE
L2c_dup70657:L2c:L2:LINE	Arthur1A_dup902:Arthur1A:hAT-Tip100:DNA	MLT1G1_dup782:MLT1G1:ERVL-MaLR:LTR	L1PB1_dup2208:L1PB1:L1:LINE
L2c_dup117976:L2c:L2:LINE	Zaphod3_dup863:Zaphod3:hAT-Tip100:DNA	HUERS-P3b-int_dup398:HUERS-P3b-int:ERV1:LTR	L1ME1_dup1671:L1ME1:L1:LINE
L1PA5_dup1219:L1PA5:L1:LINE	Chap1_Mam_dup1125:Chap1_Mam:hAT-Charlie:DNA	LTR32_dup435:LTR32:ERVL:LTR	L2c_dup70686:L2c:L2:LINE
L1MD3_dup2606:L1MD3:L1:LINE	Tigger1_dup4940:Tigger1:TcMar-Tigger:DNA	MLT2D_dup697:MLT2D:ERVL:LTR	L3_dup43971:L3:CR1:LINE
L2a_dup142692:L2a:L2:LINE	MER58A_dup2084:MER58A:hAT-Charlie:DNA	LTR40a_dup1751:LTR40a:ERVL:LTR	L2a_dup75728:L2a:L2:LINE
L1MEd_dup421:L1MEd:L1:LINE	Tigger3a_dup4834:Tigger3a:TcMar-Tigger:DNA	THE1B_dup13355:THE1B:ERVL-MaLR:LTR	L1MA4A_dup864:L1MA4A:L1:LINE
L1ME1_dup19626:L1ME1:L1:LINE	Tigger4a_dup2206:Tigger4a:TcMar-Tigger:DNA	MER65B_dup151:MER65B:ERV1:LTR	L1MC5_dup14485:L1MC5:L1:LINE
L1ME1_dup15847:L1ME1:L1:LINE	Tigger1_dup8702:Tigger1:TcMar-Tigger:DNA	MLT1G3_dup576:MLT1G3:ERVL-MaLR:LTR	L1M4_dup7183:L1M4:L1:LINE
L2_dup2569:L2:L2:LINE	Kanga2_a_dup618:Kanga2_a:TcMar-Tc2:DNA	MER4E1_dup24:MER4E1:ERV1:LTR	L1ME3G_dup8321:L1ME3G:L1:LINE
L3_dup19020:L3:CR1:LINE	MER47C_dup497:MER47C:TcMar-Tigger:DNA	MER4-int_dup2474:MER4-int:ERV1:LTR	L1MC3_dup10140:L1MC3:L1:LINE
L1MEf_dup4775:L1MEf:L1:LINE	MER5A_dup23849:MER5A:hAT-Charlie:DNA	HERVH-int_dup1063:HERVH-int:ERV1:LTR	L1M5_dup35796:L1M5:L1:LINE
L2b_dup16069:L2b:L2:LINE	MER5A_dup24480:MER5A:hAT-Charlie:DNA	LTR12C_dup2453:LTR12C:ERV1:LTR	L1ME1_dup13411:L1ME1:L1:LINE
L1MEf_dup4774:L1MEf:L1:LINE	MER33_dup6838:MER33:hAT-Charlie:DNA	MLT-int_dup255:MLT-int:ERVL-MaLR:LTR	L1PA13_dup8270:L1PA13:L1:LINE
L2b_dup29051:L2b:L2:LINE	MARNA_dup3095:MARNA:TcMar-Mariner:DNA	MLT1H1_dup243:MLT1H1:ERVL-MaLR:LTR	HAL1_dup19840:HAL1:L1:LINE
L1MEc_dup9029:L1MEc:L1:LINE	MamRep1879_dup144:MamRep1879:hAT-Tip100:DNA	MSTA-int_dup1936:MSTA-int:ERVL-MaLR:LTR	L1MC_dup7530:L1MC:L1:LINE
L1MD2_dup7065:L1MD2:L1:LINE	Tigger3b_dup2644:Tigger3b:TcMar-Tigger:DNA	LTR66_dup300:LTR66:ERVL:LTR	L1M5_dup28010:L1M5:L1:LINE
L2b_dup32053:L2b:L2:LINE	Tigger3b_dup5007:Tigger3b:TcMar-Tigger:DNA	MER41B_dup2085:MER41B:ERV1:LTR	L1MC3_dup11288:L1MC3:L1:LINE
L1MB8_dup8197:L1MB8:L1:LINE	Charlie18a_dup29:Charlie18a:hAT-Charlie:DNA	MLT2A1_dup3249:MLT2A1:ERVL:LTR	HAL1_dup14249:HAL1:L1:LINE
L1MC4a_dup608:L1MC4a:L1:LINE	MER5A_dup1611:MER5A:hAT-Charlie:DNA	LTR9_dup465:LTR9:ERV1:LTR	L1MC1_dup12010:L1MC1:L1:LINE
L2a_dup11001:L2a:L2:LINE	MER5B_dup3387:MER5B:hAT-Charlie:DNA	HERVIP10FH-int_dup143:HERVIP10FH-int:ERV1:LTR	HAL1_dup12230:HAL1:L1:LINE
L3_dup19022:L3:CR1:LINE	MER1A_dup1146:MER1A:hAT-Charlie:DNA	LTR57-int_dup245:LTR57-int:ERVL:LTR	L2a_dup77280:L2a:L2:LINE
L1PA17_dup4312:L1PA17:L1:LINE	Tigger15a_dup2674:Tigger15a:TcMar-Tigger:DNA	MER4-int_dup1632:MER4-int:ERV1:LTR	L1ME2z_dup126:L1ME2z:L1:LINE
L1MEi_dup4730:L1MEi:L1:LINE	Tigger2a_dup742:Tigger2a:TcMar-Tigger:DNA	MLT1L_dup9612:MLT1L:ERVL-MaLR:LTR	L2c_dup111398:L2c:L2:LINE
L1PA5_dup3502:L1PA5:L1:LINE	MER3_dup1157:MER3:hAT-Charlie:DNA	HERVKC4-int_dup43:HERVKC4-int:ERVK:LTR	L2a_dup102676:L2a:L2:LINE
L1MEd_dup4220:L1MEd:L1:LINE	MER58A_dup8796:MER58A:hAT-Charlie:DNA	MLT1F2_dup4654:MLT1F2:ERVL-MaLR:LTR	L1MC4_dup13831:L1MC4:L1:LINE
L2b_dup87792:L2b:L2:LINE	MER104_dup10:MER104:TcMar-Tc2:DNA	MLT1E2_dup3251:MLT1E2:ERVL-MaLR:LTR	L1ME3G_dup11870:L1ME3G:L1:LINE
L1ME4a_dup24237:L1ME4a:L1:LINE	MER5A_dup7090:MER5A:hAT-Charlie:DNA	LTR27E_dup27:LTR27E:ERV1:LTR	L1ME4a_dup29341:L1ME4a:L1:LINE
L2a_dup47016:L2a:L2:LINE	MER117_dup2463:MER117:hAT-Charlie:DNA	MLT1A0_dup17465:MLT1A0:ERVL-MaLR:LTR	L1M3_dup2185:L1M3:L1:LINE
L1P4_dup189:L1P4:L1:LINE	Charlie4z_dup196:Charlie4z:hAT-Charlie:DNA	THE1D_dup10883:THE1D:ERVL-MaLR:LTR	L2c_dup94334:L2c:L2:LINE
L2c_dup95695:L2c:L2:LINE	Tigger19a_dup482:Tigger19a:TcMar-Tigger:DNA	LTR10E_dup258:LTR10E:ERV1:LTR	L1MA4A_dup3159:L1MA4A:L1:LINE
L2c_dup35090:L2c:L2:LINE	MER1B_dup1181:MER1B:hAT-Charlie:DNA	LTR13A_dup66:LTR13A:ERVK:LTR	L1MB4_dup2459:L1MB4:L1:LINE
L1ME2z_dup6903:L1ME2z:L1:LINE	Charlie1b_dup1841:Charlie1b:hAT-Charlie:DNA	LTR49-int_dup108:LTR49-int:ERV1:LTR	L2b_dup22491:L2b:L2:LINE
L1MA9_dup11105:L1MA9:L1:LINE	MER91A_dup2525:MER91A:hAT-Tip100:DNA	MER4D_dup897:MER4D:ERV1:LTR	L1P1_dup2307:L1P1:L1:LINE
L2a_dup71881:L2a:L2:LINE	MER5A_dup30957:MER5A:hAT-Charlie:DNA	MLT1H-int_dup707:MLT1H-int:ERVL-MaLR:LTR	L2a_dup148016:L2a:L2:LINE
L1MA5A_dup1897:L1MA5A:L1:LINE	Tigger19a_dup3104:Tigger19a:TcMar-Tigger:DNA	MER87B_dup51:MER87B:ERV1:LTR	L1MB3_dup3389:L1MB3:L1:LINE
L1PBa1_dup188:L1PBa1:L1:LINE	MER105_dup427:MER105:hAT-Charlie:DNA	LOR1b_dup932:LOR1b:ERV1:LTR	L2a_dup107708:L2a:L2:LINE
L1MD3_dup364:L1MD3:L1:LINE	Tigger1_dup4453:Tigger1:TcMar-Tigger:DNA	LTR33A__dup1035:LTR33A_:ERVL:LTR	L1M8_dup1463:L1M8:L1:LINE
L3_dup22911:L3:CR1:LINE	MER102a_dup1600:MER102a:hAT-Charlie:DNA	MLT2B5_dup104:MLT2B5:ERVL:LTR	L1MC4_dup5625:L1MC4:L1:LINE
L1MC4_dup19941:L1MC4:L1:LINE	DNA1_Mam_dup87:DNA1_Mam:TcMar:DNA	MSTA_dup13878:MSTA:ERVL-MaLR:LTR	L3b_dup1238:L3b:CR1:LINE
L1PREC2_dup1751:L1PREC2:L1:LINE	MER91A_dup760:MER91A:hAT-Tip100:DNA	MLT1K_dup12959:MLT1K:ERVL-MaLR:LTR	L1MA8_dup8580:L1MA8:L1:LINE
L2a_dup5091:L2a:L2:LINE	MER58D_dup651:MER58D:hAT-Charlie:DNA	MER51C_dup174:MER51C:ERV1:LTR	L2a_dup121459:L2a:L2:LINE
L1ME4c_dup1140:L1ME4c:L1:LINE	MER58C_dup1333:MER58C:hAT-Charlie:DNA	MLT1D_dup9168:MLT1D:ERVL-MaLR:LTR	L2a_dup147258:L2a:L2:LINE
L2b_dup84010:L2b:L2:LINE	Tigger4a_dup125:Tigger4a:TcMar-Tigger:DNA	MLT1K_dup6469:MLT1K:ERVL-MaLR:LTR	L1MA7_dup7267:L1MA7:L1:LINE
L1MC4_dup5782:L1MC4:L1:LINE	MER91C_dup565:MER91C:hAT-Tip100:DNA	MER4B_dup292:MER4B:ERV1:LTR	L1MA8_dup8994:L1MA8:L1:LINE
L1PREC2_dup7254:L1PREC2:L1:LINE	MamRep1879_dup939:MamRep1879:hAT-Tip100:DNA	LTR16E1_dup2398:LTR16E1:ERVL:LTR	L2a_dup70355:L2a:L2:LINE
L1PA5_dup9043:L1PA5:L1:LINE	Charlie23a_dup157:Charlie23a:hAT-Charlie:DNA	MLT1D_dup16564:MLT1D:ERVL-MaLR:LTR	Mam_R4_dup272:Mam_R4:Dong-R4:LINE
L1M5_dup15805:L1M5:L1:LINE	Arthur1A_dup245:Arthur1A:hAT-Tip100:DNA	LTR55_dup205:LTR55:ERVL:LTR	L1ME5_dup2800:L1ME5:L1:LINE
L2b_dup44170:L2b:L2:LINE	MER5A_dup5797:MER5A:hAT-Charlie:DNA	MER50_dup2171:MER50:ERV1:LTR	L1MD2_dup10588:L1MD2:L1:LINE
L1PA4_dup3734:L1PA4:L1:LINE	Tigger15a_dup1921:Tigger15a:TcMar-Tigger:DNA	LTR8_dup355:LTR8:ERV1:LTR	L1ME2_dup740:L1ME2:L1:LINE
L1MA1_dup424:L1MA1:L1:LINE	MER5A_dup26250:MER5A:hAT-Charlie:DNA	MLT1K_dup15668:MLT1K:ERVL-MaLR:LTR	L2a_dup47986:L2a:L2:LINE
L2b_dup6506:L2b:L2:LINE	Tigger3a_dup143:Tigger3a:TcMar-Tigger:DNA	THE1D_dup10063:THE1D:ERVL-MaLR:LTR	L2a_dup46477:L2a:L2:LINE
L1M3a_dup545:L1M3a:L1:LINE	MER112_dup3160:MER112:hAT-Charlie:DNA	HERVH-int_dup3966:HERVH-int:ERV1:LTR	L1PA14_dup620:L1PA14:L1:LINE
L1MB3_dup11132:L1MB3:L1:LINE	MER94_dup513:MER94:hAT-Blackjack:DNA	MLT1J_dup14862:MLT1J:ERVL-MaLR:LTR	L2c_dup36008:L2c:L2:LINE
L1ME3Cz_dup11779:L1ME3Cz:L1:LINE	Charlie24_dup1244:Charlie24:hAT-Charlie:DNA	MSTA_dup11273:MSTA:ERVL-MaLR:LTR	L1PA4_dup10606:L1PA4:L1:LINE
L2-3_Crp_dup919:L2-3_Crp:L2:LINE	Tigger19b_dup2828:Tigger19b:TcMar-Tigger:DNA	THE1B-int_dup254:THE1B-int:ERVL-MaLR:LTR	L1PA8_dup3846:L1PA8:L1:LINE
L2b_dup8648:L2b:L2:LINE	MER3_dup3078:MER3:hAT-Charlie:DNA	MSTA_dup1841:MSTA:ERVL-MaLR:LTR	L2b_dup32078:L2b:L2:LINE
L1ME2_dup7907:L1ME2:L1:LINE	MER5A_dup19175:MER5A:hAT-Charlie:DNA	LTR16_dup2552:LTR16:ERVL:LTR	L2b_dup41071:L2b:L2:LINE
L1M4c_dup721:L1M4c:L1:LINE	Tigger4_dup1103:Tigger4:TcMar-Tigger:DNA	LTR12D_dup351:LTR12D:ERV1:LTR	L1PB1_dup4429:L1PB1:L1:LINE
L1MA9_dup877:L1MA9:L1:LINE	MER113A_dup538:MER113A:hAT-Charlie:DNA	LTR102_Mam_dup455:LTR102_Mam:ERVL:LTR	L1MC1_dup7590:L1MC1:L1:LINE
L1PA15_dup3515:L1PA15:L1:LINE	MER5B_dup10385:MER5B:hAT-Charlie:DNA	MLT1N2_dup3296:MLT1N2:ERVL-MaLR:LTR	L2b_dup49296:L2b:L2:LINE
L1ME1_dup23986:L1ME1:L1:LINE	Tigger4b_dup1771:Tigger4b:TcMar-Tigger:DNA	HERVL-int_dup1431:HERVL-int:ERVL:LTR	L1PA7_dup12085:L1PA7:L1:LINE
L1ME3G_dup8446:L1ME3G:L1:LINE	Tigger2_dup2525:Tigger2:TcMar-Tigger:DNA	MLT1D_dup16941:MLT1D:ERVL-MaLR:LTR	L1ME3Cz_dup3886:L1ME3Cz:L1:LINE
L1ME3D_dup955:L1ME3D:L1:LINE	MER103C_dup5344:MER103C:hAT-Charlie:DNA	MSTA_dup16590:MSTA:ERVL-MaLR:LTR	L1ME3G_dup15792:L1ME3G:L1:LINE
L1M6_dup1140:L1M6:L1:LINE	Charlie22a_dup280:Charlie22a:hAT-Charlie:DNA	LTR8_dup1111:LTR8:ERV1:LTR	L2b_dup81620:L2b:L2:LINE
L1PA13_dup6600:L1PA13:L1:LINE	MER33_dup205:MER33:hAT-Charlie:DNA	LTR49_dup531:LTR49:ERV1:LTR	L1PA15_dup2498:L1PA15:L1:LINE
L2a_dup71834:L2a:L2:LINE	MER102b_dup1775:MER102b:hAT-Charlie:DNA	MSTC_dup2998:MSTC:ERVL-MaLR:LTR	L1PB1_dup4372:L1PB1:L1:LINE
L2a_dup10699:L2a:L2:LINE	MamRep434_dup401:MamRep434:TcMar-Tigger:DNA	LTR33_dup8653:LTR33:ERVL:LTR	L1MC4_dup17797:L1MC4:L1:LINE
L1MC5a_dup16863:L1MC5a:L1:LINE	MER106B_dup629:MER106B:hAT-Charlie:DNA	HERVL-int_dup2030:HERVL-int:ERVL:LTR	L2b_dup56088:L2b:L2:LINE
L1MC5a_dup11800:L1MC5a:L1:LINE	MER5A1_dup7229:MER5A1:hAT-Charlie:DNA	MSTA_dup7159:MSTA:ERVL-MaLR:LTR	L1ME3E_dup4217:L1ME3E:L1:LINE
L1MC5_dup479:L1MC5:L1:LINE	MER5B_dup15849:MER5B:hAT-Charlie:DNA	MER11D_dup190:MER11D:ERVK:LTR	HAL1_dup8573:HAL1:L1:LINE
L1ME3G_dup6706:L1ME3G:L1:LINE	OldhAT1_dup694:OldhAT1:hAT-Ac:DNA	MER9a1_dup309:MER9a1:ERVK:LTR	L2c_dup108775:L2c:L2:LINE
L1MEd_dup10876:L1MEd:L1:LINE	Cheshire_dup329:Cheshire:hAT-Charlie:DNA	LTR103b_Mam_dup329:LTR103b_Mam:ERV1:LTR	L1MA5_dup1511:L1MA5:L1:LINE
L2c_dup17539:L2c:L2:LINE	MamRep38_dup1315:MamRep38:hAT:DNA	THE1D_dup12223:THE1D:ERVL-MaLR:LTR	L1MEi_dup2092:L1MEi:L1:LINE
L1MD1_dup6680:L1MD1:L1:LINE	Charlie15b_dup168:Charlie15b:hAT-Charlie:DNA	MER4A1__dup228:MER4A1_:ERV1:LTR	L1ME3G_dup7422:L1ME3G:L1:LINE
L1MB4_dup2230:L1MB4:L1:LINE	MER58A_dup3582:MER58A:hAT-Charlie:DNA	MLT1J1_dup3054:MLT1J1:ERVL-MaLR:LTR	HAL1b_dup2748:HAL1b:L1:LINE
L1MA7_dup486:L1MA7:L1:LINE	Charlie2b_dup2683:Charlie2b:hAT-Charlie:DNA	MLT2B4_dup2667:MLT2B4:ERVL:LTR	L1MEc_dup18287:L1MEc:L1:LINE
L1ME2z_dup6706:L1ME2z:L1:LINE	MER44A_dup18:MER44A:TcMar-Tigger:DNA	MER4E1_dup830:MER4E1:ERV1:LTR	L1MB5_dup6049:L1MB5:L1:LINE
L1MCa_dup4279:L1MCa:L1:LINE	MER58A_dup11376:MER58A:hAT-Charlie:DNA	HERVL-int_dup1435:HERVL-int:ERVL:LTR	L1M5_dup25672:L1M5:L1:LINE
L1ME3Cz_dup4378:L1ME3Cz:L1:LINE	MER58B_dup1468:MER58B:hAT-Charlie:DNA	LTR12F_dup440:LTR12F:ERV1:LTR	L2c_dup74643:L2c:L2:LINE
L1ME4b_dup15071:L1ME4b:L1:LINE	MER113_dup936:MER113:hAT-Charlie:DNA	MER39B_dup420:MER39B:ERV1:LTR	L1MC5a_dup2304:L1MC5a:L1:LINE
L1MB7_dup1465:L1MB7:L1:LINE	MER5A_dup26101:MER5A:hAT-Charlie:DNA	MSTA-int_dup2246:MSTA-int:ERVL-MaLR:LTR	L1ME5_dup2355:L1ME5:L1:LINE
L2a_dup46204:L2a:L2:LINE	MER3_dup5049:MER3:hAT-Charlie:DNA	HERVH-int_dup3543:HERVH-int:ERV1:LTR	L2c_dup70685:L2c:L2:LINE
L1M5_dup45236:L1M5:L1:LINE	MER20_dup3051:MER20:hAT-Charlie:DNA	MLT1K_dup8609:MLT1K:ERVL-MaLR:LTR	L1PA5_dup766:L1PA5:L1:LINE
L2a_dup71879:L2a:L2:LINE	MamTip3_dup321:MamTip3:hAT-Tip100:DNA	MER41-int_dup165:MER41-int:ERV1:LTR	L1MEj_dup803:L1MEj:L1:LINE
L1MB2_dup4144:L1MB2:L1:LINE	MER2_dup5218:MER2:TcMar-Tigger:DNA	MLT1I_dup507:MLT1I:ERVL-MaLR:LTR	L2c_dup123223:L2c:L2:LINE
L1MB1_dup191:L1MB1:L1:LINE	MER30_dup10:MER30:hAT-Charlie:DNA	LTR12C_dup513:LTR12C:ERV1:LTR	L2a_dup15638:L2a:L2:LINE
L1M6_dup2808:L1M6:L1:LINE	MER58C_dup1036:MER58C:hAT-Charlie:DNA	HERV4_I-int_dup256:HERV4_I-int:ERV1:LTR	L2b_dup88019:L2b:L2:LINE
L2a_dup69690:L2a:L2:LINE	MER3_dup7067:MER3:hAT-Charlie:DNA	MER41D_dup109:MER41D:ERV1:LTR	L1PA16_dup1092:L1PA16:L1:LINE
L1MC3_dup2938:L1MC3:L1:LINE	MER5A_dup7293:MER5A:hAT-Charlie:DNA	MLT1H2_dup706:MLT1H2:ERVL-MaLR:LTR	L1PA3_dup246:L1PA3:L1:LINE
L1MD2_dup3961:L1MD2:L1:LINE	MER63A_dup2892:MER63A:hAT-Blackjack:DNA	LTR8_dup628:LTR8:ERV1:LTR	L1MC5_dup5280:L1MC5:L1:LINE
L2a_dup4542:L2a:L2:LINE	HSMAR2:HSMAR2:TcMar-Mariner:DNA	HERV9NC-int_dup11:HERV9NC-int:ERV1:LTR	L2a_dup19820:L2a:L2:LINE
L1MC5a_dup12410:L1MC5a:L1:LINE	MER1B_dup1139:MER1B:hAT-Charlie:DNA	MSTC_dup2451:MSTC:ERVL-MaLR:LTR	L1M5_dup51807:L1M5:L1:LINE
L1MA9_dup13524:L1MA9:L1:LINE	Tigger9b_dup116:Tigger9b:TcMar-Tigger:DNA	MER4D_dup1104:MER4D:ERV1:LTR	L1PREC2_dup610:L1PREC2:L1:LINE
L2c_dup95394:L2c:L2:LINE	MER5B_dup2263:MER5B:hAT-Charlie:DNA	LTR33A__dup192:LTR33A_:ERVL:LTR	L3_dup10444:L3:CR1:LINE
L1PA5_dup5029:L1PA5:L1:LINE	Charlie1a_dup2231:Charlie1a:hAT-Charlie:DNA	MER67A_dup371:MER67A:ERV1:LTR	L1ME4b_dup18856:L1ME4b:L1:LINE
L1MB5_dup2374:L1MB5:L1:LINE	MER106B_dup576:MER106B:hAT-Charlie:DNA	MER4D1_dup893:MER4D1:ERV1:LTR	L1ME3Cz_dup8665:L1ME3Cz:L1:LINE
L1MC4_dup1186:L1MC4:L1:LINE	MER5A_dup19994:MER5A:hAT-Charlie:DNA	LTR12C_dup803:LTR12C:ERV1:LTR	L1PA14_dup1414:L1PA14:L1:LINE
L2b_dup75915:L2b:L2:LINE	MER5A_dup21618:MER5A:hAT-Charlie:DNA	MLT1D_dup1229:MLT1D:ERVL-MaLR:LTR	L1M5_dup11717:L1M5:L1:LINE
L1M5_dup8835:L1M5:L1:LINE	MER104_dup358:MER104:TcMar-Tc2:DNA	MLT1F-int_dup211:MLT1F-int:ERVL-MaLR:LTR	L1MD1_dup2441:L1MD1:L1:LINE
L1ME4c_dup8295:L1ME4c:L1:LINE	MER3_dup2107:MER3:hAT-Charlie:DNA	MLT1D_dup8528:MLT1D:ERVL-MaLR:LTR	L1MB3_dup13220:L1MB3:L1:LINE
L1PA15_dup3338:L1PA15:L1:LINE	Tigger3a_dup3185:Tigger3a:TcMar-Tigger:DNA	THE1B_dup21254:THE1B:ERVL-MaLR:LTR	L2a_dup33923:L2a:L2:LINE
L2b_dup61623:L2b:L2:LINE	Kanga11a_dup625:Kanga11a:TcMar-Tc2:DNA	MLT1A_dup7471:MLT1A:ERVL-MaLR:LTR	L1MB5_dup6420:L1MB5:L1:LINE
L2a_dup3814:L2a:L2:LINE	Tigger19b_dup1762:Tigger19b:TcMar-Tigger:DNA	MLT2B4_dup2815:MLT2B4:ERVL:LTR	L1MDa_dup3483:L1MDa:L1:LINE
L2a_dup87958:L2a:L2:LINE	Charlie23a_dup112:Charlie23a:hAT-Charlie:DNA	LTR45B_dup360:LTR45B:ERV1:LTR	L1M5_dup22472:L1M5:L1:LINE
L2b_dup59548:L2b:L2:LINE	MER5A_dup29864:MER5A:hAT-Charlie:DNA	MER4A1_dup150:MER4A1:ERV1:LTR	L2_dup55044:L2:L2:LINE
L2a_dup87952:L2a:L2:LINE	MER3_dup9940:MER3:hAT-Charlie:DNA	MSTA-int_dup2073:MSTA-int:ERVL-MaLR:LTR	L1M5_dup19425:L1M5:L1:LINE
L2a_dup83037:L2a:L2:LINE	MER103C_dup5091:MER103C:hAT-Charlie:DNA	THE1A-int_dup1019:THE1A-int:ERVL-MaLR:LTR	L1MC4a_dup8572:L1MC4a:L1:LINE
L2c_dup66281:L2c:L2:LINE	MER3_dup3670:MER3:hAT-Charlie:DNA	LTR104_Mam_dup550:LTR104_Mam:Gypsy:LTR	L1PA16_dup13136:L1PA16:L1:LINE
L2b_dup7730:L2b:L2:LINE	MER5B_dup2919:MER5B:hAT-Charlie:DNA	LTR62_dup220:LTR62:ERVL:LTR	L2a_dup146874:L2a:L2:LINE
L1ME1_dup26187:L1ME1:L1:LINE	Charlie17b_dup64:Charlie17b:hAT-Charlie:DNA	THE1A-int_dup61:THE1A-int:ERVL-MaLR:LTR	L1M4c_dup2281:L1M4c:L1:LINE
L1MB5_dup3551:L1MB5:L1:LINE	Charlie4z_dup4790:Charlie4z:hAT-Charlie:DNA	THE1B-int_dup1634:THE1B-int:ERVL-MaLR:LTR	L1ME3G_dup12147:L1ME3G:L1:LINE
L1MDa_dup6126:L1MDa:L1:LINE	MER47A_dup977:MER47A:TcMar-Tigger:DNA	THE1B-int_dup1231:THE1B-int:ERVL-MaLR:LTR	L1MB7_dup11010:L1MB7:L1:LINE
L1MB7_dup4339:L1MB7:L1:LINE	MER63D_dup237:MER63D:hAT-Blackjack:DNA	HERVH-int_dup5442:HERVH-int:ERV1:LTR	L1MD_dup6373:L1MD:L1:LINE
L1MC5a_dup15661:L1MC5a:L1:LINE	MER117_dup2532:MER117:hAT-Charlie:DNA	MSTB_dup925:MSTB:ERVL-MaLR:LTR	L2b_dup64795:L2b:L2:LINE
L1MA2_dup422:L1MA2:L1:LINE	MER58A_dup4315:MER58A:hAT-Charlie:DNA	MER41-int_dup1341:MER41-int:ERV1:LTR	L2b_dup22385:L2b:L2:LINE
L1MEc_dup14882:L1MEc:L1:LINE	Charlie4z_dup513:Charlie4z:hAT-Charlie:DNA	MLT1I_dup3993:MLT1I:ERVL-MaLR:LTR	L1PREC2_dup4084:L1PREC2:L1:LINE
L1M3f_dup334:L1M3f:L1:LINE	MER20_dup4161:MER20:hAT-Charlie:DNA	MER67A_dup319:MER67A:ERV1:LTR	L2c_dup115493:L2c:L2:LINE
L1MB3_dup17254:L1MB3:L1:LINE	MARNA_dup2463:MARNA:TcMar-Mariner:DNA	MSTD_dup2998:MSTD:ERVL-MaLR:LTR	L1M5_dup52373:L1M5:L1:LINE
L1MEh_dup238:L1MEh:L1:LINE	Charlie1a_dup5301:Charlie1a:hAT-Charlie:DNA	LTR27D_dup228:LTR27D:ERV1:LTR	L1ME2z_dup4350:L1ME2z:L1:LINE
L2c_dup19839:L2c:L2:LINE	MER113_dup829:MER113:hAT-Charlie:DNA	MLT1B_dup16794:MLT1B:ERVL-MaLR:LTR	L1PB4_dup4814:L1PB4:L1:LINE
L1ME5_dup141:L1ME5:L1:LINE	Charlie9_dup80:Charlie9:hAT-Charlie:DNA	HERVIP10F-int_dup9:HERVIP10F-int:ERV1:LTR	L1MC4_dup8059:L1MC4:L1:LINE
L1M4_dup18353:L1M4:L1:LINE	Tigger11a_dup60:Tigger11a:TcMar-Tigger:DNA	MLT1K_dup3694:MLT1K:ERVL-MaLR:LTR	L1MA7_dup226:L1MA7:L1:LINE
L2_dup43294:L2:L2:LINE	MER81_dup553:MER81:hAT-Blackjack:DNA	LTR56_dup828:LTR56:ERV1:LTR	L1M5_dup48440:L1M5:L1:LINE
L2a_dup47023:L2a:L2:LINE	MER103C_dup6594:MER103C:hAT-Charlie:DNA	LTR8_dup3146:LTR8:ERV1:LTR	L1ME1_dup14755:L1ME1:L1:LINE
L1MEa_dup63:L1MEa:L1:LINE	Charlie4z_dup5578:Charlie4z:hAT-Charlie:DNA	MSTB_dup5277:MSTB:ERVL-MaLR:LTR	L1ME1_dup27851:L1ME1:L1:LINE
L2b_dup31510:L2b:L2:LINE	MER3_dup2538:MER3:hAT-Charlie:DNA	LTR43_dup337:LTR43:ERV1:LTR	L1MB7_dup19353:L1MB7:L1:LINE
L2c_dup127610:L2c:L2:LINE	MER46C_dup476:MER46C:TcMar-Tigger:DNA	Harlequin-int_dup53:Harlequin-int:ERV1:LTR	L3_dup19576:L3:CR1:LINE
L1ME4a_dup10385:L1ME4a:L1:LINE	Tigger13a_dup2170:Tigger13a:TcMar-Tigger:DNA	MER41B_dup539:MER41B:ERV1:LTR	L1PA5_dup9884:L1PA5:L1:LINE
L1M4_dup6915:L1M4:L1:LINE	Tigger2a_dup3182:Tigger2a:TcMar-Tigger:DNA	MER57A1_dup465:MER57A1:ERV1:LTR	L1MEg2_dup8:L1MEg2:L1:LINE
L2_dup30099:L2:L2:LINE	MER91A_dup1529:MER91A:hAT-Tip100:DNA	LTR33_dup8710:LTR33:ERVL:LTR	L1MA8_dup9306:L1MA8:L1:LINE
L2c_dup28582:L2c:L2:LINE	Tigger14a_dup906:Tigger14a:TcMar-Tigger:DNA	LTR12C_dup27:LTR12C:ERV1:LTR	L1MC2_dup236:L1MC2:L1:LINE
L3_dup9057:L3:CR1:LINE	Tigger19a_dup233:Tigger19a:TcMar-Tigger:DNA	MLT1E2_dup1736:MLT1E2:ERVL-MaLR:LTR	L2c_dup51357:L2c:L2:LINE
L2a_dup61200:L2a:L2:LINE	Tigger1_dup5519:Tigger1:TcMar-Tigger:DNA	LTR81A_dup377:LTR81A:Gypsy:LTR	L1M8_dup738:L1M8:L1:LINE
L1M3a_dup212:L1M3a:L1:LINE	MER6B_dup51:MER6B:TcMar-Tigger:DNA	MSTA_dup2191:MSTA:ERVL-MaLR:LTR	L2a_dup124941:L2a:L2:LINE
L1M5_dup4741:L1M5:L1:LINE	MamTip2_dup6133:MamTip2:hAT-Tip100:DNA	LTR54_dup635:LTR54:ERV1:LTR	L1M1_dup2975:L1M1:L1:LINE
L1PA13_dup3617:L1PA13:L1:LINE	MER20B_dup4005:MER20B:hAT-Charlie:DNA	LTR40a_dup1733:LTR40a:ERVL:LTR	L1ME3B_dup7771:L1ME3B:L1:LINE
L1MB4_dup3156:L1MB4:L1:LINE	MER5A1_dup15129:MER5A1:hAT-Charlie:DNA	MER4D1_dup467:MER4D1:ERV1:LTR	L1MEb_dup864:L1MEb:L1:LINE
L1MB5_dup8270:L1MB5:L1:LINE	Arthur1B_dup330:Arthur1B:hAT-Tip100:DNA	MLT1F1_dup2598:MLT1F1:ERVL-MaLR:LTR	L1PA3_dup3319:L1PA3:L1:LINE
L1MEc_dup7027:L1MEc:L1:LINE	MER5B_dup313:MER5B:hAT-Charlie:DNA	LTR36_dup207:LTR36:ERV1:LTR	L2b_dup34090:L2b:L2:LINE
L1P3_dup1936:L1P3:L1:LINE	MER5C1_dup465:MER5C1:hAT-Charlie:DNA	MLT1H_dup7885:MLT1H:ERVL-MaLR:LTR	L1MD2_dup8626:L1MD2:L1:LINE
L2b_dup80194:L2b:L2:LINE	MER58B_dup58:MER58B:hAT-Charlie:DNA	MLT2B4_dup2713:MLT2B4:ERVL:LTR	L1M2_dup1988:L1M2:L1:LINE
L2b_dup6691:L2b:L2:LINE	MER103C_dup7495:MER103C:hAT-Charlie:DNA	LTR37-int_dup1176:LTR37-int:ERV1:LTR	L1PREC2_dup5880:L1PREC2:L1:LINE
L2c_dup10234:L2c:L2:LINE	Tigger5b_dup2141:Tigger5b:TcMar-Tigger:DNA	MER41B_dup2660:MER41B:ERV1:LTR	L2a_dup93289:L2a:L2:LINE
L2a_dup136231:L2a:L2:LINE	Arthur1C_dup493:Arthur1C:hAT-Tip100:DNA	MER34B-int_dup287:MER34B-int:ERV1:LTR	L1PA4_dup10009:L1PA4:L1:LINE
L1PA2_dup1331:L1PA2:L1:LINE	Tigger4a_dup2237:Tigger4a:TcMar-Tigger:DNA	MLT1C_dup11728:MLT1C:ERVL-MaLR:LTR	L2_dup21860:L2:L2:LINE
L2c_dup125993:L2c:L2:LINE	MER5A_dup16145:MER5A:hAT-Charlie:DNA	LTR12D_dup77:LTR12D:ERV1:LTR	L1PA6_dup114:L1PA6:L1:LINE
L1PA5_dup10449:L1PA5:L1:LINE	MER5B_dup22403:MER5B:hAT-Charlie:DNA	ERVL-E-int_dup8117:ERVL-E-int:ERVL:LTR	L2_dup38391:L2:L2:LINE
L1ME4a_dup32192:L1ME4a:L1:LINE	MER85_dup4:MER85:PiggyBac:DNA	LTR16C_dup4634:LTR16C:ERVL:LTR	L2b_dup71907:L2b:L2:LINE
L1MC4_dup12360:L1MC4:L1:LINE	Tigger19b_dup1476:Tigger19b:TcMar-Tigger:DNA	MER51A_dup41:MER51A:ERV1:LTR	L1ME4b_dup17284:L1ME4b:L1:LINE
L1MD2_dup7453:L1MD2:L1:LINE	MamRep4096_dup487:MamRep4096:hAT-Tip100:DNA	THE1C_dup7297:THE1C:ERVL-MaLR:LTR	L2c_dup49439:L2c:L2:LINE
L2b_dup2508:L2b:L2:LINE	MER33_dup4877:MER33:hAT-Charlie:DNA	HERV16-int_dup1552:HERV16-int:ERVL:LTR	L2a_dup164826:L2a:L2:LINE
L1MA8_dup5726:L1MA8:L1:LINE	Charlie17_dup274:Charlie17:hAT-Charlie:DNA	LTR7_dup2191:LTR7:ERV1:LTR	L2b_dup19628:L2b:L2:LINE
L1MB7_dup13949:L1MB7:L1:LINE	MER113_dup713:MER113:hAT-Charlie:DNA	MER11A_dup433:MER11A:ERVK:LTR	L2c_dup42399:L2c:L2:LINE
L1MC4_dup1699:L1MC4:L1:LINE	Tigger1_dup8943:Tigger1:TcMar-Tigger:DNA	MLT1F2_dup5768:MLT1F2:ERVL-MaLR:LTR	L2a_dup123109:L2a:L2:LINE
L1PA2_dup4340:L1PA2:L1:LINE	Tigger4b_dup1495:Tigger4b:TcMar-Tigger:DNA	HERVH-int_dup5444:HERVH-int:ERV1:LTR	L1ME2_dup6088:L1ME2:L1:LINE
L1ME3G_dup1987:L1ME3G:L1:LINE	MER115_dup183:MER115:hAT-Tip100:DNA	MLT1A0_dup2481:MLT1A0:ERVL-MaLR:LTR	L1MA10_dup3571:L1MA10:L1:LINE
L1PA6_dup391:L1PA6:L1:LINE	MER102c_dup658:MER102c:hAT-Charlie:DNA	MER41B_dup40:MER41B:ERV1:LTR	L1ME3_dup891:L1ME3:L1:LINE
L1PA8_dup7406:L1PA8:L1:LINE	MER5A1_dup13833:MER5A1:hAT-Charlie:DNA	LTR12C_dup974:LTR12C:ERV1:LTR	L1MEf_dup6028:L1MEf:L1:LINE
L3_dup27747:L3:CR1:LINE	MER6B_dup523:MER6B:TcMar-Tigger:DNA	LTR12D_dup239:LTR12D:ERV1:LTR	L2c_dup56269:L2c:L2:LINE
L2a_dup163706:L2a:L2:LINE	Tigger1_dup9474:Tigger1:TcMar-Tigger:DNA	MLT1A_dup4531:MLT1A:ERVL-MaLR:LTR	L1M4_dup10086:L1M4:L1:LINE
L1PA7_dup9682:L1PA7:L1:LINE	MER5A_dup31328:MER5A:hAT-Charlie:DNA	MLT1A0_dup6922:MLT1A0:ERVL-MaLR:LTR	L1PA11_dup3331:L1PA11:L1:LINE
L1MD1_dup6450:L1MD1:L1:LINE	Tigger4a_dup1364:Tigger4a:TcMar-Tigger:DNA	MLT1J2_dup847:MLT1J2:ERVL-MaLR:LTR	L1MEd_dup15808:L1MEd:L1:LINE
L2a_dup35806:L2a:L2:LINE	MER5A_dup33017:MER5A:hAT-Charlie:DNA	ERV3-16A3_I-int_dup5316:ERV3-16A3_I-int:ERVL:LTR	L1MEf_dup8400:L1MEf:L1:LINE
L3b_dup1744:L3b:CR1:LINE	Charlie1_dup571:Charlie1:hAT-Charlie:DNA	MLT1F2_dup3027:MLT1F2:ERVL-MaLR:LTR	L2c_dup128256:L2c:L2:LINE
L1M7_dup2227:L1M7:L1:LINE	MER5A1_dup6399:MER5A1:hAT-Charlie:DNA	LTR104_Mam_dup1643:LTR104_Mam:Gypsy:LTR	L1ME4a_dup28274:L1ME4a:L1:LINE
L1PB1_dup1769:L1PB1:L1:LINE	MER117_dup1885:MER117:hAT-Charlie:DNA	MLT1H1_dup2173:MLT1H1:ERVL-MaLR:LTR	L1PA16_dup10161:L1PA16:L1:LINE
L1MC4a_dup5386:L1MC4a:L1:LINE	MER5B_dup19284:MER5B:hAT-Charlie:DNA	MER70C_dup229:MER70C:ERVL:LTR	L1MCc_dup2495:L1MCc:L1:LINE
L2a_dup138427:L2a:L2:LINE	Tigger3c_dup312:Tigger3c:TcMar-Tigger:DNA	MLT1B_dup11381:MLT1B:ERVL-MaLR:LTR	L1MC2_dup1486:L1MC2:L1:LINE
L3b_dup8875:L3b:CR1:LINE	Charlie4a_dup905:Charlie4a:hAT-Charlie:DNA	MLT1F2_dup3025:MLT1F2:ERVL-MaLR:LTR	L2a_dup86946:L2a:L2:LINE
L2a_dup137707:L2a:L2:LINE	MamTip2_dup3121:MamTip2:hAT-Tip100:DNA	LTR53_dup452:LTR53:ERVL:LTR	L2b_dup44932:L2b:L2:LINE
L1MC1_dup11438:L1MC1:L1:LINE	Tigger5_dup254:Tigger5:TcMar-Tigger:DNA	MER21C_dup4308:MER21C:ERVL:LTR	L1MC3_dup352:L1MC3:L1:LINE
L2c_dup9751:L2c:L2:LINE	MER63B_dup70:MER63B:hAT-Blackjack:DNA	LTR68_dup42:LTR68:ERV1:LTR	L2c_dup51456:L2c:L2:LINE
L1PB2_dup1010:L1PB2:L1:LINE	Tigger15a_dup270:Tigger15a:TcMar-Tigger:DNA	MLT1L_dup3719:MLT1L:ERVL-MaLR:LTR	L1PA5_dup10523:L1PA5:L1:LINE
L2_dup4790:L2:L2:LINE	MER3_dup3087:MER3:hAT-Charlie:DNA	MLT2A1_dup3133:MLT2A1:ERVL:LTR	L1MEd_dup15177:L1MEd:L1:LINE
L1MB2_dup4123:L1MB2:L1:LINE	MER135_dup53:MER135:DNA:DNA	MER21C_dup1656:MER21C:ERVL:LTR	L1PB3_dup643:L1PB3:L1:LINE
L1ME4a_dup21200:L1ME4a:L1:LINE	MamRep38_dup761:MamRep38:hAT:DNA	Harlequin-int_dup85:Harlequin-int:ERV1:LTR	L2b_dup77853:L2b:L2:LINE
L1MEg_dup9083:L1MEg:L1:LINE	Charlie4z_dup4965:Charlie4z:hAT-Charlie:DNA	LTR56_dup326:LTR56:ERV1:LTR	L1M5_dup33230:L1M5:L1:LINE
L1MC5a_dup884:L1MC5a:L1:LINE	MER2B_dup971:MER2B:TcMar-Tigger:DNA	MLT1G_dup1969:MLT1G:ERVL-MaLR:LTR	L1MD2_dup7852:L1MD2:L1:LINE
L1MA4_dup102:L1MA4:L1:LINE	Charlie1a_dup4435:Charlie1a:hAT-Charlie:DNA	MER21B_dup2180:MER21B:ERVL:LTR	L1PA3_dup9045:L1PA3:L1:LINE
L1MC_dup3932:L1MC:L1:LINE	Tigger17a_dup777:Tigger17a:TcMar-Tigger:DNA	MER4CL34_dup726:MER4CL34:ERV1:LTR	L1ME3C_dup296:L1ME3C:L1:LINE
L3_dup10018:L3:CR1:LINE	MER58B_dup6730:MER58B:hAT-Charlie:DNA	MER70B_dup127:MER70B:ERVL:LTR	L1MA4A_dup1020:L1MA4A:L1:LINE
L2c_dup132703:L2c:L2:LINE	MER20_dup14677:MER20:hAT-Charlie:DNA	LTR10C_dup477:LTR10C:ERV1:LTR	L1MEg_dup8581:L1MEg:L1:LINE
L1MB3_dup10839:L1MB3:L1:LINE	MamRep434_dup1402:MamRep434:TcMar-Tigger:DNA	LTR12C_dup1524:LTR12C:ERV1:LTR	L1MC5_dup3189:L1MC5:L1:LINE
L2c_dup10439:L2c:L2:LINE	Tigger10_dup980:Tigger10:TcMar-Tigger:DNA	HUERS-P3-int_dup204:HUERS-P3-int:ERV1:LTR	L1PA7_dup8412:L1PA7:L1:LINE
L2c_dup32602:L2c:L2:LINE	Tigger1_dup4476:Tigger1:TcMar-Tigger:DNA	HERVH-int_dup3545:HERVH-int:ERV1:LTR	L3_dup29750:L3:CR1:LINE
L1MEd_dup19564:L1MEd:L1:LINE	MER30_dup108:MER30:hAT-Charlie:DNA	LOR1b_dup717:LOR1b:ERV1:LTR	L1MB3_dup4580:L1MB3:L1:LINE
L3b_dup6308:L3b:CR1:LINE	MER20_dup10034:MER20:hAT-Charlie:DNA	MER4-int_dup310:MER4-int:ERV1:LTR	L1MDa_dup1653:L1MDa:L1:LINE
L2a_dup151278:L2a:L2:LINE	Tigger19a_dup2614:Tigger19a:TcMar-Tigger:DNA	MLT1A0_dup14700:MLT1A0:ERVL-MaLR:LTR	L1PB1_dup4804:L1PB1:L1:LINE
L2b_dup6833:L2b:L2:LINE	MER5A_dup11883:MER5A:hAT-Charlie:DNA	MLT1K_dup1924:MLT1K:ERVL-MaLR:LTR	L1ME3B_dup4555:L1ME3B:L1:LINE
L2b_dup84358:L2b:L2:LINE	Tigger1_dup949:Tigger1:TcMar-Tigger:DNA	LTR16A1_dup1550:LTR16A1:ERVL:LTR	L2a_dup2961:L2a:L2:LINE
L2c_dup9528:L2c:L2:LINE	MER117_dup337:MER117:hAT-Charlie:DNA	LTR37A_dup1694:LTR37A:ERV1:LTR	L1MEd_dup5691:L1MEd:L1:LINE
L2_dup3477:L2:L2:LINE	MER20_dup15340:MER20:hAT-Charlie:DNA	MER4-int_dup1628:MER4-int:ERV1:LTR	L2a_dup74348:L2a:L2:LINE
L2c_dup9833:L2c:L2:LINE	ORSL-2b_dup366:ORSL-2b:hAT-Tip100:DNA	MLT1B_dup7422:MLT1B:ERVL-MaLR:LTR	L1M2_dup7197:L1M2:L1:LINE
L1PA5_dup535:L1PA5:L1:LINE	MER102c_dup2765:MER102c:hAT-Charlie:DNA	ERV3-16A3_I-int_dup4164:ERV3-16A3_I-int:ERVL:LTR	L1PA15_dup2495:L1PA15:L1:LINE
L2c_dup120451:L2c:L2:LINE	MER104_dup1568:MER104:TcMar-Tc2:DNA	MLT1D_dup16562:MLT1D:ERVL-MaLR:LTR	L1MC5a_dup4363:L1MC5a:L1:LINE
L1MC4_dup21786:L1MC4:L1:LINE	MER5A1_dup6402:MER5A1:hAT-Charlie:DNA	MLT1K_dup10422:MLT1K:ERVL-MaLR:LTR	L2a_dup17228:L2a:L2:LINE
L1PA15-16_dup157:L1PA15-16:L1:LINE	MER3_dup7979:MER3:hAT-Charlie:DNA	MER101_dup304:MER101:ERV1:LTR	L2_dup90:L2:L2:LINE
L1M7_dup781:L1M7:L1:LINE	MER5A1_dup7625:MER5A1:hAT-Charlie:DNA	MER39B_dup256:MER39B:ERV1:LTR	L1MD2_dup2520:L1MD2:L1:LINE
L1M5_dup37260:L1M5:L1:LINE	MER94_dup2524:MER94:hAT-Blackjack:DNA	LTR8_dup2791:LTR8:ERV1:LTR	L1M4b_dup4285:L1M4b:L1:LINE
L1MEd_dup17782:L1MEd:L1:LINE	MER5A_dup15034:MER5A:hAT-Charlie:DNA	LTR33A__dup389:LTR33A_:ERVL:LTR	L1MEb_dup865:L1MEb:L1:LINE
L1PA11_dup1826:L1PA11:L1:LINE	MER103C_dup4048:MER103C:hAT-Charlie:DNA	MamGypsy2-I_dup224:MamGypsy2-I:Gypsy:LTR	L1PA2_dup4843:L1PA2:L1:LINE
L1MB7_dup18843:L1MB7:L1:LINE	MER102c_dup2963:MER102c:hAT-Charlie:DNA	HERVK-int_dup209:HERVK-int:ERVK:LTR	L2b_dup19626:L2b:L2:LINE
L2a_dup163725:L2a:L2:LINE	MER103C_dup6130:MER103C:hAT-Charlie:DNA	MLT2C1_dup2302:MLT2C1:ERVL:LTR	L1MA6_dup665:L1MA6:L1:LINE
L1ME1_dup24780:L1ME1:L1:LINE	MER5A_dup23857:MER5A:hAT-Charlie:DNA	MLT1J_dup2443:MLT1J:ERVL-MaLR:LTR	L2c_dup64246:L2c:L2:LINE
L1MB1_dup5661:L1MB1:L1:LINE	MER115_dup1637:MER115:hAT-Tip100:DNA	MLT1A1_dup6094:MLT1A1:ERVL-MaLR:LTR	L1PA3_dup358:L1PA3:L1:LINE
L1ME2z_dup3211:L1ME2z:L1:LINE	Charlie1b_dup187:Charlie1b:hAT-Charlie:DNA	MLT1H_dup7848:MLT1H:ERVL-MaLR:LTR	L1M1_dup1359:L1M1:L1:LINE
L2b_dup58004:L2b:L2:LINE	MER5B_dup6568:MER5B:hAT-Charlie:DNA	HERVH-int_dup926:HERVH-int:ERV1:LTR	L1MEd_dup973:L1MEd:L1:LINE
L1MC4_dup8556:L1MC4:L1:LINE	MER58B_dup6000:MER58B:hAT-Charlie:DNA	MLT1K_dup10447:MLT1K:ERVL-MaLR:LTR	L1PA13_dup5558:L1PA13:L1:LINE
L1PB1_dup6421:L1PB1:L1:LINE	Tigger14a_dup527:Tigger14a:TcMar-Tigger:DNA	MLT1H2_dup2054:MLT1H2:ERVL-MaLR:LTR	L1ME3E_dup1850:L1ME3E:L1:LINE
L1MA2_dup7283:L1MA2:L1:LINE	Tigger1_dup7317:Tigger1:TcMar-Tigger:DNA	MSTB1_dup3822:MSTB1:ERVL-MaLR:LTR	L1PA5_dup3603:L1PA5:L1:LINE
L1ME3_dup1912:L1ME3:L1:LINE	Charlie2b_dup2551:Charlie2b:hAT-Charlie:DNA	MLT2A2_dup3017:MLT2A2:ERVL:LTR	L1MB8_dup15707:L1MB8:L1:LINE
L1ME4a_dup4904:L1ME4a:L1:LINE	Tigger16a_dup818:Tigger16a:TcMar-Tigger:DNA	MER74A_dup664:MER74A:ERVL:LTR	L1P4_dup2633:L1P4:L1:LINE
L1MB3_dup12560:L1MB3:L1:LINE	MER5A_dup13837:MER5A:hAT-Charlie:DNA	MER57E3_dup148:MER57E3:ERV1:LTR	L1MC4a_dup5172:L1MC4a:L1:LINE
L1MCc_dup381:L1MCc:L1:LINE	MER30_dup2232:MER30:hAT-Charlie:DNA	MLT1C_dup18835:MLT1C:ERVL-MaLR:LTR	L2b_dup77844:L2b:L2:LINE
L1MC1_dup8366:L1MC1:L1:LINE	MER5A_dup15417:MER5A:hAT-Charlie:DNA	MLT1D_dup19762:MLT1D:ERVL-MaLR:LTR	L1MB3_dup10044:L1MB3:L1:LINE
L3b_dup5833:L3b:CR1:LINE	Tigger15a_dup4723:Tigger15a:TcMar-Tigger:DNA	LTR9_dup463:LTR9:ERV1:LTR	L1M1_dup228:L1M1:L1:LINE
L2c_dup69559:L2c:L2:LINE	Charlie22a_dup79:Charlie22a:hAT-Charlie:DNA	MSTA_dup11831:MSTA:ERVL-MaLR:LTR	L2b_dup92613:L2b:L2:LINE
L1PA7_dup8209:L1PA7:L1:LINE	MER47A_dup259:MER47A:TcMar-Tigger:DNA	MSTA_dup18415:MSTA:ERVL-MaLR:LTR	L4_C_Mam_dup1939:L4_C_Mam:RTE-X:LINE
L1MC5a_dup2690:L1MC5a:L1:LINE	MER103C_dup6179:MER103C:hAT-Charlie:DNA	MLT1I_dup8924:MLT1I:ERVL-MaLR:LTR	L1M5_dup52206:L1M5:L1:LINE
L1PB_dup672:L1PB:L1:LINE	MER47A_dup2495:MER47A:TcMar-Tigger:DNA	LTR18B_dup209:LTR18B:ERVL:LTR	L2-1_AMi_dup821:L2-1_AMi:L2:LINE
L1M3a_dup34:L1M3a:L1:LINE	Tigger4a_dup69:Tigger4a:TcMar-Tigger:DNA	HERVE_a-int_dup182:HERVE_a-int:ERV1:LTR	L2a_dup54488:L2a:L2:LINE
L2a_dup163177:L2a:L2:LINE	Tigger4b_dup945:Tigger4b:TcMar-Tigger:DNA	THE1B_dup11646:THE1B:ERVL-MaLR:LTR	L2a_dup90983:L2a:L2:LINE
L1ME1_dup4982:L1ME1:L1:LINE	MARNA_dup1814:MARNA:TcMar-Mariner:DNA	ERVL-B4-int_dup2342:ERVL-B4-int:ERVL:LTR	L1MA10_dup2671:L1MA10:L1:LINE
L1M3e_dup47:L1M3e:L1:LINE	MER5A1_dup10980:MER5A1:hAT-Charlie:DNA	MER66A_dup161:MER66A:ERV1:LTR	L1MB3_dup8301:L1MB3:L1:LINE
L1ME1_dup23765:L1ME1:L1:LINE	MER5A_dup16146:MER5A:hAT-Charlie:DNA	LTR50_dup2183:LTR50:ERVL:LTR	L1ME3_dup892:L1ME3:L1:LINE
L3b_dup7681:L3b:CR1:LINE	MER117_dup2869:MER117:hAT-Charlie:DNA	MLT1I_dup6723:MLT1I:ERVL-MaLR:LTR	L1MB2_dup5417:L1MB2:L1:LINE
L1PB2_dup1887:L1PB2:L1:LINE	MER5B_dup11161:MER5B:hAT-Charlie:DNA	MLT1B_dup14848:MLT1B:ERVL-MaLR:LTR	L1M2_dup4200:L1M2:L1:LINE
HAL1_dup2770:HAL1:L1:LINE	MamRep434_dup215:MamRep434:TcMar-Tigger:DNA	MER4B_dup953:MER4B:ERV1:LTR	L1ME3G_dup264:L1ME3G:L1:LINE
L2c_dup121158:L2c:L2:LINE	MER20_dup535:MER20:hAT-Charlie:DNA	MLT1I_dup5710:MLT1I:ERVL-MaLR:LTR	L1MB7_dup22733:L1MB7:L1:LINE
L1ME2_dup63:L1ME2:L1:LINE	Tigger19b_dup3422:Tigger19b:TcMar-Tigger:DNA	MER4D0_dup366:MER4D0:ERV1:LTR	L1M4_dup20371:L1M4:L1:LINE
L1ME4a_dup2601:L1ME4a:L1:LINE	Arthur1_dup2320:Arthur1:hAT-Tip100:DNA	LTR33A__dup193:LTR33A_:ERVL:LTR	L3_dup43970:L3:CR1:LINE
L1PA5_dup683:L1PA5:L1:LINE	MER1B_dup1069:MER1B:hAT-Charlie:DNA	Harlequin-int_dup455:Harlequin-int:ERV1:LTR	L1PA11_dup2771:L1PA11:L1:LINE
L1MB7_dup4033:L1MB7:L1:LINE	Tigger8_dup739:Tigger8:TcMar-Tigger:DNA	LTR33B_dup1304:LTR33B:ERVL:LTR	L1M5_dup27426:L1M5:L1:LINE
L3_dup18372:L3:CR1:LINE	MER103C_dup1709:MER103C:hAT-Charlie:DNA	LTR67B_dup2407:LTR67B:ERVL:LTR	L1MC3_dup2247:L1MC3:L1:LINE
L1PA7_dup1832:L1PA7:L1:LINE	MER91A_dup925:MER91A:hAT-Tip100:DNA	MLT1K_dup1784:MLT1K:ERVL-MaLR:LTR	L1PA4_dup1073:L1PA4:L1:LINE
L2a_dup144972:L2a:L2:LINE	MER5B_dup4945:MER5B:hAT-Charlie:DNA	HERVIP10FH-int_dup364:HERVIP10FH-int:ERV1:LTR	L1ME4a_dup13005:L1ME4a:L1:LINE
L1ME3A_dup10997:L1ME3A:L1:LINE	MER5A1_dup12020:MER5A1:hAT-Charlie:DNA	MER41-int_dup163:MER41-int:ERV1:LTR	L1M5_dup32753:L1M5:L1:LINE
L1PB2_dup1886:L1PB2:L1:LINE	MER96_dup288:MER96:hAT-Tip100:DNA	MER31-int_dup1004:MER31-int:ERV1:LTR	L2b_dup11571:L2b:L2:LINE
L2c_dup76020:L2c:L2:LINE	Tigger18a_dup719:Tigger18a:TcMar-Tigger:DNA	MER68_dup284:MER68:ERVL:LTR	L1PB1_dup11184:L1PB1:L1:LINE
L1MB3_dup2661:L1MB3:L1:LINE	Tigger18a_dup844:Tigger18a:TcMar-Tigger:DNA	MSTA-int_dup2084:MSTA-int:ERVL-MaLR:LTR	L1MB5_dup7561:L1MB5:L1:LINE
L1MB8_dup3350:L1MB8:L1:LINE	MER1B_dup874:MER1B:hAT-Charlie:DNA	MLT1F2-int_dup87:MLT1F2-int:ERVL-MaLR:LTR	L1PA4_dup9333:L1PA4:L1:LINE
L1P2_dup128:L1P2:L1:LINE	MER53_dup2478:MER53:hAT:DNA	LTR10E_dup3:LTR10E:ERV1:LTR	L1PA6_dup3598:L1PA6:L1:LINE
L1PA5_dup671:L1PA5:L1:LINE	MER63C_dup548:MER63C:hAT-Blackjack:DNA	MER34A_dup941:MER34A:ERV1:LTR	L1MC3_dup787:L1MC3:L1:LINE
L1MB7_dup21983:L1MB7:L1:LINE	MER5B_dup13234:MER5B:hAT-Charlie:DNA	MER4-int_dup311:MER4-int:ERV1:LTR	L1ME3A_dup10521:L1ME3A:L1:LINE
L1M4b_dup134:L1M4b:L1:LINE	MER58A_dup2877:MER58A:hAT-Charlie:DNA	MLT1C_dup15694:MLT1C:ERVL-MaLR:LTR	L2b_dup49494:L2b:L2:LINE
L1PA10_dup2022:L1PA10:L1:LINE	BLACKJACK_dup1031:BLACKJACK:hAT-Blackjack:DNA	MLT2B3_dup2837:MLT2B3:ERVL:LTR	L1MA5A_dup1857:L1MA5A:L1:LINE
L2_dup4789:L2:L2:LINE	MER20_dup6983:MER20:hAT-Charlie:DNA	MSTA_dup16887:MSTA:ERVL-MaLR:LTR	L2b_dup38757:L2b:L2:LINE
L2c_dup94873:L2c:L2:LINE	Tigger17a_dup1689:Tigger17a:TcMar-Tigger:DNA	MLT1H_dup8898:MLT1H:ERVL-MaLR:LTR	L1MB3_dup8731:L1MB3:L1:LINE
L1MC1_dup5752:L1MC1:L1:LINE	MER33_dup2751:MER33:hAT-Charlie:DNA	LTR12E_dup114:LTR12E:ERV1:LTR	L2c_dup7750:L2c:L2:LINE
L1MEg_dup12986:L1MEg:L1:LINE	MER1B_dup720:MER1B:hAT-Charlie:DNA	LTR67B_dup3104:LTR67B:ERVL:LTR	L1PA4_dup9012:L1PA4:L1:LINE
L1PA8A_dup39:L1PA8A:L1:LINE	Charlie18a_dup1431:Charlie18a:hAT-Charlie:DNA	THE1C-int_dup1599:THE1C-int:ERVL-MaLR:LTR	L3_dup30620:L3:CR1:LINE
L3_dup6093:L3:CR1:LINE	MER3_dup6609:MER3:hAT-Charlie:DNA	MER41-int_dup1318:MER41-int:ERV1:LTR	L2a_dup63648:L2a:L2:LINE
L1MEc_dup17717:L1MEc:L1:LINE	Charlie1_dup440:Charlie1:hAT-Charlie:DNA	LTR1D1_dup270:LTR1D1:ERV1:LTR	L2a_dup160299:L2a:L2:LINE
L1MB5_dup1379:L1MB5:L1:LINE	MER91A_dup3367:MER91A:hAT-Tip100:DNA	LTR57-int_dup244:LTR57-int:ERVL:LTR	L2a_dup6357:L2a:L2:LINE
L1MB8_dup15231:L1MB8:L1:LINE	Tigger3b_dup4230:Tigger3b:TcMar-Tigger:DNA	MER57E1_dup34:MER57E1:ERV1:LTR	L3_dup23327:L3:CR1:LINE
L1PB1_dup357:L1PB1:L1:LINE	Charlie1b_dup926:Charlie1b:hAT-Charlie:DNA	MLT1G_dup1244:MLT1G:ERVL-MaLR:LTR	L1PB1_dup7620:L1PB1:L1:LINE
L3_dup19021:L3:CR1:LINE	MER5A_dup26913:MER5A:hAT-Charlie:DNA	MLT2A2_dup2202:MLT2A2:ERVL:LTR	L1PA7_dup12112:L1PA7:L1:LINE
L1MEc_dup18292:L1MEc:L1:LINE	MER5A_dup33092:MER5A:hAT-Charlie:DNA	LTR16C_dup4042:LTR16C:ERVL:LTR	L2a_dup158221:L2a:L2:LINE
L1MA7_dup6181:L1MA7:L1:LINE	MER5B_dup11388:MER5B:hAT-Charlie:DNA	MLT2A2_dup3345:MLT2A2:ERVL:LTR	L2_dup30483:L2:L2:LINE
L2_dup20771:L2:L2:LINE	MER102c_dup3093:MER102c:hAT-Charlie:DNA	MER57A1_dup864:MER57A1:ERV1:LTR	L1ME4b_dup7784:L1ME4b:L1:LINE
L1MD2_dup3960:L1MD2:L1:LINE	BLACKJACK_dup973:BLACKJACK:hAT-Blackjack:DNA	LTR27D_dup229:LTR27D:ERV1:LTR	L1PA16_dup11146:L1PA16:L1:LINE
L2b_dup15108:L2b:L2:LINE	MER107_dup122:MER107:hAT-Charlie:DNA	MER21B_dup537:MER21B:ERVL:LTR	L3_dup19718:L3:CR1:LINE
L1M4_dup798:L1M4:L1:LINE	MER3_dup1095:MER3:hAT-Charlie:DNA	LTR33_dup4407:LTR33:ERVL:LTR	L1M1_dup8569:L1M1:L1:LINE
L1PA2_dup1256:L1PA2:L1:LINE	MER121_dup263:MER121:hAT:DNA	LTR84a_dup156:LTR84a:ERVL:LTR	L2b_dup13608:L2b:L2:LINE
L1PREC2_dup6472:L1PREC2:L1:LINE	Tigger12c_dup555:Tigger12c:TcMar-Tigger:DNA	MLT1F-int_dup110:MLT1F-int:ERVL-MaLR:LTR	HAL1_dup12880:HAL1:L1:LINE
L1ME2_dup8239:L1ME2:L1:LINE	MER20_dup3571:MER20:hAT-Charlie:DNA	HERVL18-int_dup326:HERVL18-int:ERVL:LTR	L1M4_dup10147:L1M4:L1:LINE
L3_dup14855:L3:CR1:LINE	Tigger3_dup134:Tigger3:TcMar-Tigger:DNA	MER77B_dup18:MER77B:ERVL:LTR	L1ME3E_dup1697:L1ME3E:L1:LINE
L2a_dup85864:L2a:L2:LINE	MER5B_dup6573:MER5B:hAT-Charlie:DNA	MLT1B_dup3527:MLT1B:ERVL-MaLR:LTR	L1MA8_dup9405:L1MA8:L1:LINE
L1MA9_dup14904:L1MA9:L1:LINE	MER58A_dup9800:MER58A:hAT-Charlie:DNA	MLT2B1_dup13:MLT2B1:ERVL:LTR	L1PREC2_dup2300:L1PREC2:L1:LINE
L1PREC2_dup3146:L1PREC2:L1:LINE	MER104_dup2097:MER104:TcMar-Tc2:DNA	MLT1F1_dup1199:MLT1F1:ERVL-MaLR:LTR	L1MEi_dup4650:L1MEi:L1:LINE
L2c_dup54814:L2c:L2:LINE	MER112_dup2127:MER112:hAT-Charlie:DNA	MLT1B_dup2556:MLT1B:ERVL-MaLR:LTR	L1M6_dup4147:L1M6:L1:LINE
L1MB7_dup21985:L1MB7:L1:LINE	Charlie19a_dup847:Charlie19a:hAT-Charlie:DNA	THE1B_dup3105:THE1B:ERVL-MaLR:LTR	L1MA9_dup15292:L1MA9:L1:LINE
L1M8_dup904:L1M8:L1:LINE	Charlie4z_dup1562:Charlie4z:hAT-Charlie:DNA	MER4D_dup1102:MER4D:ERV1:LTR	L1ME3_dup4539:L1ME3:L1:LINE
L1MB5_dup4357:L1MB5:L1:LINE	Charlie15a_dup1681:Charlie15a:hAT-Charlie:DNA	MLT1C_dup11748:MLT1C:ERVL-MaLR:LTR	L1MA8_dup7717:L1MA8:L1:LINE
L1MA4_dup9719:L1MA4:L1:LINE	hAT-N1_Mam_dup62:hAT-N1_Mam:hAT-Tip100:DNA	LTR49_dup527:LTR49:ERV1:LTR	L1MD2_dup5454:L1MD2:L1:LINE
L1MC4_dup12362:L1MC4:L1:LINE	MER5A_dup30412:MER5A:hAT-Charlie:DNA	MSTA_dup242:MSTA:ERVL-MaLR:LTR	L1ME1_dup20984:L1ME1:L1:LINE
L1PB4_dup7107:L1PB4:L1:LINE	MER3_dup1966:MER3:hAT-Charlie:DNA	LTR12C_dup1627:LTR12C:ERV1:LTR	L2c_dup86128:L2c:L2:LINE
L1PA7_dup5725:L1PA7:L1:LINE	MER121_dup383:MER121:hAT:DNA	LTR12_dup444:LTR12:ERV1:LTR	L3b_dup346:L3b:CR1:LINE
L2c_dup85329:L2c:L2:LINE	Charlie1b_dup1274:Charlie1b:hAT-Charlie:DNA	THE1B_dup15371:THE1B:ERVL-MaLR:LTR	L1PA14_dup619:L1PA14:L1:LINE
L2c_dup117410:L2c:L2:LINE	Charlie1a_dup604:Charlie1a:hAT-Charlie:DNA	LTR54B_dup687:LTR54B:ERV1:LTR	L1ME3B_dup4526:L1ME3B:L1:LINE
L1MA2_dup341:L1MA2:L1:LINE	MER102b_dup222:MER102b:hAT-Charlie:DNA	MLT1J_dup13291:MLT1J:ERVL-MaLR:LTR	L1MA8_dup9981:L1MA8:L1:LINE
L2c_dup25018:L2c:L2:LINE	MER33_dup6304:MER33:hAT-Charlie:DNA	LTR5_Hs_dup382:LTR5_Hs:ERVK:LTR	L1MA5A_dup1937:L1MA5A:L1:LINE
L1ME4b_dup11301:L1ME4b:L1:LINE	Charlie15a_dup654:Charlie15a:hAT-Charlie:DNA	MLT1J_dup557:MLT1J:ERVL-MaLR:LTR	L3_dup359:L3:CR1:LINE
L1PA16_dup4532:L1PA16:L1:LINE	Charlie15a_dup1620:Charlie15a:hAT-Charlie:DNA	HUERS-P3-int_dup206:HUERS-P3-int:ERV1:LTR	L1MD3_dup1784:L1MD3:L1:LINE
L2c_dup77281:L2c:L2:LINE	Tigger7_dup253:Tigger7:TcMar-Tigger:DNA	LTR16D_dup522:LTR16D:ERVL:LTR	L1ME3A_dup12907:L1ME3A:L1:LINE
L1MB8_dup16065:L1MB8:L1:LINE	Zaphod_dup1558:Zaphod:hAT-Tip100:DNA	LTR10C_dup478:LTR10C:ERV1:LTR	L1ME3B_dup5243:L1ME3B:L1:LINE
L2c_dup91692:L2c:L2:LINE	MER112_dup884:MER112:hAT-Charlie:DNA	MLT1F2_dup394:MLT1F2:ERVL-MaLR:LTR	L1MB7_dup8218:L1MB7:L1:LINE
L1MEc_dup14880:L1MEc:L1:LINE	MER103C_dup4761:MER103C:hAT-Charlie:DNA	MER4-int_dup308:MER4-int:ERV1:LTR	L1ME1_dup3322:L1ME1:L1:LINE
L1PA8_dup1224:L1PA8:L1:LINE	Charlie29a_dup1901:Charlie29a:hAT-Charlie:DNA	LTR73_dup47:LTR73:ERV1:LTR	L1PREC2_dup5789:L1PREC2:L1:LINE
L2b_dup73720:L2b:L2:LINE	MER5B_dup5322:MER5B:hAT-Charlie:DNA	MLT1C_dup17312:MLT1C:ERVL-MaLR:LTR	L1PA11_dup3858:L1PA11:L1:LINE
L1ME4b_dup10569:L1ME4b:L1:LINE	Tigger19a_dup297:Tigger19a:TcMar-Tigger:DNA	MLT1J2_dup5603:MLT1J2:ERVL-MaLR:LTR	L2c_dup26019:L2c:L2:LINE
L1PA12_dup113:L1PA12:L1:LINE	Tigger8_dup714:Tigger8:TcMar-Tigger:DNA	MLT1B_dup2625:MLT1B:ERVL-MaLR:LTR	L1M1_dup4515:L1M1:L1:LINE
L1MC4a_dup9654:L1MC4a:L1:LINE	MER45A_dup137:MER45A:hAT-Tip100:DNA	MER11C_dup317:MER11C:ERVK:LTR	L1ME3F_dup4413:L1ME3F:L1:LINE
L1MD2_dup10430:L1MD2:L1:LINE	MamRep38_dup1375:MamRep38:hAT:DNA	LTR49_dup913:LTR49:ERV1:LTR	L1M5_dup47695:L1M5:L1:LINE
HAL1b_dup1799:HAL1b:L1:LINE	MER58A_dup1353:MER58A:hAT-Charlie:DNA	LTR10E_dup13:LTR10E:ERV1:LTR	L1PA4_dup9350:L1PA4:L1:LINE
L1MEh_dup2691:L1MEh:L1:LINE	Charlie7a_dup775:Charlie7a:hAT-Charlie:DNA	MER52D_dup323:MER52D:ERV1:LTR	L1ME4b_dup11004:L1ME4b:L1:LINE
L1PB_dup1588:L1PB:L1:LINE	Tigger15a_dup4722:Tigger15a:TcMar-Tigger:DNA	LTR12D_dup113:LTR12D:ERV1:LTR	HAL1ME_dup974:HAL1ME:L1:LINE
L2_dup18753:L2:L2:LINE	MamRep38_dup1891:MamRep38:hAT:DNA	THE1C-int_dup362:THE1C-int:ERVL-MaLR:LTR	HAL1b_dup1930:HAL1b:L1:LINE
L2b_dup63141:L2b:L2:LINE	Tigger14a_dup885:Tigger14a:TcMar-Tigger:DNA	LTR12__dup246:LTR12_:ERV1:LTR	L1ME1_dup2551:L1ME1:L1:LINE
Mam_R4_dup33:Mam_R4:Dong-R4:LINE	Tigger16b_dup687:Tigger16b:TcMar-Tigger:DNA	THE1B-int_dup3680:THE1B-int:ERVL-MaLR:LTR	MamRTE1_dup370:MamRTE1:RTE-BovB:LINE
L2b_dup48555:L2b:L2:LINE	Tigger19b_dup1548:Tigger19b:TcMar-Tigger:DNA	LTR5B_dup155:LTR5B:ERVK:LTR	L1MC5a_dup15492:L1MC5a:L1:LINE
L2c_dup7302:L2c:L2:LINE	MER105_dup677:MER105:hAT-Charlie:DNA	MLT1A0_dup17467:MLT1A0:ERVL-MaLR:LTR	L1PA3_dup5564:L1PA3:L1:LINE
L1MB7_dup10427:L1MB7:L1:LINE	Tigger3a_dup3002:Tigger3a:TcMar-Tigger:DNA	MLT1D_dup13605:MLT1D:ERVL-MaLR:LTR	L1MB7_dup19578:L1MB7:L1:LINE
L1PA5_dup3784:L1PA5:L1:LINE	Tigger16b_dup949:Tigger16b:TcMar-Tigger:DNA	LTR48B_dup68:LTR48B:ERV1:LTR	L2c_dup4064:L2c:L2:LINE
L2b_dup1278:L2b:L2:LINE	Tigger8_dup579:Tigger8:TcMar-Tigger:DNA	PABL_A_dup92:PABL_A:ERV1:LTR	L1ME3B_dup7060:L1ME3B:L1:LINE
L2_dup39420:L2:L2:LINE	MER102a_dup1857:MER102a:hAT-Charlie:DNA	LTR67B_dup2408:LTR67B:ERVL:LTR	L1PB1_dup12587:L1PB1:L1:LINE
L1M5_dup54283:L1M5:L1:LINE	Tigger16b_dup197:Tigger16b:TcMar-Tigger:DNA	MER21C_dup4838:MER21C:ERVL:LTR	L3_dup2961:L3:CR1:LINE
L2c_dup107786:L2c:L2:LINE	Charlie15b_dup998:Charlie15b:hAT-Charlie:DNA	THE1B_dup21409:THE1B:ERVL-MaLR:LTR	L1MB7_dup3565:L1MB7:L1:LINE
L1ME3G_dup4900:L1ME3G:L1:LINE	MER5C1_dup118:MER5C1:hAT-Charlie:DNA	MLT1G-int_dup65:MLT1G-int:ERVL-MaLR:LTR	L2a_dup37945:L2a:L2:LINE
L2b_dup85407:L2b:L2:LINE	MER115_dup2025:MER115:hAT-Tip100:DNA	MLT2D_dup1948:MLT2D:ERVL:LTR	L1MC_dup8132:L1MC:L1:LINE
L2_dup15273:L2:L2:LINE	MER5C1_dup564:MER5C1:hAT-Charlie:DNA	MLT1K_dup2054:MLT1K:ERVL-MaLR:LTR	L1MB3_dup5812:L1MB3:L1:LINE
L1PA4_dup581:L1PA4:L1:LINE	Tigger1_dup3596:Tigger1:TcMar-Tigger:DNA	THE1B-int_dup2636:THE1B-int:ERVL-MaLR:LTR	HAL1ME_dup5247:HAL1ME:L1:LINE
L2a_dup136882:L2a:L2:LINE	MER5A_dup22155:MER5A:hAT-Charlie:DNA	ERV3-16A3_I-int_dup251:ERV3-16A3_I-int:ERVL:LTR	L1PB4_dup3599:L1PB4:L1:LINE
L1MDa_dup1423:L1MDa:L1:LINE	Tigger3b_dup4451:Tigger3b:TcMar-Tigger:DNA	HERVE-int_dup9:HERVE-int:ERV1:LTR	L2b_dup46068:L2b:L2:LINE
L1ME3D_dup953:L1ME3D:L1:LINE	Charlie1a_dup1737:Charlie1a:hAT-Charlie:DNA	MLT1J_dup11813:MLT1J:ERVL-MaLR:LTR	L2a_dup10314:L2a:L2:LINE
L2c_dup91677:L2c:L2:LINE	MER20_dup14504:MER20:hAT-Charlie:DNA	LTR33A_dup947:LTR33A:ERVL:LTR	L1PA10_dup3131:L1PA10:L1:LINE
L3_dup39573:L3:CR1:LINE	MER58B_dup3411:MER58B:hAT-Charlie:DNA	MLT1H_dup1342:MLT1H:ERVL-MaLR:LTR	L1ME1_dup15945:L1ME1:L1:LINE
L2a_dup87329:L2a:L2:LINE	Tigger10_dup421:Tigger10:TcMar-Tigger:DNA	MER50-int_dup468:MER50-int:ERV1:LTR	L1PA4_dup7368:L1PA4:L1:LINE
L1MC4a_dup8406:L1MC4a:L1:LINE	MER3_dup10523:MER3:hAT-Charlie:DNA	ERV3-16A3_I-int_dup2481:ERV3-16A3_I-int:ERVL:LTR	L1PA8A_dup1924:L1PA8A:L1:LINE
L1MB8_dup274:L1MB8:L1:LINE	Tigger4b_dup1234:Tigger4b:TcMar-Tigger:DNA	LTR4_dup16:LTR4:ERV1:LTR	L2b_dup78859:L2b:L2:LINE
L1ME3_dup8414:L1ME3:L1:LINE	Charlie29a_dup317:Charlie29a:hAT-Charlie:DNA	MSTB_dup6861:MSTB:ERVL-MaLR:LTR	L1M3f_dup312:L1M3f:L1:LINE
L2a_dup13655:L2a:L2:LINE	Cheshire_dup15:Cheshire:hAT-Charlie:DNA	ERVL-E-int_dup4125:ERVL-E-int:ERVL:LTR	L1MD2_dup1538:L1MD2:L1:LINE
L1PA13_dup4134:L1PA13:L1:LINE	MADE1_dup7133:MADE1:TcMar-Mariner:DNA	MLT1H1-int_dup313:MLT1H1-int:ERVL-MaLR:LTR	L1MDa_dup1489:L1MDa:L1:LINE
L1PA7_dup3381:L1PA7:L1:LINE	Tigger4a_dup906:Tigger4a:TcMar-Tigger:DNA	MamGypsy2-I_dup345:MamGypsy2-I:Gypsy:LTR	L2c_dup52254:L2c:L2:LINE
L1MC4_dup22441:L1MC4:L1:LINE	Charlie20a_dup280:Charlie20a:hAT-Charlie:DNA	LTR78B_dup1354:LTR78B:ERV1:LTR	L1MB8_dup14882:L1MB8:L1:LINE
L1P1_dup2206:L1P1:L1:LINE	MER33_dup1211:MER33:hAT-Charlie:DNA	MLT1K_dup7439:MLT1K:ERVL-MaLR:LTR	L2_dup1100:L2:L2:LINE
L2_dup24079:L2:L2:LINE	MER5A_dup17729:MER5A:hAT-Charlie:DNA	MER41C_dup651:MER41C:ERV1:LTR	L2a_dup26003:L2a:L2:LINE
L1PA5_dup3520:L1PA5:L1:LINE	MER5A_dup1224:MER5A:hAT-Charlie:DNA	MLT1A_dup6501:MLT1A:ERVL-MaLR:LTR	L1M4c_dup626:L1M4c:L1:LINE
L2c_dup125982:L2c:L2:LINE	Tigger4a_dup1265:Tigger4a:TcMar-Tigger:DNA	MLT1D_dup5555:MLT1D:ERVL-MaLR:LTR	L1MB1_dup5990:L1MB1:L1:LINE
L1PB2_dup1885:L1PB2:L1:LINE	Charlie4z_dup3628:Charlie4z:hAT-Charlie:DNA	MLT1E1A_dup1925:MLT1E1A:ERVL-MaLR:LTR	L2a_dup164373:L2a:L2:LINE
L1PA16_dup606:L1PA16:L1:LINE	MER20B_dup3075:MER20B:hAT-Charlie:DNA	MSTB_dup5852:MSTB:ERVL-MaLR:LTR	L1MD3_dup557:L1MD3:L1:LINE
L2a_dup27876:L2a:L2:LINE	MamTip2_dup3648:MamTip2:hAT-Tip100:DNA	MLT1H2_dup2052:MLT1H2:ERVL-MaLR:LTR	L1PA15_dup2537:L1PA15:L1:LINE
L1MA9_dup8240:L1MA9:L1:LINE	Zaphod2_dup739:Zaphod2:hAT-Tip100:DNA	PABL_A_dup414:PABL_A:ERV1:LTR	L1ME4b_dup7911:L1ME4b:L1:LINE
L1ME4a_dup27909:L1ME4a:L1:LINE	Charlie15a_dup14:Charlie15a:hAT-Charlie:DNA	MER41G_dup89:MER41G:ERV1:LTR	L1MEd_dup15054:L1MEd:L1:LINE
L1ME1_dup26612:L1ME1:L1:LINE	MamRep137_dup57:MamRep137:TcMar-Tigger:DNA	MLT1D_dup19326:MLT1D:ERVL-MaLR:LTR	L1MDa_dup5810:L1MDa:L1:LINE
L1P3_dup166:L1P3:L1:LINE	MER58A_dup8441:MER58A:hAT-Charlie:DNA	ERVL-E-int_dup3498:ERVL-E-int:ERVL:LTR	L1MEd_dup15180:L1MEd:L1:LINE
L2_dup53549:L2:L2:LINE	MER5A_dup10542:MER5A:hAT-Charlie:DNA	LTR16E1_dup1975:LTR16E1:ERVL:LTR	L1PREC2_dup6229:L1PREC2:L1:LINE
L2b_dup45571:L2b:L2:LINE	MER5B_dup11164:MER5B:hAT-Charlie:DNA	MLT1H_dup8553:MLT1H:ERVL-MaLR:LTR	L2a_dup44350:L2a:L2:LINE
HAL1_dup12538:HAL1:L1:LINE	Charlie22a_dup224:Charlie22a:hAT-Charlie:DNA	MamGypLTR2c_dup668:MamGypLTR2c:Gypsy:LTR	L1PA7_dup3739:L1PA7:L1:LINE
L2b_dup6146:L2b:L2:LINE	MER102c_dup914:MER102c:hAT-Charlie:DNA	LTR102_Mam_dup156:LTR102_Mam:ERVL:LTR	L1ME3B_dup4563:L1ME3B:L1:LINE
L1PA6_dup1984:L1PA6:L1:LINE	Tigger4b_dup1715:Tigger4b:TcMar-Tigger:DNA	LTR82A_dup910:LTR82A:ERVL:LTR	L1ME1_dup9554:L1ME1:L1:LINE
L1MC1_dup7107:L1MC1:L1:LINE	MER20_dup536:MER20:hAT-Charlie:DNA	LTR17_dup602:LTR17:ERV1:LTR	L1MD3_dup1765:L1MD3:L1:LINE
L2a_dup88461:L2a:L2:LINE	MER3_dup1411:MER3:hAT-Charlie:DNA	MLT1A0_dup7699:MLT1A0:ERVL-MaLR:LTR	L1MA9_dup11621:L1MA9:L1:LINE
L1MA2_dup3696:L1MA2:L1:LINE	MER45A_dup536:MER45A:hAT-Tip100:DNA	MLT1G1_dup1303:MLT1G1:ERVL-MaLR:LTR	L1PA4_dup4672:L1PA4:L1:LINE
L1MB8_dup12926:L1MB8:L1:LINE	Charlie10_dup512:Charlie10:hAT-Charlie:DNA	THE1A-int_dup1020:THE1A-int:ERVL-MaLR:LTR	L2c_dup41387:L2c:L2:LINE
L1ME1_dup4173:L1ME1:L1:LINE	Tigger1_dup6059:Tigger1:TcMar-Tigger:DNA	MLT1A0_dup3151:MLT1A0:ERVL-MaLR:LTR	L1MEg2_dup9:L1MEg2:L1:LINE
L1MA5A_dup1503:L1MA5A:L1:LINE	MER58A_dup8255:MER58A:hAT-Charlie:DNA	THE1B-int_dup3959:THE1B-int:ERVL-MaLR:LTR	L1MA1_dup3880:L1MA1:L1:LINE
L1PREC2_dup233:L1PREC2:L1:LINE	MER58C_dup704:MER58C:hAT-Charlie:DNA	MER50_dup2352:MER50:ERV1:LTR	L1MB4_dup5922:L1MB4:L1:LINE
L2b_dup50783:L2b:L2:LINE	MER5A1_dup9297:MER5A1:hAT-Charlie:DNA	LTR13_dup403:LTR13:ERVK:LTR	L1PB1_dup11708:L1PB1:L1:LINE
L1ME3G_dup3738:L1ME3G:L1:LINE	Charlie7_dup621:Charlie7:hAT-Charlie:DNA	LTR81B_dup701:LTR81B:Gypsy:LTR	L1MC3_dup353:L1MC3:L1:LINE
L2c_dup9584:L2c:L2:LINE	MER5A_dup570:MER5A:hAT-Charlie:DNA	MLT1E1A_dup3130:MLT1E1A:ERVL-MaLR:LTR	L2a_dup164347:L2a:L2:LINE
L2a_dup71880:L2a:L2:LINE	MER3_dup4984:MER3:hAT-Charlie:DNA	LTR17_dup332:LTR17:ERV1:LTR	L1MB3_dup7564:L1MB3:L1:LINE
L1MC4_dup12217:L1MC4:L1:LINE	MER20_dup14894:MER20:hAT-Charlie:DNA	THE1B-int_dup3078:THE1B-int:ERVL-MaLR:LTR	L1MCa_dup5319:L1MCa:L1:LINE
L1PA10_dup6636:L1PA10:L1:LINE	Tigger4_dup860:Tigger4:TcMar-Tigger:DNA	MER50_dup2173:MER50:ERV1:LTR	L2c_dup123367:L2c:L2:LINE
L2a_dup33286:L2a:L2:LINE	MER5A_dup16144:MER5A:hAT-Charlie:DNA	LTR16B1_dup131:LTR16B1:ERVL:LTR	HAL1_dup1413:HAL1:L1:LINE
L1PA16_dup5755:L1PA16:L1:LINE	MamTip2_dup3901:MamTip2:hAT-Tip100:DNA	MER21C_dup1655:MER21C:ERVL:LTR	L1MC4_dup1792:L1MC4:L1:LINE
L1MA3_dup7592:L1MA3:L1:LINE	Tigger1_dup10721:Tigger1:TcMar-Tigger:DNA	MER31A_dup1116:MER31A:ERV1:LTR	L2_dup10193:L2:L2:LINE
L1M5_dup42925:L1M5:L1:LINE	MER107_dup36:MER107:hAT-Charlie:DNA	LTR49_dup529:LTR49:ERV1:LTR	L1MB2_dup5624:L1MB2:L1:LINE
L1M5_dup11055:L1M5:L1:LINE	MER58C_dup93:MER58C:hAT-Charlie:DNA	MLT2B1_dup329:MLT2B1:ERVL:LTR	L2b_dup5977:L2b:L2:LINE
L1PA10_dup1392:L1PA10:L1:LINE	MER5A1_dup2736:MER5A1:hAT-Charlie:DNA	MLT1A0_dup11886:MLT1A0:ERVL-MaLR:LTR	L1MC3_dup11542:L1MC3:L1:LINE
L1PREC2_dup1790:L1PREC2:L1:LINE	MER45A_dup2885:MER45A:hAT-Tip100:DNA	ERV3-16A3_I-int_dup2484:ERV3-16A3_I-int:ERVL:LTR	L1PBa_dup1942:L1PBa:L1:LINE
L2c_dup96088:L2c:L2:LINE	MER58A_dup517:MER58A:hAT-Charlie:DNA	PABL_A_dup427:PABL_A:ERV1:LTR	L2c_dup75053:L2c:L2:LINE
L2c_dup60617:L2c:L2:LINE	MamRep434_dup314:MamRep434:TcMar-Tigger:DNA	MLT1G3_dup1201:MLT1G3:ERVL-MaLR:LTR	L1ME3F_dup2447:L1ME3F:L1:LINE
L1MB8_dup14873:L1MB8:L1:LINE	MER58B_dup3094:MER58B:hAT-Charlie:DNA	THE1B_dup10022:THE1B:ERVL-MaLR:LTR	HAL1_dup149:HAL1:L1:LINE
L1ME3D_dup216:L1ME3D:L1:LINE	Charlie1a_dup2105:Charlie1a:hAT-Charlie:DNA	HERVK11D-int_dup35:HERVK11D-int:ERVK:LTR	L1M5_dup28900:L1M5:L1:LINE
L1M1_dup5830:L1M1:L1:LINE	MER5A1_dup10293:MER5A1:hAT-Charlie:DNA	HERVE-int_dup183:HERVE-int:ERV1:LTR	L2a_dup124746:L2a:L2:LINE
L2c_dup70662:L2c:L2:LINE	Tigger19a_dup1148:Tigger19a:TcMar-Tigger:DNA	HUERS-P3-int_dup343:HUERS-P3-int:ERV1:LTR	L1MB5_dup9457:L1MB5:L1:LINE
L1MC4a_dup8997:L1MC4a:L1:LINE	Charlie1b_dup613:Charlie1b:hAT-Charlie:DNA	LTR49_dup526:LTR49:ERV1:LTR	HAL1_dup3020:HAL1:L1:LINE
L2c_dup69555:L2c:L2:LINE	Tigger15a_dup2664:Tigger15a:TcMar-Tigger:DNA	LTR24_dup115:LTR24:ERV1:LTR	L1MD2_dup8627:L1MD2:L1:LINE
L3_dup34210:L3:CR1:LINE	Tigger1_dup7702:Tigger1:TcMar-Tigger:DNA	MLT1F2_dup5201:MLT1F2:ERVL-MaLR:LTR	L1MDa_dup6811:L1MDa:L1:LINE
L1MC3_dup780:L1MC3:L1:LINE	Tigger1_dup11120:Tigger1:TcMar-Tigger:DNA	MLT2B1_dup362:MLT2B1:ERVL:LTR	L1MC3_dup354:L1MC3:L1:LINE
L1ME2_dup22:L1ME2:L1:LINE	MER58A_dup7943:MER58A:hAT-Charlie:DNA	MLT1E2_dup1735:MLT1E2:ERVL-MaLR:LTR	HAL1_dup18623:HAL1:L1:LINE
L1M4b_dup2450:L1M4b:L1:LINE	Charlie23a_dup742:Charlie23a:hAT-Charlie:DNA	MLT1E3_dup116:MLT1E3:ERVL-MaLR:LTR	L1MEh_dup1568:L1MEh:L1:LINE
L1MA3_dup4065:L1MA3:L1:LINE	MamRep38_dup356:MamRep38:hAT:DNA	MLT1H-int_dup647:MLT1H-int:ERVL-MaLR:LTR	L2b_dup95200:L2b:L2:LINE
L1M4b_dup4274:L1M4b:L1:LINE	MER5B_dup18860:MER5B:hAT-Charlie:DNA	LTR33_dup7441:LTR33:ERVL:LTR	L3_dup18248:L3:CR1:LINE
L1ME1_dup19191:L1ME1:L1:LINE	Charlie1b_dup2203:Charlie1b:hAT-Charlie:DNA	MLT1K_dup3692:MLT1K:ERVL-MaLR:LTR	L2c_dup54979:L2c:L2:LINE
L1PA8_dup196:L1PA8:L1:LINE	Tigger15a_dup3805:Tigger15a:TcMar-Tigger:DNA	MER66-int_dup16:MER66-int:ERV1:LTR	L2a_dup158946:L2a:L2:LINE
MamRTE1_dup5662:MamRTE1:RTE-BovB:LINE	MamTip2_dup2190:MamTip2:hAT-Tip100:DNA	HERVFH21-int_dup116:HERVFH21-int:ERV1:LTR	L1MB3_dup3277:L1MB3:L1:LINE
L2a_dup114372:L2a:L2:LINE	MER30_dup1360:MER30:hAT-Charlie:DNA	LTR16C_dup6269:LTR16C:ERVL:LTR	L1MB8_dup8111:L1MB8:L1:LINE
L1ME4a_dup26498:L1ME4a:L1:LINE	Tigger16b_dup1092:Tigger16b:TcMar-Tigger:DNA	MSTB1-int_dup183:MSTB1-int:ERVL-MaLR:LTR	L1ME3G_dup15788:L1ME3G:L1:LINE
L2c_dup13990:L2c:L2:LINE	MER20_dup9788:MER20:hAT-Charlie:DNA	MER92B_dup75:MER92B:ERV1:LTR	L2a_dup139638:L2a:L2:LINE
HAL1ME_dup908:HAL1ME:L1:LINE	MER5A_dup28637:MER5A:hAT-Charlie:DNA	MER74A_dup562:MER74A:ERVL:LTR	L1MC5_dup5282:L1MC5:L1:LINE
L1MA4A_dup4110:L1MA4A:L1:LINE	MER20_dup6223:MER20:hAT-Charlie:DNA	MLT1B_dup6553:MLT1B:ERVL-MaLR:LTR	L1MA5_dup2430:L1MA5:L1:LINE
L1ME3A_dup4881:L1ME3A:L1:LINE	MER117_dup3391:MER117:hAT-Charlie:DNA	HERVIP10FH-int_dup361:HERVIP10FH-int:ERV1:LTR	L1MEf_dup1143:L1MEf:L1:LINE
L2c_dup67406:L2c:L2:LINE	MER1B_dup2713:MER1B:hAT-Charlie:DNA	LTR16D_dup523:LTR16D:ERVL:LTR	L2c_dup17843:L2c:L2:LINE
L1MA9_dup901:L1MA9:L1:LINE	Tigger3b_dup2638:Tigger3b:TcMar-Tigger:DNA	MLT1B_dup14852:MLT1B:ERVL-MaLR:LTR	L1ME3A_dup8128:L1ME3A:L1:LINE
L1PA7_dup11515:L1PA7:L1:LINE	Tigger19a_dup2412:Tigger19a:TcMar-Tigger:DNA	HERVIP10FH-int_dup69:HERVIP10FH-int:ERV1:LTR	L2b_dup48871:L2b:L2:LINE
L1MB2_dup8025:L1MB2:L1:LINE	MER117_dup422:MER117:hAT-Charlie:DNA	HERVK22-int_dup216:HERVK22-int:ERVK:LTR	X7C_LINE_dup543:X7C_LINE:CR1:LINE
L2_dup19398:L2:L2:LINE	MADE1_dup7716:MADE1:TcMar-Mariner:DNA	MSTC_dup2226:MSTC:ERVL-MaLR:LTR	L2a_dup71813:L2a:L2:LINE
L1MB8_dup10610:L1MB8:L1:LINE	Charlie24_dup1268:Charlie24:hAT-Charlie:DNA	MSTB-int_dup621:MSTB-int:ERVL-MaLR:LTR	L2b_dup84139:L2b:L2:LINE
L1ME1_dup25296:L1ME1:L1:LINE	Chap1_Mam_dup58:Chap1_Mam:hAT-Charlie:DNA	MLT1D_dup9109:MLT1D:ERVL-MaLR:LTR	L1M4_dup6429:L1M4:L1:LINE
Plat_L3_dup279:Plat_L3:CR1:LINE	Tigger7_dup1376:Tigger7:TcMar-Tigger:DNA	THE1B_dup18533:THE1B:ERVL-MaLR:LTR	L1ME2z_dup128:L1ME2z:L1:LINE
L1ME4b_dup13630:L1ME4b:L1:LINE	MER20_dup16524:MER20:hAT-Charlie:DNA	LTR10E_dup126:LTR10E:ERV1:LTR	L1PA8A_dup932:L1PA8A:L1:LINE
L1PREC2_dup6672:L1PREC2:L1:LINE	MER5A_dup21289:MER5A:hAT-Charlie:DNA	MER21B_dup853:MER21B:ERVL:LTR	L1MA9_dup2298:L1MA9:L1:LINE
L2b_dup44683:L2b:L2:LINE	Tigger1_dup3275:Tigger1:TcMar-Tigger:DNA	THE1B_dup20203:THE1B:ERVL-MaLR:LTR	L1M7_dup3035:L1M7:L1:LINE
L1MEc_dup7547:L1MEc:L1:LINE	MER5A1_dup9874:MER5A1:hAT-Charlie:DNA	MSTA_dup8353:MSTA:ERVL-MaLR:LTR	L1PA6_dup2982:L1PA6:L1:LINE
L2a_dup163301:L2a:L2:LINE	MER58A_dup541:MER58A:hAT-Charlie:DNA	LTR9_dup464:LTR9:ERV1:LTR	L1M1_dup867:L1M1:L1:LINE
L2b_dup75510:L2b:L2:LINE	MER1B_dup2250:MER1B:hAT-Charlie:DNA	HERVK-int_dup206:HERVK-int:ERVK:LTR	L1M2_dup2808:L1M2:L1:LINE
L1M8_dup1432:L1M8:L1:LINE	Tigger1_dup4371:Tigger1:TcMar-Tigger:DNA	MLT1D_dup8529:MLT1D:ERVL-MaLR:LTR	L2a_dup599:L2a:L2:LINE
L2a_dup141177:L2a:L2:LINE	Charlie2a_dup822:Charlie2a:hAT-Charlie:DNA	MER4A1_dup262:MER4A1:ERV1:LTR	L1ME4a_dup26175:L1ME4a:L1:LINE
L2b_dup46054:L2b:L2:LINE	MER103C_dup6503:MER103C:hAT-Charlie:DNA	MSTA-int_dup2675:MSTA-int:ERVL-MaLR:LTR	L2c_dup132585:L2c:L2:LINE
L1ME1_dup2343:L1ME1:L1:LINE	Charlie1a_dup4723:Charlie1a:hAT-Charlie:DNA	MER11C_dup537:MER11C:ERVK:LTR	L1MA3_dup7199:L1MA3:L1:LINE
L1ME2_dup14:L1ME2:L1:LINE	MER1B_dup844:MER1B:hAT-Charlie:DNA	MLT1I_dup8926:MLT1I:ERVL-MaLR:LTR	L1M4_dup17274:L1M4:L1:LINE
L1PB1_dup5470:L1PB1:L1:LINE	MER94_dup426:MER94:hAT-Blackjack:DNA	ERVL-B4-int_dup2340:ERVL-B4-int:ERVL:LTR	L1M1_dup6808:L1M1:L1:LINE
L1PA5_dup3148:L1PA5:L1:LINE	Tigger19b_dup632:Tigger19b:TcMar-Tigger:DNA	MLT2B4_dup546:MLT2B4:ERVL:LTR	L1M4_dup7237:L1M4:L1:LINE
HAL1_dup15486:HAL1:L1:LINE	Tigger1_dup3008:Tigger1:TcMar-Tigger:DNA	LTR101_Mam_dup503:LTR101_Mam:ERVL:LTR	L1PB1_dup2864:L1PB1:L1:LINE
L1PA13_dup4554:L1PA13:L1:LINE	Tigger12A_dup536:Tigger12A:TcMar-Tigger:DNA	MSTA-int_dup2113:MSTA-int:ERVL-MaLR:LTR	L2_dup29804:L2:L2:LINE
L1M4c_dup1749:L1M4c:L1:LINE	MER5A_dup878:MER5A:hAT-Charlie:DNA	MLT1J1_dup608:MLT1J1:ERVL-MaLR:LTR	L1PA10_dup6289:L1PA10:L1:LINE
L1MC5_dup5887:L1MC5:L1:LINE	MER3_dup2921:MER3:hAT-Charlie:DNA	MLT1E1A_dup1608:MLT1E1A:ERVL-MaLR:LTR	L1PA10_dup3660:L1PA10:L1:LINE
L2a_dup21444:L2a:L2:LINE	MER81_dup2805:MER81:hAT-Blackjack:DNA	HUERS-P3-int_dup203:HUERS-P3-int:ERV1:LTR	L1ME1_dup3321:L1ME1:L1:LINE
L2b_dup33216:L2b:L2:LINE	Arthur1_dup2071:Arthur1:hAT-Tip100:DNA	MER41D_dup242:MER41D:ERV1:LTR	HAL1_dup209:HAL1:L1:LINE
L2a_dup59395:L2a:L2:LINE	MER102b_dup157:MER102b:hAT-Charlie:DNA	MER41B_dup1522:MER41B:ERV1:LTR	HAL1ME_dup973:HAL1ME:L1:LINE
L1M8_dup736:L1M8:L1:LINE	MamRep1894_dup31:MamRep1894:hAT:DNA	LTR88a_dup783:LTR88a:Gypsy:LTR	L1MB7_dup99:L1MB7:L1:LINE
L1MEc_dup1710:L1MEc:L1:LINE	MER2_dup8941:MER2:TcMar-Tigger:DNA	MLT1C_dup3494:MLT1C:ERVL-MaLR:LTR	L2c_dup54633:L2c:L2:LINE
L1ME2_dup10831:L1ME2:L1:LINE	MER94_dup3765:MER94:hAT-Blackjack:DNA	LTR87_dup633:LTR87:ERVL:LTR	L1PA10_dup1355:L1PA10:L1:LINE
L1PA6_dup220:L1PA6:L1:LINE	Tigger1_dup4474:Tigger1:TcMar-Tigger:DNA	MSTC_dup2721:MSTC:ERVL-MaLR:LTR	L1MD_dup1653:L1MD:L1:LINE
L1M1_dup3174:L1M1:L1:LINE	MER20_dup16424:MER20:hAT-Charlie:DNA	HERVH-int_dup772:HERVH-int:ERV1:LTR	L1MB5_dup3330:L1MB5:L1:LINE
L1ME4a_dup16905:L1ME4a:L1:LINE	Tigger9b_dup147:Tigger9b:TcMar-Tigger:DNA	LTR1D1_dup80:LTR1D1:ERV1:LTR	L1MA3_dup7812:L1MA3:L1:LINE
L2a_dup118111:L2a:L2:LINE	MER106A_dup636:MER106A:hAT-Charlie:DNA	MER21C_dup2861:MER21C:ERVL:LTR	L2a_dup9640:L2a:L2:LINE
L1M5_dup52471:L1M5:L1:LINE	MamTip2_dup2364:MamTip2:hAT-Tip100:DNA	THE1B-int_dup2082:THE1B-int:ERVL-MaLR:LTR	L1ME3B_dup751:L1ME3B:L1:LINE
L2_dup33668:L2:L2:LINE	OldhAT1_dup675:OldhAT1:hAT-Ac:DNA	LTR66_dup151:LTR66:ERVL:LTR	L1M3_dup2671:L1M3:L1:LINE
HAL1M8_dup417:HAL1M8:L1:LINE	MER104_dup1995:MER104:TcMar-Tc2:DNA	LTR12C_dup905:LTR12C:ERV1:LTR	L1MB2_dup5294:L1MB2:L1:LINE
L2a_dup65950:L2a:L2:LINE	Charlie17a_dup991:Charlie17a:hAT-Charlie:DNA	MLT1B_dup14851:MLT1B:ERVL-MaLR:LTR	L1M2_dup1989:L1M2:L1:LINE
L1PA4_dup5909:L1PA4:L1:LINE	MER5A_dup18338:MER5A:hAT-Charlie:DNA	MLT1D-int_dup240:MLT1D-int:ERVL-MaLR:LTR	L1ME4b_dup9340:L1ME4b:L1:LINE
L1MB2_dup8125:L1MB2:L1:LINE	Tigger16a_dup1509:Tigger16a:TcMar-Tigger:DNA	HERVP71A-int_dup148:HERVP71A-int:ERV1:LTR	L1PBa_dup324:L1PBa:L1:LINE
L2c_dup11523:L2c:L2:LINE	Charlie4a_dup1086:Charlie4a:hAT-Charlie:DNA	MLT1C_dup16036:MLT1C:ERVL-MaLR:LTR	L1MC5_dup10723:L1MC5:L1:LINE
L1MC_dup7496:L1MC:L1:LINE	Charlie30a_dup127:Charlie30a:hAT-Charlie:DNA	HERVL-int_dup1851:HERVL-int:ERVL:LTR	HAL1_dup14707:HAL1:L1:LINE
L1ME1_dup5856:L1ME1:L1:LINE	MER102c_dup977:MER102c:hAT-Charlie:DNA	MLT1H1_dup232:MLT1H1:ERVL-MaLR:LTR	L1MC5_dup12091:L1MC5:L1:LINE
L1PA11_dup3094:L1PA11:L1:LINE	Tigger1_dup2057:Tigger1:TcMar-Tigger:DNA	HERV3-int_dup24:HERV3-int:ERV1:LTR	L1MB7_dup20679:L1MB7:L1:LINE
L1MD1_dup6048:L1MD1:L1:LINE	Kanga2_a_dup591:Kanga2_a:TcMar-Tc2:DNA	THE1C_dup8444:THE1C:ERVL-MaLR:LTR	L2c_dup9283:L2c:L2:LINE
L1MDa_dup206:L1MDa:L1:LINE	MARNA_dup1885:MARNA:TcMar-Mariner:DNA	MSTC_dup2973:MSTC:ERVL-MaLR:LTR	L1MC4_dup7488:L1MC4:L1:LINE
L1MB8_dup8289:L1MB8:L1:LINE	MER5B_dup10530:MER5B:hAT-Charlie:DNA	LTR26_dup168:LTR26:ERV1:LTR	L1MA9_dup6675:L1MA9:L1:LINE
L1MEd_dup17417:L1MEd:L1:LINE	MER2_dup425:MER2:TcMar-Tigger:DNA	HERVIP10FH-int_dup360:HERVIP10FH-int:ERV1:LTR	L1MEc_dup2559:L1MEc:L1:LINE
L1PB1_dup1540:L1PB1:L1:LINE	MER5B_dup8983:MER5B:hAT-Charlie:DNA	MSTA_dup18391:MSTA:ERVL-MaLR:LTR	L1ME4a_dup12712:L1ME4a:L1:LINE
L1MA3_dup4779:L1MA3:L1:LINE	MamTip2_dup711:MamTip2:hAT-Tip100:DNA	LTR16D1_dup103:LTR16D1:ERVL:LTR	L1MB2_dup1365:L1MB2:L1:LINE
L2c_dup122978:L2c:L2:LINE	MER5A_dup7388:MER5A:hAT-Charlie:DNA	HERV9N-int_dup43:HERV9N-int:ERV1:LTR	L2a_dup6356:L2a:L2:LINE
L2b_dup9075:L2b:L2:LINE	MER5A_dup12894:MER5A:hAT-Charlie:DNA	LTR84b_dup959:LTR84b:ERVL:LTR	L1MEf_dup5436:L1MEf:L1:LINE
L3_dup460:L3:CR1:LINE	Charlie4a_dup2274:Charlie4a:hAT-Charlie:DNA	MLT2B3_dup2836:MLT2B3:ERVL:LTR	L1PA4_dup6352:L1PA4:L1:LINE
L3_dup39860:L3:CR1:LINE	MER5A1_dup5237:MER5A1:hAT-Charlie:DNA	MSTB_dup7732:MSTB:ERVL-MaLR:LTR	L1PA5_dup2270:L1PA5:L1:LINE
L1PA8_dup4751:L1PA8:L1:LINE	Charlie13a_dup4:Charlie13a:hAT-Charlie:DNA	MLT1H1_dup3364:MLT1H1:ERVL-MaLR:LTR	L1PA5_dup913:L1PA5:L1:LINE
L1PA10_dup1016:L1PA10:L1:LINE	MER5B_dup22072:MER5B:hAT-Charlie:DNA	MER31B_dup1267:MER31B:ERV1:LTR	L1ME3A_dup1220:L1ME3A:L1:LINE
L1P3_dup344:L1P3:L1:LINE	Tigger4b_dup524:Tigger4b:TcMar-Tigger:DNA	MER61-int_dup539:MER61-int:ERV1:LTR	L1M5_dup50327:L1M5:L1:LINE
L1ME4c_dup3074:L1ME4c:L1:LINE	MER5A_dup11041:MER5A:hAT-Charlie:DNA	LTR54B_dup759:LTR54B:ERV1:LTR	L2b_dup22632:L2b:L2:LINE
L2b_dup62940:L2b:L2:LINE	MER5B_dup23490:MER5B:hAT-Charlie:DNA	LTR7Y_dup241:LTR7Y:ERV1:LTR	L1MB5_dup3326:L1MB5:L1:LINE
L2c_dup70880:L2c:L2:LINE	MER5A1_dup8164:MER5A1:hAT-Charlie:DNA	ERVL-B4-int_dup537:ERVL-B4-int:ERVL:LTR	L1MC5_dup12090:L1MC5:L1:LINE
L1MC4_dup5091:L1MC4:L1:LINE	Tigger10:Tigger10:TcMar-Tigger:DNA	MLT1B_dup7025:MLT1B:ERVL-MaLR:LTR	HAL1b_dup209:HAL1b:L1:LINE
L2a_dup151839:L2a:L2:LINE	Charlie22a_dup991:Charlie22a:hAT-Charlie:DNA	MER4E1_dup964:MER4E1:ERV1:LTR	L2c_dup106271:L2c:L2:LINE
L2a_dup47508:L2a:L2:LINE	MamRep434_dup1140:MamRep434:TcMar-Tigger:DNA	MLT2C1_dup1072:MLT2C1:ERVL:LTR	L2a_dup119403:L2a:L2:LINE
L1ME4a_dup30894:L1ME4a:L1:LINE	Tigger15a_dup3283:Tigger15a:TcMar-Tigger:DNA	MER74B_dup496:MER74B:ERVL:LTR	L2a_dup116012:L2a:L2:LINE
L1ME3F_dup4525:L1ME3F:L1:LINE	Charlie1b_dup2353:Charlie1b:hAT-Charlie:DNA	MLT1B_dup14847:MLT1B:ERVL-MaLR:LTR	L2a_dup157751:L2a:L2:LINE
L1M2_dup490:L1M2:L1:LINE	MER5B_dup8429:MER5B:hAT-Charlie:DNA	MLT1C_dup19636:MLT1C:ERVL-MaLR:LTR	L1ME3Cz_dup1203:L1ME3Cz:L1:LINE
L1ME4b_dup11741:L1ME4b:L1:LINE	MER5A_dup14796:MER5A:hAT-Charlie:DNA	LTR43_dup110:LTR43:ERV1:LTR	L1MEf_dup11296:L1MEf:L1:LINE
L1ME2_dup7916:L1ME2:L1:LINE	MER102a_dup2040:MER102a:hAT-Charlie:DNA	THE1B_dup20438:THE1B:ERVL-MaLR:LTR	L1PA7_dup1363:L1PA7:L1:LINE
L2c_dup117409:L2c:L2:LINE	Charlie8_dup47:Charlie8:hAT-Charlie:DNA	MER50-int_dup466:MER50-int:ERV1:LTR	L1PB4_dup6413:L1PB4:L1:LINE
L3b_dup64:L3b:CR1:LINE	MER117_dup3250:MER117:hAT-Charlie:DNA	MLT2B4_dup2714:MLT2B4:ERVL:LTR	L2b_dup64852:L2b:L2:LINE
L1ME3A_dup4291:L1ME3A:L1:LINE	Kanga2_a_dup151:Kanga2_a:TcMar-Tc2:DNA	MER66-int_dup711:MER66-int:ERV1:LTR	L1MCa_dup2098:L1MCa:L1:LINE
L2b_dup46680:L2b:L2:LINE	Charlie4z_dup1874:Charlie4z:hAT-Charlie:DNA	MLT2B4_dup4417:MLT2B4:ERVL:LTR	L1PA7_dup9451:L1PA7:L1:LINE
L1PA10_dup2766:L1PA10:L1:LINE	Charlie4z_dup1655:Charlie4z:hAT-Charlie:DNA	LTR12F_dup482:LTR12F:ERV1:LTR	L2_dup210:L2:L2:LINE
L1PB4_dup6517:L1PB4:L1:LINE	MER44B_dup551:MER44B:TcMar-Tigger:DNA	MLT1O_dup2220:MLT1O:ERVL-MaLR:LTR	L1ME4a_dup14948:L1ME4a:L1:LINE
L2_dup56425:L2:L2:LINE	MamRep137_dup1799:MamRep137:TcMar-Tigger:DNA	HERVKC4-int_dup40:HERVKC4-int:ERVK:LTR	L1ME4b_dup3599:L1ME4b:L1:LINE
L2a_dup54215:L2a:L2:LINE	Charlie18a_dup1138:Charlie18a:hAT-Charlie:DNA	LTR40a_dup1795:LTR40a:ERVL:LTR	L2b_dup60756:L2b:L2:LINE
L2c_dup121155:L2c:L2:LINE	MER20_dup6504:MER20:hAT-Charlie:DNA	MER4-int_dup309:MER4-int:ERV1:LTR	L1MA2_dup7141:L1MA2:L1:LINE
L2c_dup49812:L2c:L2:LINE	Charlie22a_dup94:Charlie22a:hAT-Charlie:DNA	MLT1H_dup7095:MLT1H:ERVL-MaLR:LTR	L1PA5_dup8564:L1PA5:L1:LINE
L1PA3_dup1088:L1PA3:L1:LINE	MER20_dup5237:MER20:hAT-Charlie:DNA	LTR14C_dup4:LTR14C:ERVK:LTR	L1ME3F_dup3105:L1ME3F:L1:LINE
L2c_dup128460:L2c:L2:LINE	Tigger1_dup6410:Tigger1:TcMar-Tigger:DNA	SST1_dup563:SST1:centr:Satellite	L2a_dup31740:L2a:L2:LINE
L1MEd_dup5192:L1MEd:L1:LINE	Tigger11a_dup315:Tigger11a:TcMar-Tigger:DNA	BSR/Beta_dup756:BSR/Beta:Satellite:Satellite	L1MD2_dup1564:L1MD2:L1:LINE
L1PA5_dup3237:L1PA5:L1:LINE	Charlie22a_dup222:Charlie22a:hAT-Charlie:DNA	SATR1_dup523:SATR1:Satellite:Satellite	L2a_dup7884:L2a:L2:LINE
L1MB7_dup9769:L1MB7:L1:LINE	Tigger3a_dup8:Tigger3a:TcMar-Tigger:DNA	MSR1_dup33:MSR1:Satellite:Satellite	L1MB3_dup7563:L1MB3:L1:LINE
L2a_dup158908:L2a:L2:LINE	MER103C_dup3357:MER103C:hAT-Charlie:DNA	ALR/Alpha_dup305:ALR/Alpha:centr:Satellite	L2a_dup126831:L2a:L2:LINE
L2b_dup34987:L2b:L2:LINE	Tigger3a_dup1995:Tigger3a:TcMar-Tigger:DNA	ALR/Alpha_dup1378:ALR/Alpha:centr:Satellite	L1M5_dup51328:L1M5:L1:LINE
L1MEd_dup16448:L1MEd:L1:LINE	MER20B_dup3496:MER20B:hAT-Charlie:DNA	ALR/Alpha_dup374:ALR/Alpha:centr:Satellite	L2c_dup131651:L2c:L2:LINE
CR1-3_Croc_dup422:CR1-3_Croc:CR1:LINE	MamTip1_dup52:MamTip1:hAT-Tip100:DNA	BSR/Beta_dup752:BSR/Beta:Satellite:Satellite	L1ME3B_dup2701:L1ME3B:L1:LINE
L1MB2_dup2340:L1MB2:L1:LINE	Kanga1a_dup457:Kanga1a:TcMar-Tc2:DNA	ALR/Alpha_dup1376:ALR/Alpha:centr:Satellite	L1MC3_dup9941:L1MC3:L1:LINE
L1MC_dup425:L1MC:L1:LINE	MER8_dup1182:MER8:TcMar-Tigger:DNA	ALR/Alpha_dup366:ALR/Alpha:centr:Satellite	L2c_dup23720:L2c:L2:LINE
L1PB2_dup2298:L1PB2:L1:LINE	MER3_dup8658:MER3:hAT-Charlie:DNA	ALR/Alpha_dup18:ALR/Alpha:centr:Satellite	L1M3f_dup672:L1M3f:L1:LINE
L1MA2_dup6697:L1MA2:L1:LINE	MER81_dup2681:MER81:hAT-Blackjack:DNA	REP522_dup195:REP522:telo:Satellite	L1MA4A_dup3804:L1MA4A:L1:LINE
L1PA4_dup7088:L1PA4:L1:LINE	Tigger1_dup8994:Tigger1:TcMar-Tigger:DNA	ALR/Alpha_dup1021:ALR/Alpha:centr:Satellite	L1MC3_dup3008:L1MC3:L1:LINE
L2a_dup8998:L2a:L2:LINE	MamTip2_dup3900:MamTip2:hAT-Tip100:DNA	REP522_dup38:REP522:telo:Satellite	L2a_dup147182:L2a:L2:LINE
L1MA2_dup1065:L1MA2:L1:LINE	MER102b_dup1131:MER102b:hAT-Charlie:DNA	ALR/Alpha_dup762:ALR/Alpha:centr:Satellite	L1MC4a_dup8948:L1MC4a:L1:LINE
L1PB1_dup12548:L1PB1:L1:LINE	MER63B_dup1057:MER63B:hAT-Blackjack:DNA	SAR_dup7:SAR:Satellite:Satellite	L2a_dup50420:L2a:L2:LINE
L1M2_dup1710:L1M2:L1:LINE	MER5A_dup18668:MER5A:hAT-Charlie:DNA	ALR/Alpha_dup314:ALR/Alpha:centr:Satellite	L1M3f_dup673:L1M3f:L1:LINE
L2b_dup34984:L2b:L2:LINE	MER117_dup2315:MER117:hAT-Charlie:DNA	ALR/Alpha_dup1082:ALR/Alpha:centr:Satellite	L1PA15_dup6191:L1PA15:L1:LINE
L2b_dup63870:L2b:L2:LINE	Arthur1B_dup1002:Arthur1B:hAT-Tip100:DNA	ALR/Alpha_dup312:ALR/Alpha:centr:Satellite	L1ME3D_dup3433:L1ME3D:L1:LINE
L1MB4_dup6021:L1MB4:L1:LINE	MER5B_dup19641:MER5B:hAT-Charlie:DNA	BSR/Beta_dup1954:BSR/Beta:Satellite:Satellite	L1PREC2_dup609:L1PREC2:L1:LINE
L1ME3G_dup3598:L1ME3G:L1:LINE	Charlie1_dup1327:Charlie1:hAT-Charlie:DNA	ALR/Alpha_dup1149:ALR/Alpha:centr:Satellite	L1MC2_dup3861:L1MC2:L1:LINE
L2c_dup120264:L2c:L2:LINE	Charlie8_dup1283:Charlie8:hAT-Charlie:DNA	BSR/Beta_dup753:BSR/Beta:Satellite:Satellite	MamRTE1_dup4677:MamRTE1:RTE-BovB:LINE
L2a_dup39083:L2a:L2:LINE	Tigger6a_dup385:Tigger6a:TcMar-Tigger:DNA	ALR/Alpha_dup1156:ALR/Alpha:centr:Satellite	L2c_dup101846:L2c:L2:LINE
L1PA11_dup132:L1PA11:L1:LINE	Tigger2_dup847:Tigger2:TcMar-Tigger:DNA	ALR/Alpha_dup1154:ALR/Alpha:centr:Satellite	L1PB1_dup1512:L1PB1:L1:LINE
L1M8_dup734:L1M8:L1:LINE	MER5A_dup12002:MER5A:hAT-Charlie:DNA	MIRb_dup139472:MIRb:MIR:SINE	L1M5_dup45407:L1M5:L1:LINE
L2c_dup86588:L2c:L2:LINE	MARNA_dup2574:MARNA:TcMar-Mariner:DNA	AluSx_dup57055:AluSx:Alu:SINE	L1MD3_dup3217:L1MD3:L1:LINE
L4_C_Mam_dup2655:L4_C_Mam:RTE-X:LINE	MER94_dup2365:MER94:hAT-Blackjack:DNA	AluSz6_dup37479:AluSz6:Alu:SINE	L4_C_Mam_dup1290:L4_C_Mam:RTE-X:LINE
L1ME4b_dup19528:L1ME4b:L1:LINE	MER94_dup4084:MER94:hAT-Blackjack:DNA	AluSg_dup17750:AluSg:Alu:SINE	L1ME5_dup652:L1ME5:L1:LINE
L1M4_dup8077:L1M4:L1:LINE	MER2B_dup828:MER2B:TcMar-Tigger:DNA	AluSx_dup111526:AluSx:Alu:SINE	L2_dup9487:L2:L2:LINE
L1MB5_dup7640:L1MB5:L1:LINE	MER1B_dup4297:MER1B:hAT-Charlie:DNA	AluJo_dup10910:AluJo:Alu:SINE	L1MD2_dup4863:L1MD2:L1:LINE
L1ME4b_dup799:L1ME4b:L1:LINE	Tigger8_dup853:Tigger8:TcMar-Tigger:DNA	MIR3_dup69293:MIR3:MIR:SINE	L1ME3F_dup3117:L1ME3F:L1:LINE
L1MB4_dup7398:L1MB4:L1:LINE	MER2_dup2032:MER2:TcMar-Tigger:DNA	AluJb_dup2261:AluJb:Alu:SINE	L1PA11_dup3859:L1PA11:L1:LINE
L2b_dup63381:L2b:L2:LINE	MER5A1_dup4457:MER5A1:hAT-Charlie:DNA	MIR3_dup75983:MIR3:MIR:SINE	L1MC5a_dup12277:L1MC5a:L1:LINE
L2c_dup118004:L2c:L2:LINE	MER5A_dup3389:MER5A:hAT-Charlie:DNA	MIRb_dup178020:MIRb:MIR:SINE	L2a_dup130190:L2a:L2:LINE
L2c_dup58387:L2c:L2:LINE	MER1A_dup1019:MER1A:hAT-Charlie:DNA	AluJb_dup17053:AluJb:Alu:SINE	L1ME3A_dup10910:L1ME3A:L1:LINE
L1MB8_dup10609:L1MB8:L1:LINE	Charlie16a_dup779:Charlie16a:hAT-Charlie:DNA	AluSg4_dup622:AluSg4:Alu:SINE	L1P2_dup770:L1P2:L1:LINE
L1ME4a_dup3788:L1ME4a:L1:LINE	Charlie1b_dup2508:Charlie1b:hAT-Charlie:DNA	AluJb_dup26121:AluJb:Alu:SINE	L2c_dup106786:L2c:L2:LINE
L1ME4b_dup441:L1ME4b:L1:LINE	MER91A_dup532:MER91A:hAT-Tip100:DNA	AluSx1_dup42585:AluSx1:Alu:SINE	L1MB4_dup1080:L1MB4:L1:LINE
L2a_dup140685:L2a:L2:LINE	MER47B_dup172:MER47B:TcMar-Tigger:DNA	MIR_dup54504:MIR:MIR:SINE	L2a_dup49713:L2a:L2:LINE
L2a_dup84076:L2a:L2:LINE	MER45A_dup2092:MER45A:hAT-Tip100:DNA	AluJb_dup117884:AluJb:Alu:SINE	L1MEc_dup7292:L1MEc:L1:LINE
L2a_dup104819:L2a:L2:LINE	MER5A_dup7537:MER5A:hAT-Charlie:DNA	AluJb_dup32317:AluJb:Alu:SINE	HAL1ME_dup3325:HAL1ME:L1:LINE
L1MC5_dup10215:L1MC5:L1:LINE	MER20_dup1443:MER20:hAT-Charlie:DNA	MIRc_dup40457:MIRc:MIR:SINE	L1PA4_dup10992:L1PA4:L1:LINE
L1MC4_dup16841:L1MC4:L1:LINE	MER5A1_dup5886:MER5A1:hAT-Charlie:DNA	AluJb_dup58377:AluJb:Alu:SINE	L1MB5_dup8307:L1MB5:L1:LINE
L1PBa1_dup195:L1PBa1:L1:LINE	MER5B_dup18291:MER5B:hAT-Charlie:DNA	AluJr4_dup12070:AluJr4:Alu:SINE	L1ME1_dup6812:L1ME1:L1:LINE
L2b_dup11243:L2b:L2:LINE	MER91A_dup3014:MER91A:hAT-Tip100:DNA	FRAM_dup5789:FRAM:Alu:SINE	L2b_dup32693:L2b:L2:LINE
L2a_dup64198:L2a:L2:LINE	ORSL_dup644:ORSL:hAT-Tip100:DNA	MIR3_dup21522:MIR3:MIR:SINE	L1MB3_dup2962:L1MB3:L1:LINE
L2a_dup31112:L2a:L2:LINE	MamTip2_dup4542:MamTip2:hAT-Tip100:DNA	MIRb_dup121096:MIRb:MIR:SINE	L1PA3_dup10288:L1PA3:L1:LINE
L1PA2_dup2618:L1PA2:L1:LINE	MamRep137_dup426:MamRep137:TcMar-Tigger:DNA	MIR3_dup72567:MIR3:MIR:SINE	L2b_dup39518:L2b:L2:LINE
L1M5_dup5603:L1M5:L1:LINE	MER58A_dup3963:MER58A:hAT-Charlie:DNA	AluJb_dup32464:AluJb:Alu:SINE	L1M1_dup3334:L1M1:L1:LINE
L1MCc_dup1839:L1MCc:L1:LINE	MER112_dup3626:MER112:hAT-Charlie:DNA	AluSg_dup28708:AluSg:Alu:SINE	L1M1_dup8541:L1M1:L1:LINE
L1PA17_dup3525:L1PA17:L1:LINE	Tigger4a_dup2412:Tigger4a:TcMar-Tigger:DNA	AluJo_dup40692:AluJo:Alu:SINE	L1ME3B_dup4220:L1ME3B:L1:LINE
L2b_dup73232:L2b:L2:LINE	MER20_dup1084:MER20:hAT-Charlie:DNA	AluJb_dup83322:AluJb:Alu:SINE	L2b_dup15465:L2b:L2:LINE
L2b_dup86298:L2b:L2:LINE	MER53_dup2071:MER53:hAT:DNA	FLAM_C_dup13950:FLAM_C:Alu:SINE	L1M5_dup45127:L1M5:L1:LINE
L1ME1_dup14286:L1ME1:L1:LINE	Tigger3a_dup1007:Tigger3a:TcMar-Tigger:DNA	AluSz6_dup22239:AluSz6:Alu:SINE	L1ME3G_dup6871:L1ME3G:L1:LINE
L1ME3A_dup12738:L1ME3A:L1:LINE	MARNA_dup2362:MARNA:TcMar-Mariner:DNA	AluJb_dup25401:AluJb:Alu:SINE	L2a_dup114566:L2a:L2:LINE
L1PA7_dup9591:L1PA7:L1:LINE	Charlie24_dup1154:Charlie24:hAT-Charlie:DNA	AluJr_dup3690:AluJr:Alu:SINE	HAL1_dup8568:HAL1:L1:LINE
L1PA2_dup3405:L1PA2:L1:LINE	MER117_dup2234:MER117:hAT-Charlie:DNA	MIR_dup16310:MIR:MIR:SINE	L2c_dup108792:L2c:L2:LINE
L1MB3_dup2349:L1MB3:L1:LINE	MER5B_dup20310:MER5B:hAT-Charlie:DNA	AluSz_dup32437:AluSz:Alu:SINE	L1MB8_dup8074:L1MB8:L1:LINE
L1MC4_dup11125:L1MC4:L1:LINE	Charlie29a_dup297:Charlie29a:hAT-Charlie:DNA	AluJo_dup59889:AluJo:Alu:SINE	L1ME3G_dup9786:L1ME3G:L1:LINE
L1MA5A_dup1898:L1MA5A:L1:LINE	Tigger12_dup67:Tigger12:TcMar-Tigger:DNA	MIRb_dup201997:MIRb:MIR:SINE	L1MEd_dup19054:L1MEd:L1:LINE
HAL1_dup15792:HAL1:L1:LINE	Tigger19a_dup634:Tigger19a:TcMar-Tigger:DNA	AluSz6_dup43277:AluSz6:Alu:SINE	L2_dup21670:L2:L2:LINE
L1M5_dup53634:L1M5:L1:LINE	MER5A_dup13308:MER5A:hAT-Charlie:DNA	AluJo_dup75587:AluJo:Alu:SINE	L1MC_dup6689:L1MC:L1:LINE
L1MB7_dup20763:L1MB7:L1:LINE	Arthur1_dup2113:Arthur1:hAT-Tip100:DNA	AluSz_dup1926:AluSz:Alu:SINE	L1MC1_dup1016:L1MC1:L1:LINE
L1MC1_dup490:L1MC1:L1:LINE	MamTip2_dup6663:MamTip2:hAT-Tip100:DNA	MIRb_dup13151:MIRb:MIR:SINE	L2a_dup32136:L2a:L2:LINE
L1ME4a_dup8349:L1ME4a:L1:LINE	Charlie22a_dup992:Charlie22a:hAT-Charlie:DNA	AluSz_dup19415:AluSz:Alu:SINE	L2c_dup75949:L2c:L2:LINE
L1ME4c_dup644:L1ME4c:L1:LINE	MER58B_dup4481:MER58B:hAT-Charlie:DNA	AluSx_dup56971:AluSx:Alu:SINE	L1MA4_dup6268:L1MA4:L1:LINE
L2a_dup83388:L2a:L2:LINE	MER2B_dup290:MER2B:TcMar-Tigger:DNA	AluJb_dup113751:AluJb:Alu:SINE	L1MC5_dup2970:L1MC5:L1:LINE
L2b_dup51393:L2b:L2:LINE	Tigger3b_dup3514:Tigger3b:TcMar-Tigger:DNA	MIR3_dup53920:MIR3:MIR:SINE	L1M5_dup46176:L1M5:L1:LINE
L3_dup33222:L3:CR1:LINE	MER5A_dup10605:MER5A:hAT-Charlie:DNA	MIRc_dup89740:MIRc:MIR:SINE	L1ME3A_dup5396:L1ME3A:L1:LINE
HAL1ME_dup7800:HAL1ME:L1:LINE	UCON132b_dup1008:UCON132b:hAT-Tip100:DNA	AluJo_dup73539:AluJo:Alu:SINE	L1MA3_dup8574:L1MA3:L1:LINE
L1MC1_dup9593:L1MC1:L1:LINE	Tigger3a_dup4368:Tigger3a:TcMar-Tigger:DNA	MIRb_dup213239:MIRb:MIR:SINE	L1ME3A_dup2871:L1ME3A:L1:LINE
L1PB1_dup389:L1PB1:L1:LINE	MER5B_dup2117:MER5B:hAT-Charlie:DNA	AluJb_dup16833:AluJb:Alu:SINE	L1M4_dup6430:L1M4:L1:LINE
L1MC5_dup11085:L1MC5:L1:LINE	Tigger2a_dup3165:Tigger2a:TcMar-Tigger:DNA	MIR_dup30603:MIR:MIR:SINE	L1MEf_dup10994:L1MEf:L1:LINE
L2c_dup20108:L2c:L2:LINE	MER91A_dup3221:MER91A:hAT-Tip100:DNA	AluSz6_dup19977:AluSz6:Alu:SINE	L2_dup9541:L2:L2:LINE
L1MEd_dup6362:L1MEd:L1:LINE	Tigger19b_dup1039:Tigger19b:TcMar-Tigger:DNA	AluSx1_dup112582:AluSx1:Alu:SINE	L1ME3Cz_dup2107:L1ME3Cz:L1:LINE
L1MB3_dup8684:L1MB3:L1:LINE	MER58A_dup3449:MER58A:hAT-Charlie:DNA	MIR_dup75882:MIR:MIR:SINE	L2c_dup122246:L2c:L2:LINE
L2b_dup17632:L2b:L2:LINE	MER5A_dup23228:MER5A:hAT-Charlie:DNA	AluSx1_dup52303:AluSx1:Alu:SINE	CR1_Mam_dup1607:CR1_Mam:CR1:LINE
L2a_dup141298:L2a:L2:LINE	MER5B_dup436:MER5B:hAT-Charlie:DNA	AluSz_dup56568:AluSz:Alu:SINE	L1M4a1_dup12:L1M4a1:L1:LINE
L2c_dup37734:L2c:L2:LINE	Charlie3_dup317:Charlie3:hAT-Charlie:DNA	AluJb_dup99524:AluJb:Alu:SINE	L1ME2_dup6224:L1ME2:L1:LINE
L1PA7_dup2384:L1PA7:L1:LINE	MER5A_dup6586:MER5A:hAT-Charlie:DNA	AluJo_dup72443:AluJo:Alu:SINE	L2b_dup18890:L2b:L2:LINE
L1MB1_dup276:L1MB1:L1:LINE	MER5B_dup11054:MER5B:hAT-Charlie:DNA	MIR3_dup31107:MIR3:MIR:SINE	L1ME3Cz_dup2151:L1ME3Cz:L1:LINE
L3_dup8025:L3:CR1:LINE	MER102a_dup1739:MER102a:hAT-Charlie:DNA	AluSx1_dup100357:AluSx1:Alu:SINE	L1P1_dup2966:L1P1:L1:LINE
L2b_dup77581:L2b:L2:LINE	Tigger16a_dup594:Tigger16a:TcMar-Tigger:DNA	MIRb_dup14133:MIRb:MIR:SINE	L1ME3F_dup3166:L1ME3F:L1:LINE
L2a_dup113896:L2a:L2:LINE	Charlie1b_dup2943:Charlie1b:hAT-Charlie:DNA	MIR_dup143476:MIR:MIR:SINE	L2_dup38086:L2:L2:LINE
L1M5_dup10000:L1M5:L1:LINE	Charlie7_dup778:Charlie7:hAT-Charlie:DNA	AluSg_dup31928:AluSg:Alu:SINE	L1PA11_dup2095:L1PA11:L1:LINE
L1MA4_dup795:L1MA4:L1:LINE	MER58C_dup1762:MER58C:hAT-Charlie:DNA	AluSx1_dup57810:AluSx1:Alu:SINE	L1PA5_dup379:L1PA5:L1:LINE
L2_dup26350:L2:L2:LINE	Tigger15a_dup340:Tigger15a:TcMar-Tigger:DNA	AluJr_dup36941:AluJr:Alu:SINE	L1P1_dup2931:L1P1:L1:LINE
L2a_dup85023:L2a:L2:LINE	Tigger1_dup8139:Tigger1:TcMar-Tigger:DNA	AluSx1_dup39390:AluSx1:Alu:SINE	L1PA6_dup5682:L1PA6:L1:LINE
L2a_dup53040:L2a:L2:LINE	MER20_dup631:MER20:hAT-Charlie:DNA	AluJr4_dup11587:AluJr4:Alu:SINE	L1MCa_dup2451:L1MCa:L1:LINE
L1MC1_dup7106:L1MC1:L1:LINE	Tigger15a_dup3159:Tigger15a:TcMar-Tigger:DNA	AluY_dup33839:AluY:Alu:SINE	L2a_dup91299:L2a:L2:LINE
L2b_dup59510:L2b:L2:LINE	MER5B_dup15326:MER5B:hAT-Charlie:DNA	MIRc_dup83994:MIRc:MIR:SINE	L1PA10_dup2498:L1PA10:L1:LINE
L2c_dup12443:L2c:L2:LINE	Charlie4z_dup2616:Charlie4z:hAT-Charlie:DNA	AluSz6_dup43808:AluSz6:Alu:SINE	L2a_dup109979:L2a:L2:LINE
L1MB2_dup2346:L1MB2:L1:LINE	MER45A_dup2163:MER45A:hAT-Tip100:DNA	MIRb_dup176142:MIRb:MIR:SINE	L1PB1_dup2209:L1PB1:L1:LINE
L1MB7_dup10156:L1MB7:L1:LINE	MER5B_dup9055:MER5B:hAT-Charlie:DNA	AluSx_dup87828:AluSx:Alu:SINE	L1PA4_dup6405:L1PA4:L1:LINE
L1M4c_dup2462:L1M4c:L1:LINE	MER6_dup729:MER6:TcMar-Tigger:DNA	MIRc_dup81082:MIRc:MIR:SINE	L2a_dup100978:L2a:L2:LINE
L2a_dup114635:L2a:L2:LINE	MER30_dup3659:MER30:hAT-Charlie:DNA	AluSz6_dup45163:AluSz6:Alu:SINE	L1M7_dup2986:L1M7:L1:LINE
L1MC4a_dup9913:L1MC4a:L1:LINE	MER20B_dup1481:MER20B:hAT-Charlie:DNA	MIRc_dup59755:MIRc:MIR:SINE	L1ME2_dup7419:L1ME2:L1:LINE
L1MD2_dup8690:L1MD2:L1:LINE	MER102c_dup970:MER102c:hAT-Charlie:DNA	AluJb_dup17048:AluJb:Alu:SINE	L1PA7_dup7305:L1PA7:L1:LINE
L1ME4c_dup7148:L1ME4c:L1:LINE	MamTip3_dup1161:MamTip3:hAT-Tip100:DNA	AluJb_dup48809:AluJb:Alu:SINE	L1ME2z_dup4848:L1ME2z:L1:LINE
L1P1_dup2174:L1P1:L1:LINE	Charlie4z_dup2416:Charlie4z:hAT-Charlie:DNA	AluSz_dup58086:AluSz:Alu:SINE	L1M1_dup717:L1M1:L1:LINE
L1PA16_dup13496:L1PA16:L1:LINE	MER45C_dup1109:MER45C:hAT-Tip100:DNA	AluJb_dup67194:AluJb:Alu:SINE	L3b_dup9362:L3b:CR1:LINE
L1MC4_dup4932:L1MC4:L1:LINE	MER117_dup977:MER117:hAT-Charlie:DNA	MIRb_dup212391:MIRb:MIR:SINE	L1M8_dup1460:L1M8:L1:LINE
L1ME2_dup10391:L1ME2:L1:LINE	MamTip1_dup155:MamTip1:hAT-Tip100:DNA	MIR3_dup69282:MIR3:MIR:SINE	L1PA16_dup1762:L1PA16:L1:LINE
L3_dup781:L3:CR1:LINE	MER20_dup9964:MER20:hAT-Charlie:DNA	AluSc_dup14480:AluSc:Alu:SINE	L3_dup33299:L3:CR1:LINE
L2c_dup22731:L2c:L2:LINE	Charlie1_dup1766:Charlie1:hAT-Charlie:DNA	AluSx1_dup24048:AluSx1:Alu:SINE	L2_dup24891:L2:L2:LINE
L1ME4a_dup4055:L1ME4a:L1:LINE	Tigger19a_dup2207:Tigger19a:TcMar-Tigger:DNA	AluSx_dup6615:AluSx:Alu:SINE	L1MEg_dup4995:L1MEg:L1:LINE
L2c_dup130993:L2c:L2:LINE	MER102b_dup2199:MER102b:hAT-Charlie:DNA	AluJr_dup79750:AluJr:Alu:SINE	L1MEi_dup4703:L1MEi:L1:LINE
L2c_dup44105:L2c:L2:LINE	MER91A_dup1110:MER91A:hAT-Tip100:DNA	AluSx4_dup1447:AluSx4:Alu:SINE	MamRTE1_dup6506:MamRTE1:RTE-BovB:LINE
L1MA4A_dup942:L1MA4A:L1:LINE	MER63B_dup1606:MER63B:hAT-Blackjack:DNA	AluJb_dup82606:AluJb:Alu:SINE	L1M1_dup8713:L1M1:L1:LINE
L1PA16_dup4358:L1PA16:L1:LINE	Tigger3b_dup151:Tigger3b:TcMar-Tigger:DNA	MIR_dup22912:MIR:MIR:SINE	L2_dup24345:L2:L2:LINE
HAL1_dup821:HAL1:L1:LINE	MER1A_dup2784:MER1A:hAT-Charlie:DNA	AluJr_dup65886:AluJr:Alu:SINE	L1ME3G_dup6870:L1ME3G:L1:LINE
L1ME3F_dup345:L1ME3F:L1:LINE	MER5A_dup5842:MER5A:hAT-Charlie:DNA	AluJr_dup42124:AluJr:Alu:SINE	L1M4_dup17617:L1M4:L1:LINE
L1PA11_dup3673:L1PA11:L1:LINE	Tigger16b_dup578:Tigger16b:TcMar-Tigger:DNA	MIR_dup161750:MIR:MIR:SINE	L1PA7_dup7191:L1PA7:L1:LINE
L1MC4a_dup5074:L1MC4a:L1:LINE	MER20_dup2102:MER20:hAT-Charlie:DNA	MIR_dup22911:MIR:MIR:SINE	L2a_dup84520:L2a:L2:LINE
L2b_dup20659:L2b:L2:LINE	Charlie1a_dup196:Charlie1a:hAT-Charlie:DNA	MIRb_dup178046:MIRb:MIR:SINE	L2a_dup59886:L2a:L2:LINE
L1MD1_dup5393:L1MD1:L1:LINE	Ricksha_c_dup801:Ricksha_c:MULE-MuDR:DNA	MIRc_dup59852:MIRc:MIR:SINE	L1M4c_dup54:L1M4c:L1:LINE
HAL1ME_dup2040:HAL1ME:L1:LINE	Tigger7_dup1498:Tigger7:TcMar-Tigger:DNA	AluSx1_dup12968:AluSx1:Alu:SINE	L2a_dup141377:L2a:L2:LINE
L2a_dup162301:L2a:L2:LINE	Tigger1_dup2834:Tigger1:TcMar-Tigger:DNA	MIR3_dup40395:MIR3:MIR:SINE	L1MA7_dup7618:L1MA7:L1:LINE
L2c_dup95226:L2c:L2:LINE	Tigger19b_dup1667:Tigger19b:TcMar-Tigger:DNA	MIRb_dup32224:MIRb:MIR:SINE	L1MCb_dup775:L1MCb:L1:LINE
HAL1_dup21490:HAL1:L1:LINE	Arthur1A_dup962:Arthur1A:hAT-Tip100:DNA	AluSq2_dup45750:AluSq2:Alu:SINE	L1ME2_dup8996:L1ME2:L1:LINE
L1ME3A_dup11064:L1ME3A:L1:LINE	MER47A_dup571:MER47A:TcMar-Tigger:DNA	AluJo_dup59988:AluJo:Alu:SINE	L1MA8_dup5452:L1MA8:L1:LINE
L1ME4c_dup4344:L1ME4c:L1:LINE	MER2_dup7895:MER2:TcMar-Tigger:DNA	AluSx_dup112267:AluSx:Alu:SINE	L1M5_dup22619:L1M5:L1:LINE
L1MD_dup4048:L1MD:L1:LINE	Charlie7_dup1551:Charlie7:hAT-Charlie:DNA	FLAM_A_dup13039:FLAM_A:Alu:SINE	L1MB4_dup6073:L1MB4:L1:LINE
L2a_dup37563:L2a:L2:LINE	Tigger4a_dup2730:Tigger4a:TcMar-Tigger:DNA	AluSx_dup79456:AluSx:Alu:SINE	L1MEd_dup20347:L1MEd:L1:LINE
L1ME2_dup18:L1ME2:L1:LINE	HSMAR2_dup1695:HSMAR2:TcMar-Mariner:DNA	MIR3_dup19178:MIR3:MIR:SINE	L2b_dup30099:L2b:L2:LINE
L1ME3E_dup714:L1ME3E:L1:LINE	Arthur1A_dup1013:Arthur1A:hAT-Tip100:DNA	FLAM_C_dup7598:FLAM_C:Alu:SINE	L2_dup40548:L2:L2:LINE
L2c_dup58926:L2c:L2:LINE	Tigger2a_dup1930:Tigger2a:TcMar-Tigger:DNA	MIRc_dup40252:MIRc:MIR:SINE	L1MB3_dup14213:L1MB3:L1:LINE
L1MB3_dup6173:L1MB3:L1:LINE	Tigger3a_dup3210:Tigger3a:TcMar-Tigger:DNA	AluSc_dup11811:AluSc:Alu:SINE	L1MEd_dup15806:L1MEd:L1:LINE
L1MC3_dup5131:L1MC3:L1:LINE	MER58A_dup8317:MER58A:hAT-Charlie:DNA	AluSx1_dup71162:AluSx1:Alu:SINE	L1PREC2_dup4526:L1PREC2:L1:LINE
L1MEf_dup9476:L1MEf:L1:LINE	MER102b_dup1935:MER102b:hAT-Charlie:DNA	AluSx3_dup5040:AluSx3:Alu:SINE	L2c_dup103999:L2c:L2:LINE
L2b_dup57734:L2b:L2:LINE	MER63A_dup9:MER63A:hAT-Blackjack:DNA	FLAM_A_dup8841:FLAM_A:Alu:SINE	L3_dup32466:L3:CR1:LINE
L1PA6_dup3187:L1PA6:L1:LINE	Tigger15a_dup4477:Tigger15a:TcMar-Tigger:DNA	AluJo_dup60532:AluJo:Alu:SINE	L1ME3G_dup8138:L1ME3G:L1:LINE
L1MB3_dup7689:L1MB3:L1:LINE	MamRep4096_dup586:MamRep4096:hAT-Tip100:DNA	MIRc_dup79746:MIRc:MIR:SINE	L1MB8_dup2134:L1MB8:L1:LINE
L2b_dup46091:L2b:L2:LINE	MER3_dup3648:MER3:hAT-Charlie:DNA	MIR_dup143477:MIR:MIR:SINE	L2a_dup65666:L2a:L2:LINE
L1PA4_dup6142:L1PA4:L1:LINE	OldhAT1_dup386:OldhAT1:hAT-Ac:DNA	AluJo_dup15043:AluJo:Alu:SINE	MamRTE1_dup3913:MamRTE1:RTE-BovB:LINE
L2b_dup93795:L2b:L2:LINE	MamRep488_dup142:MamRep488:hAT-Tip100:DNA	AluSx_dup36326:AluSx:Alu:SINE	HAL1b_dup210:HAL1b:L1:LINE
L2b_dup46052:L2b:L2:LINE	MER113A_dup1177:MER113A:hAT-Charlie:DNA	AluSx1_dup105333:AluSx1:Alu:SINE	L1MC4a_dup1048:L1MC4a:L1:LINE
L1ME3A_dup708:L1ME3A:L1:LINE	MER113_dup3746:MER113:hAT-Charlie:DNA	AluY_dup99161:AluY:Alu:SINE	L1ME1_dup6961:L1ME1:L1:LINE
L1MEc_dup102:L1MEc:L1:LINE	MER121_dup658:MER121:hAT:DNA	AluJr_dup65862:AluJr:Alu:SINE	L1MEc_dup17516:L1MEc:L1:LINE
L2c_dup78380:L2c:L2:LINE	Charlie1a_dup4586:Charlie1a:hAT-Charlie:DNA	MIR_dup71484:MIR:MIR:SINE	L2a_dup39036:L2a:L2:LINE
L2c_dup58364:L2c:L2:LINE	MER20_dup71:MER20:hAT-Charlie:DNA	MIRb_dup21681:MIRb:MIR:SINE	L1MEf_dup9892:L1MEf:L1:LINE
L2c_dup72616:L2c:L2:LINE	MER119_dup379:MER119:hAT-Charlie:DNA	AluSx1_dup32909:AluSx1:Alu:SINE	L2a_dup141379:L2a:L2:LINE
L1MB7_dup3992:L1MB7:L1:LINE	MER5A_dup6358:MER5A:hAT-Charlie:DNA	AluJr_dup48293:AluJr:Alu:SINE	L1MB5_dup3325:L1MB5:L1:LINE
L1ME3A_dup12650:L1ME3A:L1:LINE	Tigger1_dup4471:Tigger1:TcMar-Tigger:DNA	AluJr_dup32845:AluJr:Alu:SINE	L2a_dup144210:L2a:L2:LINE
L2b_dup11257:L2b:L2:LINE	Charlie8_dup1241:Charlie8:hAT-Charlie:DNA	AluSc_dup20204:AluSc:Alu:SINE	L1ME4a_dup18220:L1ME4a:L1:LINE
L1M5_dup34279:L1M5:L1:LINE	MER5A_dup15348:MER5A:hAT-Charlie:DNA	AluSz_dup7851:AluSz:Alu:SINE	L1PB2_dup2093:L1PB2:L1:LINE
L1MB7_dup20292:L1MB7:L1:LINE	MamRep137_dup1843:MamRep137:TcMar-Tigger:DNA	MIRb_dup198155:MIRb:MIR:SINE	L2b_dup79719:L2b:L2:LINE
L2a_dup55690:L2a:L2:LINE	MER112_dup1592:MER112:hAT-Charlie:DNA	AluSx_dup52772:AluSx:Alu:SINE	L1MEc_dup7726:L1MEc:L1:LINE
L2c_dup117408:L2c:L2:LINE	MER2_dup3735:MER2:TcMar-Tigger:DNA	AluSx_dup101127:AluSx:Alu:SINE	L1M5_dup50009:L1M5:L1:LINE
L2_dup48334:L2:L2:LINE	Arthur1B_dup1477:Arthur1B:hAT-Tip100:DNA	MIRc_dup81077:MIRc:MIR:SINE	L2b_dup44856:L2b:L2:LINE
L1MC4_dup7838:L1MC4:L1:LINE	Tigger17a_dup1223:Tigger17a:TcMar-Tigger:DNA	AluSx_dup6393:AluSx:Alu:SINE	L1M4b_dup2282:L1M4b:L1:LINE
L1MA4_dup8464:L1MA4:L1:LINE	MER47B_dup189:MER47B:TcMar-Tigger:DNA	AluSq2_dup47923:AluSq2:Alu:SINE	L1M3_dup6039:L1M3:L1:LINE
L1PREC2_dup2915:L1PREC2:L1:LINE	Tigger2_dup54:Tigger2:TcMar-Tigger:DNA	AluSc8_dup17295:AluSc8:Alu:SINE	L2c_dup9576:L2c:L2:LINE
L2a_dup121854:L2a:L2:LINE	MER33_dup7018:MER33:hAT-Charlie:DNA	AluSq2_dup35558:AluSq2:Alu:SINE	L2_dup35673:L2:L2:LINE
L1PA10_dup2157:L1PA10:L1:LINE	MER20_dup12303:MER20:hAT-Charlie:DNA	MIR_dup94517:MIR:MIR:SINE	L1PA8_dup1362:L1PA8:L1:LINE
L2a_dup53272:L2a:L2:LINE	Tigger19a_dup2734:Tigger19a:TcMar-Tigger:DNA	MIRb_dup120189:MIRb:MIR:SINE	L1MC1_dup5118:L1MC1:L1:LINE
L2a_dup83045:L2a:L2:LINE	Charlie18a_dup1641:Charlie18a:hAT-Charlie:DNA	AluSp_dup42947:AluSp:Alu:SINE	L1ME4c_dup4074:L1ME4c:L1:LINE
L2c_dup40127:L2c:L2:LINE	Charlie8_dup670:Charlie8:hAT-Charlie:DNA	AluSz_dup93336:AluSz:Alu:SINE	L3b_dup8209:L3b:CR1:LINE
L2a_dup11090:L2a:L2:LINE	MER5C_dup194:MER5C:hAT-Charlie:DNA	AluSq2_dup48480:AluSq2:Alu:SINE	L1MEd_dup15053:L1MEd:L1:LINE
L2a_dup86924:L2a:L2:LINE	Tigger2_dup123:Tigger2:TcMar-Tigger:DNA	MIR3_dup7702:MIR3:MIR:SINE	L2b_dup77842:L2b:L2:LINE
L1PA16_dup6955:L1PA16:L1:LINE	MER58B_dup5076:MER58B:hAT-Charlie:DNA	AluSx1_dup56310:AluSx1:Alu:SINE	L1MB3_dup17083:L1MB3:L1:LINE
L1PB2_dup695:L1PB2:L1:LINE	Charlie2a_dup1116:Charlie2a:hAT-Charlie:DNA	AluSq2_dup28011:AluSq2:Alu:SINE	L1ME1_dup24446:L1ME1:L1:LINE
L1ME4b_dup5595:L1ME4b:L1:LINE	MER5A1_dup187:MER5A1:hAT-Charlie:DNA	MIR_dup152437:MIR:MIR:SINE	L1MEc_dup15569:L1MEc:L1:LINE
L1M5_dup48989:L1M5:L1:LINE	Charlie1a_dup829:Charlie1a:hAT-Charlie:DNA	AluSq2_dup28266:AluSq2:Alu:SINE	L1MDb_dup324:L1MDb:L1:LINE
L1M2_dup9000:L1M2:L1:LINE	MER81_dup729:MER81:hAT-Blackjack:DNA	AluSx_dup25054:AluSx:Alu:SINE	L1ME4c_dup4335:L1ME4c:L1:LINE
L2c_dup41958:L2c:L2:LINE	MER5A1_dup14606:MER5A1:hAT-Charlie:DNA	AluY_dup61003:AluY:Alu:SINE	L2c_dup107349:L2c:L2:LINE
L1MD1_dup3892:L1MD1:L1:LINE	MER46C_dup768:MER46C:TcMar-Tigger:DNA	MIRb_dup198154:MIRb:MIR:SINE	L1ME1_dup27854:L1ME1:L1:LINE
L1M2_dup3711:L1M2:L1:LINE	MER2_dup3768:MER2:TcMar-Tigger:DNA	AluSx3_dup23318:AluSx3:Alu:SINE	L2a_dup64274:L2a:L2:LINE
L1PB1_dup6802:L1PB1:L1:LINE	MER58A_dup9264:MER58A:hAT-Charlie:DNA	MIR_dup139704:MIR:MIR:SINE	L1MA3_dup7081:L1MA3:L1:LINE
L1ME1_dup13948:L1ME1:L1:LINE	Tigger19b_dup851:Tigger19b:TcMar-Tigger:DNA	AluJb_dup110745:AluJb:Alu:SINE	L1ME4b_dup10929:L1ME4b:L1:LINE
L1MB8_dup15825:L1MB8:L1:LINE	MER102b_dup1758:MER102b:hAT-Charlie:DNA	AluJb_dup67197:AluJb:Alu:SINE	L2c_dup29312:L2c:L2:LINE
L2c_dup9886:L2c:L2:LINE	Charlie1a_dup2285:Charlie1a:hAT-Charlie:DNA	AluSp_dup6764:AluSp:Alu:SINE	L1ME3Cz_dup4423:L1ME3Cz:L1:LINE
L2b_dup20931:L2b:L2:LINE	MamTip3_dup318:MamTip3:hAT-Tip100:DNA	MIR_dup40896:MIR:MIR:SINE	L2c_dup7245:L2c:L2:LINE
MamRTE1_dup4315:MamRTE1:RTE-BovB:LINE	MER44C_dup440:MER44C:TcMar-Tigger:DNA	AluSx_dup52747:AluSx:Alu:SINE	L2a_dup56294:L2a:L2:LINE
L2a_dup142811:L2a:L2:LINE	Tigger3b_dup2637:Tigger3b:TcMar-Tigger:DNA	MIRb_dup178111:MIRb:MIR:SINE	L2a_dup133946:L2a:L2:LINE
L1MB2_dup8221:L1MB2:L1:LINE	Tigger4_dup195:Tigger4:TcMar-Tigger:DNA	AluSz_dup68813:AluSz:Alu:SINE	L2a_dup101629:L2a:L2:LINE
L1M1_dup620:L1M1:L1:LINE	Tigger19a_dup3267:Tigger19a:TcMar-Tigger:DNA	AluSq2_dup38343:AluSq2:Alu:SINE	L1M4a2_dup677:L1M4a2:L1:LINE
L1PA3_dup8223:L1PA3:L1:LINE	Charlie8_dup21:Charlie8:hAT-Charlie:DNA	AluSx_dup45489:AluSx:Alu:SINE	L1MA9_dup7409:L1MA9:L1:LINE
L2_dup32408:L2:L2:LINE	UCON132b_dup997:UCON132b:hAT-Tip100:DNA	AluSx3_dup17:AluSx3:Alu:SINE	L1MA5A_dup2573:L1MA5A:L1:LINE
L1PA10_dup1272:L1PA10:L1:LINE	Charlie2b_dup2419:Charlie2b:hAT-Charlie:DNA	MIRb_dup208289:MIRb:MIR:SINE	L1PA15_dup2931:L1PA15:L1:LINE
L2a_dup87550:L2a:L2:LINE	MER5B_dup14729:MER5B:hAT-Charlie:DNA	MIR3_dup47807:MIR3:MIR:SINE	L1MC1_dup5117:L1MC1:L1:LINE
L2c_dup8780:L2c:L2:LINE	Charlie7_dup3350:Charlie7:hAT-Charlie:DNA	AluSg_dup28037:AluSg:Alu:SINE	L1ME4a_dup10923:L1ME4a:L1:LINE
L2c_dup3967:L2c:L2:LINE	MER5A1_dup10764:MER5A1:hAT-Charlie:DNA	FLAM_C_dup20507:FLAM_C:Alu:SINE	HAL1_dup13298:HAL1:L1:LINE
L4_A_Mam_dup648:L4_A_Mam:RTE-X:LINE	Kanga11a_dup750:Kanga11a:TcMar-Tc2:DNA	AluSp_dup28403:AluSp:Alu:SINE	L1PA14_dup1652:L1PA14:L1:LINE
L1PA7_dup11293:L1PA7:L1:LINE	MER5C1_dup32:MER5C1:hAT-Charlie:DNA	AluSx_dup106354:AluSx:Alu:SINE	L1MA7_dup7617:L1MA7:L1:LINE
L2a_dup46203:L2a:L2:LINE	MER58A_dup10552:MER58A:hAT-Charlie:DNA	AluSc_dup120:AluSc:Alu:SINE	L2c_dup111054:L2c:L2:LINE
L1PA7_dup5727:L1PA7:L1:LINE	MER102c_dup2741:MER102c:hAT-Charlie:DNA	AluSq2_dup38342:AluSq2:Alu:SINE	L2c_dup117190:L2c:L2:LINE
L2_dup8306:L2:L2:LINE	MER33_dup7078:MER33:hAT-Charlie:DNA	MIRb_dup213495:MIRb:MIR:SINE	L1MA4A_dup3157:L1MA4A:L1:LINE
L2a_dup49879:L2a:L2:LINE	Tigger1_dup3856:Tigger1:TcMar-Tigger:DNA	AluSx1_dup109596:AluSx1:Alu:SINE	HAL1_dup2344:HAL1:L1:LINE
L2c_dup116189:L2c:L2:LINE	MER5A_dup7402:MER5A:hAT-Charlie:DNA	AluSc8_dup12384:AluSc8:Alu:SINE	L1MA4A_dup867:L1MA4A:L1:LINE
L1MB8_dup10027:L1MB8:L1:LINE	MER20_dup10940:MER20:hAT-Charlie:DNA	MIR_dup142102:MIR:MIR:SINE	L2a_dup13568:L2a:L2:LINE
L2a_dup126763:L2a:L2:LINE	Tigger3b_dup5228:Tigger3b:TcMar-Tigger:DNA	MIR_dup145479:MIR:MIR:SINE	L2a_dup24198:L2a:L2:LINE
L1PB1_dup9287:L1PB1:L1:LINE	Tigger3b_dup2643:Tigger3b:TcMar-Tigger:DNA	MIRb_dup163705:MIRb:MIR:SINE	L1MA9_dup15739:L1MA9:L1:LINE
L2c_dup71871:L2c:L2:LINE	MER2_dup9082:MER2:TcMar-Tigger:DNA	AluSx_dup34977:AluSx:Alu:SINE	L1ME2_dup1344:L1ME2:L1:LINE
L1ME3G_dup13141:L1ME3G:L1:LINE	MER33_dup3599:MER33:hAT-Charlie:DNA	MIRb_dup89227:MIRb:MIR:SINE	L2b_dup25448:L2b:L2:LINE
L2_dup11422:L2:L2:LINE	MER8_dup1804:MER8:TcMar-Tigger:DNA	AluJr_dup2647:AluJr:Alu:SINE	L2c_dup122585:L2c:L2:LINE
L1ME4b_dup21412:L1ME4b:L1:LINE	Tigger1_dup9784:Tigger1:TcMar-Tigger:DNA	MIR_dup139709:MIR:MIR:SINE	HAL1_dup21699:HAL1:L1:LINE
L1MC5a_dup8339:L1MC5a:L1:LINE	Kanga1d_dup463:Kanga1d:TcMar-Tc2:DNA	AluSx4_dup1599:AluSx4:Alu:SINE	L1MB4_dup7736:L1MB4:L1:LINE
L1PA8_dup4298:L1PA8:L1:LINE	Tigger1_dup11157:Tigger1:TcMar-Tigger:DNA	AluSz_dup92040:AluSz:Alu:SINE	HAL1_dup16230:HAL1:L1:LINE
L2a_dup110115:L2a:L2:LINE	Charlie1a_dup2480:Charlie1a:hAT-Charlie:DNA	AluSx3_dup30258:AluSx3:Alu:SINE	L2a_dup109901:L2a:L2:LINE
L1ME1_dup2345:L1ME1:L1:LINE	MER125_dup86:MER125:DNA:DNA	AluSz_dup32183:AluSz:Alu:SINE	L2b_dup92614:L2b:L2:LINE
L1MB5_dup3425:L1MB5:L1:LINE	ORSL-2a_dup15:ORSL-2a:hAT-Tip100:DNA	AluSx1_dup89763:AluSx1:Alu:SINE	L1ME3A_dup11685:L1ME3A:L1:LINE
L1P2_dup527:L1P2:L1:LINE	Charlie1a_dup1887:Charlie1a:hAT-Charlie:DNA	AluJr_dup79727:AluJr:Alu:SINE	L1MA4_dup5317:L1MA4:L1:LINE
L2a_dup94788:L2a:L2:LINE	MER1A_dup2600:MER1A:hAT-Charlie:DNA	AluSx1_dup112625:AluSx1:Alu:SINE	L1PA3_dup2547:L1PA3:L1:LINE
L2c_dup39508:L2c:L2:LINE	MER46C_dup2374:MER46C:TcMar-Tigger:DNA	MIRc_dup22034:MIRc:MIR:SINE	L2b_dup83680:L2b:L2:LINE
L3_dup2134:L3:CR1:LINE	MamTip1_dup262:MamTip1:hAT-Tip100:DNA	AluSq2_dup12372:AluSq2:Alu:SINE	L1MB3_dup7127:L1MB3:L1:LINE
L1ME3G_dup8751:L1ME3G:L1:LINE	Tigger5b_dup271:Tigger5b:TcMar-Tigger:DNA	MIR_dup42047:MIR:MIR:SINE	L1PA8_dup2370:L1PA8:L1:LINE
L1M5_dup48623:L1M5:L1:LINE	MER5A_dup18206:MER5A:hAT-Charlie:DNA	AluJo_dup35140:AluJo:Alu:SINE	L1MB3_dup2013:L1MB3:L1:LINE
L2a_dup112261:L2a:L2:LINE	MER3_dup9660:MER3:hAT-Charlie:DNA	MIRb_dup196022:MIRb:MIR:SINE	L1PA11_dup2836:L1PA11:L1:LINE
HAL1_dup15655:HAL1:L1:LINE	Charlie21a_dup179:Charlie21a:hAT-Charlie:DNA	AluJr_dup2037:AluJr:Alu:SINE	HAL1M8_dup575:HAL1M8:L1:LINE
L1MA4_dup1326:L1MA4:L1:LINE	Tigger4b_dup657:Tigger4b:TcMar-Tigger:DNA	AluSx1_dup105334:AluSx1:Alu:SINE	L1MC4a_dup3455:L1MC4a:L1:LINE
L2a_dup50395:L2a:L2:LINE	MER44A_dup2082:MER44A:TcMar-Tigger:DNA	AluSx_dup73208:AluSx:Alu:SINE	L2c_dup35455:L2c:L2:LINE
L1MB3_dup14939:L1MB3:L1:LINE	Tigger7_dup80:Tigger7:TcMar-Tigger:DNA	AluSz_dup102754:AluSz:Alu:SINE	L2b_dup5978:L2b:L2:LINE
L3_dup3320:L3:CR1:LINE	MER5A1_dup12750:MER5A1:hAT-Charlie:DNA	AluJo_dup75381:AluJo:Alu:SINE	L1MEf_dup10996:L1MEf:L1:LINE
L3b_dup707:L3b:CR1:LINE	Tigger4a_dup1140:Tigger4a:TcMar-Tigger:DNA	AluSx1_dup2338:AluSx1:Alu:SINE	L1PA14_dup2234:L1PA14:L1:LINE
L2_dup41179:L2:L2:LINE	Charlie4z_dup4619:Charlie4z:hAT-Charlie:DNA	MIR_dup162686:MIR:MIR:SINE	L1MA9_dup11860:L1MA9:L1:LINE
L1M4_dup18577:L1M4:L1:LINE	MER58A_dup10805:MER58A:hAT-Charlie:DNA	AluSx4_dup8687:AluSx4:Alu:SINE	L1MEf_dup10626:L1MEf:L1:LINE
L1MC3_dup4218:L1MC3:L1:LINE	MER115_dup435:MER115:hAT-Tip100:DNA	MIRb_dup204565:MIRb:MIR:SINE	L2b_dup76160:L2b:L2:LINE
L1MA3_dup4778:L1MA3:L1:LINE	MER5B_dup8883:MER5B:hAT-Charlie:DNA	AluYb8_dup1157:AluYb8:Alu:SINE	L1MC4_dup19743:L1MC4:L1:LINE
L2a_dup110296:L2a:L2:LINE	MER94_dup972:MER94:hAT-Blackjack:DNA	AluJb_dup15229:AluJb:Alu:SINE	L2c_dup22936:L2c:L2:LINE
L3_dup4985:L3:CR1:LINE	MER46C_dup1080:MER46C:TcMar-Tigger:DNA	MIR3_dup8789:MIR3:MIR:SINE	L1ME4b_dup15163:L1ME4b:L1:LINE
X6A_LINE_dup807:X6A_LINE:CR1:LINE	Charlie22a_dup811:Charlie22a:hAT-Charlie:DNA	AluSg_dup28667:AluSg:Alu:SINE	L1PA14_dup2646:L1PA14:L1:LINE
L1ME4a_dup33427:L1ME4a:L1:LINE	Charlie7_dup2160:Charlie7:hAT-Charlie:DNA	AluSx3_dup18928:AluSx3:Alu:SINE	L1MEc_dup5240:L1MEc:L1:LINE
L1MA2_dup3960:L1MA2:L1:LINE	MER20_dup10731:MER20:hAT-Charlie:DNA	MIR_dup22914:MIR:MIR:SINE	L1MC4_dup21372:L1MC4:L1:LINE
L1MD1_dup6617:L1MD1:L1:LINE	ORSL_dup735:ORSL:hAT-Tip100:DNA	AluJr_dup78987:AluJr:Alu:SINE	L1MA7_dup1202:L1MA7:L1:LINE
L2a_dup28699:L2a:L2:LINE	Tigger15a_dup3448:Tigger15a:TcMar-Tigger:DNA	AluJo_dup45927:AluJo:Alu:SINE	L1MB8_dup473:L1MB8:L1:LINE
L1MB7_dup7113:L1MB7:L1:LINE	MamRep38_dup91:MamRep38:hAT:DNA	AluJb_dup54396:AluJb:Alu:SINE	L1MEc_dup4408:L1MEc:L1:LINE
L1MC5_dup4403:L1MC5:L1:LINE	MER45A_dup2221:MER45A:hAT-Tip100:DNA	AluSz_dup37822:AluSz:Alu:SINE	L1MEg_dup13159:L1MEg:L1:LINE
L2c_dup99774:L2c:L2:LINE	Charlie17a_dup813:Charlie17a:hAT-Charlie:DNA	AluSc_dup28123:AluSc:Alu:SINE	L1MEd_dup2119:L1MEd:L1:LINE
L2a_dup157444:L2a:L2:LINE	MER5A1_dup13298:MER5A1:hAT-Charlie:DNA	MIRb_dup204566:MIRb:MIR:SINE	L1MC4a_dup2026:L1MC4a:L1:LINE
L1MC4_dup12463:L1MC4:L1:LINE	MER5A_dup24322:MER5A:hAT-Charlie:DNA	AluJo_dup14623:AluJo:Alu:SINE	L1MB3_dup9967:L1MB3:L1:LINE
L1ME1_dup1361:L1ME1:L1:LINE	Tigger3b_dup1074:Tigger3b:TcMar-Tigger:DNA	FLAM_C_dup9586:FLAM_C:Alu:SINE	L1M2_dup1751:L1M2:L1:LINE
L1PA8_dup4245:L1PA8:L1:LINE	MER5B_dup21567:MER5B:hAT-Charlie:DNA	AluSc8_dup8029:AluSc8:Alu:SINE	L1MC3_dup10358:L1MC3:L1:LINE
L1MEg1_dup631:L1MEg1:L1:LINE	Charlie4z_dup2758:Charlie4z:hAT-Charlie:DNA	AluJo_dup5599:AluJo:Alu:SINE	L1MEg_dup6747:L1MEg:L1:LINE
L3_dup2130:L3:CR1:LINE	MER5A_dup22293:MER5A:hAT-Charlie:DNA	AluSx1_dup106024:AluSx1:Alu:SINE	HAL1_dup2375:HAL1:L1:LINE
L1MC5_dup3722:L1MC5:L1:LINE	MER1B_dup991:MER1B:hAT-Charlie:DNA	MIR_dup152746:MIR:MIR:SINE	L1MC5a_dup14722:L1MC5a:L1:LINE
L1MB7_dup1047:L1MB7:L1:LINE	MER5B_dup17340:MER5B:hAT-Charlie:DNA	AluSc5_dup4011:AluSc5:Alu:SINE	L2_dup31258:L2:L2:LINE
L1MB8_dup8195:L1MB8:L1:LINE	MER5A_dup19983:MER5A:hAT-Charlie:DNA	AluSz_dup80200:AluSz:Alu:SINE	L2a_dup4615:L2a:L2:LINE
L1MA7_dup3249:L1MA7:L1:LINE	Charlie4z_dup803:Charlie4z:hAT-Charlie:DNA	MIR_dup139671:MIR:MIR:SINE	L1MEc_dup18283:L1MEc:L1:LINE
L1M5_dup14072:L1M5:L1:LINE	MER47A_dup1803:MER47A:TcMar-Tigger:DNA	MIR_dup51966:MIR:MIR:SINE	L1MC5a_dup16352:L1MC5a:L1:LINE
L2c_dup70667:L2c:L2:LINE	MER5B_dup746:MER5B:hAT-Charlie:DNA	AluSz_dup102787:AluSz:Alu:SINE	L1ME3G_dup15793:L1ME3G:L1:LINE
L2_dup4190:L2:L2:LINE	MER5A_dup10604:MER5A:hAT-Charlie:DNA	AluSq2_dup38341:AluSq2:Alu:SINE	L2b_dup10204:L2b:L2:LINE
L1PB2_dup2613:L1PB2:L1:LINE	Tigger3b_dup1075:Tigger3b:TcMar-Tigger:DNA	MIR3_dup69281:MIR3:MIR:SINE	L1PA5_dup2655:L1PA5:L1:LINE
L1MC4_dup1465:L1MC4:L1:LINE	MER1A_dup2166:MER1A:hAT-Charlie:DNA	AluSx_dup24490:AluSx:Alu:SINE	L2_dup34751:L2:L2:LINE
L1MC5a_dup16056:L1MC5a:L1:LINE	Charlie1a_dup943:Charlie1a:hAT-Charlie:DNA	AluSx_dup116669:AluSx:Alu:SINE	L1ME3Cz_dup640:L1ME3Cz:L1:LINE
L2_dup2993:L2:L2:LINE	MamTip2_dup2575:MamTip2:hAT-Tip100:DNA	AluSq_dup11211:AluSq:Alu:SINE	L3_dup18249:L3:CR1:LINE
L1ME3E_dup1152:L1ME3E:L1:LINE	Charlie21a_dup220:Charlie21a:hAT-Charlie:DNA	MIR_dup147082:MIR:MIR:SINE	L1M4a2_dup669:L1M4a2:L1:LINE
L1PA5_dup4808:L1PA5:L1:LINE	MER117_dup352:MER117:hAT-Charlie:DNA	AluSz6_dup2696:AluSz6:Alu:SINE	L1M2_dup957:L1M2:L1:LINE
L2a_dup77167:L2a:L2:LINE	MER58C_dup1075:MER58C:hAT-Charlie:DNA	MIR_dup10897:MIR:MIR:SINE	L1MC_dup8027:L1MC:L1:LINE
L1PA7_dup5721:L1PA7:L1:LINE	MER5A_dup7792:MER5A:hAT-Charlie:DNA	AluJb_dup41282:AluJb:Alu:SINE	L2a_dup160535:L2a:L2:LINE
L1M4_dup20363:L1M4:L1:LINE	MER119_dup1110:MER119:hAT-Charlie:DNA	MIRb_dup37811:MIRb:MIR:SINE	L2a_dup9621:L2a:L2:LINE
L1ME3A_dup11563:L1ME3A:L1:LINE	MER1B_dup1323:MER1B:hAT-Charlie:DNA	AluJo_dup58098:AluJo:Alu:SINE	L1MDa_dup6035:L1MDa:L1:LINE
L1M7_dup917:L1M7:L1:LINE	MER5B_dup14311:MER5B:hAT-Charlie:DNA	AluSx_dup36439:AluSx:Alu:SINE	L1M2_dup1990:L1M2:L1:LINE
L1ME3D_dup532:L1ME3D:L1:LINE	ORSL-2a_dup325:ORSL-2a:hAT-Tip100:DNA	AluSx_dup71587:AluSx:Alu:SINE	L2_dup22420:L2:L2:LINE
L1PA10_dup6147:L1PA10:L1:LINE	MER5A_dup16351:MER5A:hAT-Charlie:DNA	AluSx1_dup108222:AluSx1:Alu:SINE	L2c_dup104157:L2c:L2:LINE
L2b_dup87711:L2b:L2:LINE	Tigger1_dup3851:Tigger1:TcMar-Tigger:DNA	AluSq2_dup32623:AluSq2:Alu:SINE	L3_dup17792:L3:CR1:LINE
L2c_dup69874:L2c:L2:LINE	MamTip2_dup1303:MamTip2:hAT-Tip100:DNA	AluJb_dup3595:AluJb:Alu:SINE	L2c_dup104586:L2c:L2:LINE
L1PA6_dup2642:L1PA6:L1:LINE	Charlie7_dup1787:Charlie7:hAT-Charlie:DNA	AluSz_dup79950:AluSz:Alu:SINE	L1MC3_dup6714:L1MC3:L1:LINE
L1MC4_dup13153:L1MC4:L1:LINE	Tigger7_dup1037:Tigger7:TcMar-Tigger:DNA	AluSp_dup26634:AluSp:Alu:SINE	HAL1_dup12918:HAL1:L1:LINE
L2b_dup60426:L2b:L2:LINE	ORSL_dup1053:ORSL:hAT-Tip100:DNA	MIR3_dup6306:MIR3:MIR:SINE	L1MC2_dup3260:L1MC2:L1:LINE
L2b_dup7173:L2b:L2:LINE	MER112_dup4089:MER112:hAT-Charlie:DNA	AluSx1_dup7652:AluSx1:Alu:SINE	L1ME3A_dup6552:L1ME3A:L1:LINE
L1PA6_dup3194:L1PA6:L1:LINE	Tigger2_dup1142:Tigger2:TcMar-Tigger:DNA	AluJr4_dup293:AluJr4:Alu:SINE	L1M5_dup27427:L1M5:L1:LINE
L2c_dup87949:L2c:L2:LINE	Tigger18a_dup496:Tigger18a:TcMar-Tigger:DNA	AluJr_dup63033:AluJr:Alu:SINE	L1PB3_dup771:L1PB3:L1:LINE
L3_dup41386:L3:CR1:LINE	MER102b_dup2651:MER102b:hAT-Charlie:DNA	MIR3_dup72568:MIR3:MIR:SINE	L2c_dup14636:L2c:L2:LINE
L1MC4_dup14519:L1MC4:L1:LINE	Charlie4z_dup3806:Charlie4z:hAT-Charlie:DNA	AluJo_dup41951:AluJo:Alu:SINE	L2c_dup49484:L2c:L2:LINE
L2c_dup36393:L2c:L2:LINE	Charlie20a_dup75:Charlie20a:hAT-Charlie:DNA	AluSp_dup6765:AluSp:Alu:SINE	L1PA11_dup2770:L1PA11:L1:LINE
L2c_dup91277:L2c:L2:LINE	Tigger19b_dup2580:Tigger19b:TcMar-Tigger:DNA	AluSx_dup89970:AluSx:Alu:SINE	L1P3_dup2021:L1P3:L1:LINE
L1M5_dup33779:L1M5:L1:LINE	MER103C_dup5839:MER103C:hAT-Charlie:DNA	MIR_dup159923:MIR:MIR:SINE	L1MC4_dup22842:L1MC4:L1:LINE
L3_dup2950:L3:CR1:LINE	MER1B_dup5057:MER1B:hAT-Charlie:DNA	MIRb_dup210976:MIRb:MIR:SINE	L1MA3_dup7663:L1MA3:L1:LINE
L1ME3Cz_dup6175:L1ME3Cz:L1:LINE	MER5A_dup6293:MER5A:hAT-Charlie:DNA	MIRb_dup4717:MIRb:MIR:SINE	L1ME1_dup384:L1ME1:L1:LINE
L2a_dup158279:L2a:L2:LINE	Charlie30a_dup340:Charlie30a:hAT-Charlie:DNA	MIR_dup118592:MIR:MIR:SINE	L2c_dup16540:L2c:L2:LINE
L1MA6_dup608:L1MA6:L1:LINE	MER5A1_dup13988:MER5A1:hAT-Charlie:DNA	AluSx1_dup56509:AluSx1:Alu:SINE	L1ME2z_dup2471:L1ME2z:L1:LINE
L2c_dup68218:L2c:L2:LINE	MER5B_dup23623:MER5B:hAT-Charlie:DNA	AluJr_dup17589:AluJr:Alu:SINE	L1PA7_dup3269:L1PA7:L1:LINE
L2_dup47298:L2:L2:LINE	Tigger1_dup9894:Tigger1:TcMar-Tigger:DNA	AluY_dup83853:AluY:Alu:SINE	L1PA10_dup6382:L1PA10:L1:LINE
L1MD_dup5114:L1MD:L1:LINE	MER20_dup10217:MER20:hAT-Charlie:DNA	MIR_dup4047:MIR:MIR:SINE	L1M3_dup1466:L1M3:L1:LINE
L2b_dup19230:L2b:L2:LINE	MamRep137_dup1597:MamRep137:TcMar-Tigger:DNA	MIRc_dup616:MIRc:MIR:SINE	L1MEc_dup12980:L1MEc:L1:LINE
L1M2_dup3707:L1M2:L1:LINE	MER5B_dup5351:MER5B:hAT-Charlie:DNA	MIR_dup138984:MIR:MIR:SINE	L1ME3E_dup4413:L1ME3E:L1:LINE
L1PA3_dup2285:L1PA3:L1:LINE	Charlie8_dup2660:Charlie8:hAT-Charlie:DNA	AluSx1_dup51712:AluSx1:Alu:SINE	L2a_dup28444:L2a:L2:LINE
L4_A_Mam_dup2363:L4_A_Mam:RTE-X:LINE	Tigger1_dup1848:Tigger1:TcMar-Tigger:DNA	AluSx_dup65452:AluSx:Alu:SINE	L1M5_dup11259:L1M5:L1:LINE
L2_dup3165:L2:L2:LINE	MER5A1_dup2176:MER5A1:hAT-Charlie:DNA	AluSx1_dup14187:AluSx1:Alu:SINE	L1PB1_dup11775:L1PB1:L1:LINE
L2c_dup31573:L2c:L2:LINE	MER102b_dup2290:MER102b:hAT-Charlie:DNA	AluJo_dup1333:AluJo:Alu:SINE	L1PREC2_dup1477:L1PREC2:L1:LINE
L3b_dup5752:L3b:CR1:LINE	MER5A_dup26189:MER5A:hAT-Charlie:DNA	MIR3_dup40394:MIR3:MIR:SINE	L3b_dup5134:L3b:CR1:LINE
L2c_dup85928:L2c:L2:LINE	Tigger2_dup137:Tigger2:TcMar-Tigger:DNA	MIR_dup139701:MIR:MIR:SINE	L2b_dup77306:L2b:L2:LINE
L1MEg_dup12532:L1MEg:L1:LINE	Tigger3a_dup878:Tigger3a:TcMar-Tigger:DNA	AluJo_dup45926:AluJo:Alu:SINE	L1M4_dup7182:L1M4:L1:LINE
L1PA7_dup11449:L1PA7:L1:LINE	Arthur1_dup724:Arthur1:hAT-Tip100:DNA	MIRb_dup183795:MIRb:MIR:SINE	L1MEc_dup3021:L1MEc:L1:LINE
HAL1_dup1467:HAL1:L1:LINE	MamRep1879_dup440:MamRep1879:hAT-Tip100:DNA	AluY_dup104030:AluY:Alu:SINE	L1M5_dup14772:L1M5:L1:LINE
L1PB4_dup4255:L1PB4:L1:LINE	Tigger3a_dup4289:Tigger3a:TcMar-Tigger:DNA	AluJr_dup80379:AluJr:Alu:SINE	L1M5_dup25694:L1M5:L1:LINE
L2a_dup71870:L2a:L2:LINE	MER5B_dup23826:MER5B:hAT-Charlie:DNA	AluSc8_dup20674:AluSc8:Alu:SINE	L1MEf_dup6015:L1MEf:L1:LINE
L3b_dup8519:L3b:CR1:LINE	Charlie4a_dup2520:Charlie4a:hAT-Charlie:DNA	AluSz_dup20797:AluSz:Alu:SINE	L1MB2_dup277:L1MB2:L1:LINE
L1MB7_dup14920:L1MB7:L1:LINE	MER20_dup969:MER20:hAT-Charlie:DNA	AluJb_dup99465:AluJb:Alu:SINE	L3b_dup397:L3b:CR1:LINE
L1PA16_dup356:L1PA16:L1:LINE	MER5A1_dup1925:MER5A1:hAT-Charlie:DNA	AluYa8_dup185:AluYa8:Alu:SINE	L1M4_dup8134:L1M4:L1:LINE
L1MA8_dup4153:L1MA8:L1:LINE	MamRep38_dup1741:MamRep38:hAT:DNA	AluSx1_dup23990:AluSx1:Alu:SINE	L2c_dup15721:L2c:L2:LINE
L1MCc_dup1728:L1MCc:L1:LINE	Tigger17a_dup596:Tigger17a:TcMar-Tigger:DNA	AluSx_dup36324:AluSx:Alu:SINE	L1PB1_dup1517:L1PB1:L1:LINE
L1PBa_dup170:L1PBa:L1:LINE	MER3_dup5042:MER3:hAT-Charlie:DNA	AluY_dup99160:AluY:Alu:SINE	L2b_dup70201:L2b:L2:LINE
L1ME1_dup4175:L1ME1:L1:LINE	Charlie15b_dup1837:Charlie15b:hAT-Charlie:DNA	AluSx4_dup10070:AluSx4:Alu:SINE	L1M5_dup37290:L1M5:L1:LINE
L1ME3_dup8804:L1ME3:L1:LINE	Tigger2a_dup782:Tigger2a:TcMar-Tigger:DNA	AluJb_dup95034:AluJb:Alu:SINE	L1ME4b_dup15813:L1ME4b:L1:LINE
L1MB3_dup2755:L1MB3:L1:LINE	MER6A_dup592:MER6A:TcMar-Tigger:DNA	FLAM_C_dup1902:FLAM_C:Alu:SINE	L1MB7_dup16470:L1MB7:L1:LINE
L2b_dup53156:L2b:L2:LINE	MER47A_dup1786:MER47A:TcMar-Tigger:DNA	MIRc_dup81080:MIRc:MIR:SINE	L2a_dup28623:L2a:L2:LINE
L1MEd_dup1555:L1MEd:L1:LINE	MER2_dup5699:MER2:TcMar-Tigger:DNA	MIR_dup139695:MIR:MIR:SINE	L1PA8A_dup1469:L1PA8A:L1:LINE
L2a_dup13277:L2a:L2:LINE	MER5B_dup17237:MER5B:hAT-Charlie:DNA	MIRb_dup212389:MIRb:MIR:SINE	L2c_dup112946:L2c:L2:LINE
L1M5_dup38688:L1M5:L1:LINE	Tigger1_dup8933:Tigger1:TcMar-Tigger:DNA	FRAM_dup2351:FRAM:Alu:SINE	L1MA4A_dup1506:L1MA4A:L1:LINE
L2_dup23952:L2:L2:LINE	Tigger19b_dup2811:Tigger19b:TcMar-Tigger:DNA	MIRb_dup146223:MIRb:MIR:SINE	L1MA9_dup2250:L1MA9:L1:LINE
L1MEd_dup8107:L1MEd:L1:LINE	MER58A_dup8743:MER58A:hAT-Charlie:DNA	AluSx1_dup109708:AluSx1:Alu:SINE	L1MB4_dup8690:L1MB4:L1:LINE
L2a_dup116438:L2a:L2:LINE	MER53_dup111:MER53:hAT:DNA	AluSx_dup30086:AluSx:Alu:SINE	L1ME4a_dup8283:L1ME4a:L1:LINE
L2b_dup16285:L2b:L2:LINE	MER112_dup1:MER112:hAT-Charlie:DNA	AluSz_dup93295:AluSz:Alu:SINE	L1MEd_dup19900:L1MEd:L1:LINE
L1MC4_dup13141:L1MC4:L1:LINE	MARNA_dup2927:MARNA:TcMar-Mariner:DNA	AluJb_dup115952:AluJb:Alu:SINE	L2b_dup37332:L2b:L2:LINE
L1PA6_dup110:L1PA6:L1:LINE	MER103C_dup5405:MER103C:hAT-Charlie:DNA	AluY_dup47594:AluY:Alu:SINE	MamRTE1_dup303:MamRTE1:RTE-BovB:LINE
L2a_dup152303:L2a:L2:LINE	MER53_dup4511:MER53:hAT:DNA	AluSx_dup52111:AluSx:Alu:SINE	L2b_dup68241:L2b:L2:LINE
L2a_dup83033:L2a:L2:LINE	Tigger1_dup1141:Tigger1:TcMar-Tigger:DNA	FRAM_dup2344:FRAM:Alu:SINE	L1PA10_dup2161:L1PA10:L1:LINE
L2c_dup44569:L2c:L2:LINE	MER5B_dup4401:MER5B:hAT-Charlie:DNA	AluSq2_dup921:AluSq2:Alu:SINE	L1PA16_dup6913:L1PA16:L1:LINE
L2a_dup10186:L2a:L2:LINE	Charlie16a_dup838:Charlie16a:hAT-Charlie:DNA	MIR1_Amn_dup1040:MIR1_Amn:MIR:SINE	L1ME3G_dup6390:L1ME3G:L1:LINE
L2c_dup35092:L2c:L2:LINE	Charlie4z_dup2283:Charlie4z:hAT-Charlie:DNA	MIR_dup64269:MIR:MIR:SINE	L1MB8_dup12287:L1MB8:L1:LINE
L2c_dup74808:L2c:L2:LINE	MER5B_dup22619:MER5B:hAT-Charlie:DNA	MIRc_dup9091:MIRc:MIR:SINE	L1PB2_dup2497:L1PB2:L1:LINE
L2b_dup80567:L2b:L2:LINE	Charlie4z_dup4443:Charlie4z:hAT-Charlie:DNA	AluSz_dup6302:AluSz:Alu:SINE	HAL1b_dup1356:HAL1b:L1:LINE
L1PA5_dup9989:L1PA5:L1:LINE	MER20_dup559:MER20:hAT-Charlie:DNA	AluSz_dup7525:AluSz:Alu:SINE	L1M4_dup9199:L1M4:L1:LINE
L1PA7_dup2889:L1PA7:L1:LINE	Tigger14a_dup355:Tigger14a:TcMar-Tigger:DNA	MIR_dup162520:MIR:MIR:SINE	L1MC1_dup12039:L1MC1:L1:LINE
L1MA8_dup9954:L1MA8:L1:LINE	MER112_dup4154:MER112:hAT-Charlie:DNA	AluSz_dup80069:AluSz:Alu:SINE	L1MA4A_dup4214:L1MA4A:L1:LINE
L2c_dup133850:L2c:L2:LINE	MER5A_dup21636:MER5A:hAT-Charlie:DNA	AluJo_dup55531:AluJo:Alu:SINE	L1PA16_dup2280:L1PA16:L1:LINE
L1MEi_dup1129:L1MEi:L1:LINE	MER5A_dup13078:MER5A:hAT-Charlie:DNA	AluSx1_dup52360:AluSx1:Alu:SINE	L1MB3_dup6710:L1MB3:L1:LINE
L1MEd_dup16892:L1MEd:L1:LINE	MER5A_dup11040:MER5A:hAT-Charlie:DNA	MIR_dup167691:MIR:MIR:SINE	L1MA5A_dup2571:L1MA5A:L1:LINE
L1MB3_dup13666:L1MB3:L1:LINE	MER5A_dup24110:MER5A:hAT-Charlie:DNA	AluSx_dup35084:AluSx:Alu:SINE	L1MB4_dup1082:L1MB4:L1:LINE
L2c_dup118588:L2c:L2:LINE	MER91A_dup1377:MER91A:hAT-Tip100:DNA	AluSx1_dup91714:AluSx1:Alu:SINE	L1MD2_dup10585:L1MD2:L1:LINE
L1ME3A_dup11422:L1ME3A:L1:LINE	MER5A_dup30581:MER5A:hAT-Charlie:DNA	AluSx3_dup25319:AluSx3:Alu:SINE	L2c_dup19121:L2c:L2:LINE
L1M5_dup54255:L1M5:L1:LINE	MER5B_dup22127:MER5B:hAT-Charlie:DNA	AluY_dup76660:AluY:Alu:SINE	L2c_dup22937:L2c:L2:LINE
L1PA13_dup8649:L1PA13:L1:LINE	Ricksha_0_dup275:Ricksha_0:MULE-MuDR:DNA	MIRb_dup184576:MIRb:MIR:SINE	L2c_dup18051:L2c:L2:LINE
L2c_dup72795:L2c:L2:LINE	Tigger6a_dup743:Tigger6a:TcMar-Tigger:DNA	MIRb_dup581:MIRb:MIR:SINE	L2c_dup39809:L2c:L2:LINE
L1MC4_dup24500:L1MC4:L1:LINE	MER47A_dup994:MER47A:TcMar-Tigger:DNA	AluSx4_dup10037:AluSx4:Alu:SINE	L1PREC2_dup5749:L1PREC2:L1:LINE
L1M1_dup626:L1M1:L1:LINE	MER1B_dup3049:MER1B:hAT-Charlie:DNA	AluSx_dup85795:AluSx:Alu:SINE	L2a_dup41516:L2a:L2:LINE
L1MB5_dup3670:L1MB5:L1:LINE	Cheshire_dup79:Cheshire:hAT-Charlie:DNA	MIRb_dup78991:MIRb:MIR:SINE	L1MB5_dup4471:L1MB5:L1:LINE
L1PA11_dup2066:L1PA11:L1:LINE	MER5A1_dup2635:MER5A1:hAT-Charlie:DNA	MIR_dup56417:MIR:MIR:SINE	L1MA8_dup7860:L1MA8:L1:LINE
L2a_dup29490:L2a:L2:LINE	Tigger2a_dup1862:Tigger2a:TcMar-Tigger:DNA	AluSz_dup39173:AluSz:Alu:SINE	L2b_dup92612:L2b:L2:LINE
L1MB5_dup3764:L1MB5:L1:LINE	FordPrefect_dup395:FordPrefect:hAT-Tip100:DNA	AluJo_dup42617:AluJo:Alu:SINE	L1MC1_dup5091:L1MC1:L1:LINE
HAL1_dup15675:HAL1:L1:LINE	Tigger3b_dup4808:Tigger3b:TcMar-Tigger:DNA	MIR_dup158883:MIR:MIR:SINE	L1ME2_dup3629:L1ME2:L1:LINE
L1M4_dup10976:L1M4:L1:LINE	MER91A_dup2435:MER91A:hAT-Tip100:DNA	MIR_dup161843:MIR:MIR:SINE	HAL1b_dup4780:HAL1b:L1:LINE
L2c_dup17299:L2c:L2:LINE	MER103C_dup5680:MER103C:hAT-Charlie:DNA	AluSx_dup52337:AluSx:Alu:SINE	L1MB8_dup534:L1MB8:L1:LINE
L1MC4a_dup305:L1MC4a:L1:LINE	Tigger3b_dup3209:Tigger3b:TcMar-Tigger:DNA	AluSp_dup46301:AluSp:Alu:SINE	L1MC3_dup3997:L1MC3:L1:LINE
L1ME3F_dup2334:L1ME3F:L1:LINE	MER5A1_dup3513:MER5A1:hAT-Charlie:DNA	MIR1_Amn_dup4236:MIR1_Amn:MIR:SINE	L2c_dup50985:L2c:L2:LINE
L2c_dup10903:L2c:L2:LINE	MER112_dup2334:MER112:hAT-Charlie:DNA	AluJb_dup60006:AluJb:Alu:SINE	L1MC1_dup12374:L1MC1:L1:LINE
L2c_dup90801:L2c:L2:LINE	ORSL_dup439:ORSL:hAT-Tip100:DNA	MIRb_dup213038:MIRb:MIR:SINE	L1MA4A_dup195:L1MA4A:L1:LINE
L1PA10_dup6145:L1PA10:L1:LINE	Charlie1b_dup1712:Charlie1b:hAT-Charlie:DNA	AluSg_dup33114:AluSg:Alu:SINE	L1ME5_dup1041:L1ME5:L1:LINE
L1MA3_dup4798:L1MA3:L1:LINE	MER5A_dup24567:MER5A:hAT-Charlie:DNA	AluSq_dup16316:AluSq:Alu:SINE	HAL1M8_dup778:HAL1M8:L1:LINE
L1HS_dup302:L1HS:L1:LINE	Tigger1_dup11565:Tigger1:TcMar-Tigger:DNA	AluSz_dup93654:AluSz:Alu:SINE	L2a_dup27622:L2a:L2:LINE
L1MEf_dup5781:L1MEf:L1:LINE	Tigger3c_dup488:Tigger3c:TcMar-Tigger:DNA	AluSq2_dup45748:AluSq2:Alu:SINE	L2a_dup44348:L2a:L2:LINE
L2c_dup70663:L2c:L2:LINE	MER5A_dup8578:MER5A:hAT-Charlie:DNA	AluSx_dup105178:AluSx:Alu:SINE	L1ME2_dup316:L1ME2:L1:LINE
L2a_dup85037:L2a:L2:LINE	MER44A_dup1373:MER44A:TcMar-Tigger:DNA	AluJb_dup63119:AluJb:Alu:SINE	L1PA7_dup1142:L1PA7:L1:LINE
L1ME3A_dup4428:L1ME3A:L1:LINE	MER113B_dup411:MER113B:hAT-Charlie:DNA	MIRc_dup55178:MIRc:MIR:SINE	L1PA15_dup640:L1PA15:L1:LINE
L2b_dup28626:L2b:L2:LINE	MER44D_dup617:MER44D:TcMar-Tigger:DNA	AluSx1_dup34313:AluSx1:Alu:SINE	L2c_dup32257:L2c:L2:LINE
MamRTE1_dup1082:MamRTE1:RTE-BovB:LINE	MER5B_dup666:MER5B:hAT-Charlie:DNA	AluSc_dup16032:AluSc:Alu:SINE	L1PA15-16_dup232:L1PA15-16:L1:LINE
L1P2_dup1340:L1P2:L1:LINE	Tigger3_dup644:Tigger3:TcMar-Tigger:DNA	MIR3_dup69296:MIR3:MIR:SINE	L1ME2_dup6798:L1ME2:L1:LINE
L1MB7_dup3649:L1MB7:L1:LINE	Tigger13a_dup851:Tigger13a:TcMar-Tigger:DNA	AluSc_dup18469:AluSc:Alu:SINE	L1MA3_dup3772:L1MA3:L1:LINE
L2b_dup85832:L2b:L2:LINE	MamRep1879_dup203:MamRep1879:hAT-Tip100:DNA	AluSx1_dup99195:AluSx1:Alu:SINE	L1MC3_dup9714:L1MC3:L1:LINE
L1MC4_dup7306:L1MC4:L1:LINE	Tigger12_dup345:Tigger12:TcMar-Tigger:DNA	AluJb_dup79336:AluJb:Alu:SINE	L1PA4_dup8212:L1PA4:L1:LINE
L1PA11_dup2828:L1PA11:L1:LINE	Tigger4a_dup677:Tigger4a:TcMar-Tigger:DNA	AluSc5_dup6161:AluSc5:Alu:SINE	L1MEg_dup5909:L1MEg:L1:LINE
L1MB7_dup20111:L1MB7:L1:LINE	MARNA_dup2417:MARNA:TcMar-Mariner:DNA	AluJr_dup36768:AluJr:Alu:SINE	L1MC1_dup6853:L1MC1:L1:LINE
L1PA4_dup11513:L1PA4:L1:LINE	Tigger4_dup774:Tigger4:TcMar-Tigger:DNA	AluSz_dup46949:AluSz:Alu:SINE	L1MA9_dup12289:L1MA9:L1:LINE
L1MA8_dup4154:L1MA8:L1:LINE	MER33_dup7425:MER33:hAT-Charlie:DNA	AluSc_dup20627:AluSc:Alu:SINE	L1ME3F_dup2457:L1ME3F:L1:LINE
L1MB8_dup14857:L1MB8:L1:LINE	MER33_dup4371:MER33:hAT-Charlie:DNA	AluSx_dup105319:AluSx:Alu:SINE	L1MCb_dup821:L1MCb:L1:LINE
L1MA2_dup1944:L1MA2:L1:LINE	MER1B_dup3890:MER1B:hAT-Charlie:DNA	AluSz_dup98028:AluSz:Alu:SINE	L1M5_dup12152:L1M5:L1:LINE
L1ME4b_dup17454:L1ME4b:L1:LINE	MER58B_dup5999:MER58B:hAT-Charlie:DNA	AluSx1_dup2121:AluSx1:Alu:SINE	L1ME2_dup6774:L1ME2:L1:LINE
L2c_dup113682:L2c:L2:LINE	Tigger1_dup2401:Tigger1:TcMar-Tigger:DNA	AluSx_dup86567:AluSx:Alu:SINE	L1MA3_dup4741:L1MA3:L1:LINE
L1PA4_dup6232:L1PA4:L1:LINE	HSMAR1_dup64:HSMAR1:TcMar-Mariner:DNA	AluSx1_dup105331:AluSx1:Alu:SINE	L2b_dup92830:L2b:L2:LINE
L1MEd_dup6636:L1MEd:L1:LINE	MER5A_dup2938:MER5A:hAT-Charlie:DNA	AluJr_dup50079:AluJr:Alu:SINE	L1MA9_dup1052:L1MA9:L1:LINE
L1PA5_dup86:L1PA5:L1:LINE	Tigger13a_dup919:Tigger13a:TcMar-Tigger:DNA	AluSq2_dup42148:AluSq2:Alu:SINE	L1ME4c_dup4030:L1ME4c:L1:LINE
L1P3_dup1432:L1P3:L1:LINE	Charlie18a_dup2355:Charlie18a:hAT-Charlie:DNA	AluSx_dup34978:AluSx:Alu:SINE	L1PA2_dup819:L1PA2:L1:LINE
L1M8_dup1681:L1M8:L1:LINE	MamRep137_dup1488:MamRep137:TcMar-Tigger:DNA	AluSc8_dup12650:AluSc8:Alu:SINE	L1PA7_dup12580:L1PA7:L1:LINE
L1MA1_dup2888:L1MA1:L1:LINE	MER5A_dup23600:MER5A:hAT-Charlie:DNA	AluSx1_dup105330:AluSx1:Alu:SINE	L1MB2_dup654:L1MB2:L1:LINE
L2b_dup38440:L2b:L2:LINE	Tigger19b_dup2289:Tigger19b:TcMar-Tigger:DNA	MIR_dup36065:MIR:MIR:SINE	HAL1_dup6338:HAL1:L1:LINE
L1MA3_dup2420:L1MA3:L1:LINE	Charlie2a_dup1046:Charlie2a:hAT-Charlie:DNA	AluSp_dup29505:AluSp:Alu:SINE	L1MB3_dup8341:L1MB3:L1:LINE
L1M4_dup7361:L1M4:L1:LINE	Kanga1d_dup148:Kanga1d:TcMar-Tc2:DNA	AluSx1_dup88784:AluSx1:Alu:SINE	L1M5_dup50328:L1M5:L1:LINE
L2a_dup28698:L2a:L2:LINE	MER117_dup223:MER117:hAT-Charlie:DNA	MIRb_dup54179:MIRb:MIR:SINE	L1PA11_dup3860:L1PA11:L1:LINE
L1M5_dup48821:L1M5:L1:LINE	Tigger9b_dup149:Tigger9b:TcMar-Tigger:DNA	AluSx_dup17889:AluSx:Alu:SINE	L2a_dup149775:L2a:L2:LINE
L1MB7_dup8096:L1MB7:L1:LINE	Tigger15a_dup379:Tigger15a:TcMar-Tigger:DNA	AluJb_dup2855:AluJb:Alu:SINE	L1ME1_dup11867:L1ME1:L1:LINE
L1MD_dup6159:L1MD:L1:LINE	Charlie5_dup1192:Charlie5:hAT-Charlie:DNA	AluJb_dup118858:AluJb:Alu:SINE	L1M5_dup35298:L1M5:L1:LINE
L1MC5_dup9121:L1MC5:L1:LINE	Charlie14a_dup157:Charlie14a:hAT-Charlie:DNA	AluSz_dup46890:AluSz:Alu:SINE	L2a_dup64813:L2a:L2:LINE
L1M4_dup9079:L1M4:L1:LINE	MER58A_dup12544:MER58A:hAT-Charlie:DNA	AluSx1_dup34312:AluSx1:Alu:SINE	L2b_dup62763:L2b:L2:LINE
L2_dup12161:L2:L2:LINE	MER91C_dup1535:MER91C:hAT-Tip100:DNA	AluJb_dup121954:AluJb:Alu:SINE	L2c_dup85621:L2c:L2:LINE
L1MC4_dup13375:L1MC4:L1:LINE	Tigger1_dup10479:Tigger1:TcMar-Tigger:DNA	AluJr_dup2251:AluJr:Alu:SINE	L1MC4_dup1380:L1MC4:L1:LINE
L1MD1_dup1203:L1MD1:L1:LINE	MER1B_dup2109:MER1B:hAT-Charlie:DNA	AluSz6_dup15546:AluSz6:Alu:SINE	L2b_dup94387:L2b:L2:LINE
L1PA16_dup74:L1PA16:L1:LINE	MER58A_dup1081:MER58A:hAT-Charlie:DNA	AluJb_dup115123:AluJb:Alu:SINE	HAL1ME_dup4424:HAL1ME:L1:LINE
L2b_dup7057:L2b:L2:LINE	MER58A_dup12356:MER58A:hAT-Charlie:DNA	AluY_dup41761:AluY:Alu:SINE	L1PA6_dup3001:L1PA6:L1:LINE
L1ME3A_dup7853:L1ME3A:L1:LINE	MER58B_dup1173:MER58B:hAT-Charlie:DNA	AluSx_dup113787:AluSx:Alu:SINE	HAL1_dup20977:HAL1:L1:LINE
L2c_dup119479:L2c:L2:LINE	MER91C_dup1021:MER91C:hAT-Tip100:DNA	AluSg_dup34391:AluSg:Alu:SINE	L2a_dup161902:L2a:L2:LINE
L1MB7_dup6348:L1MB7:L1:LINE	HSMAR2_dup488:HSMAR2:TcMar-Mariner:DNA	AluSg4_dup5523:AluSg4:Alu:SINE	L2c_dup131677:L2c:L2:LINE
L2_dup4604:L2:L2:LINE	MER121_dup335:MER121:hAT:DNA	AluJb_dup99668:AluJb:Alu:SINE	L3_dup31805:L3:CR1:LINE
L2b_dup42669:L2b:L2:LINE	Tigger15a_dup570:Tigger15a:TcMar-Tigger:DNA	AluY_dup99157:AluY:Alu:SINE	L2a_dup122951:L2a:L2:LINE
L1MA2_dup5419:L1MA2:L1:LINE	MADE1_dup2427:MADE1:TcMar-Mariner:DNA	AluJb_dup118859:AluJb:Alu:SINE	L1ME2_dup4209:L1ME2:L1:LINE
L1PA7_dup3031:L1PA7:L1:LINE	Charlie18a_dup72:Charlie18a:hAT-Charlie:DNA	AluSx1_dup14186:AluSx1:Alu:SINE	L2b_dup6083:L2b:L2:LINE
L1PA3_dup9265:L1PA3:L1:LINE	MER103C_dup216:MER103C:hAT-Charlie:DNA	MIR3_dup12523:MIR3:MIR:SINE	L1ME3Cz_dup4260:L1ME3Cz:L1:LINE
L1MA10_dup3433:L1MA10:L1:LINE	MER81_dup426:MER81:hAT-Blackjack:DNA	AluJo_dup44126:AluJo:Alu:SINE	L1M4_dup7180:L1M4:L1:LINE
L2c_dup93637:L2c:L2:LINE	Tigger9a_dup340:Tigger9a:TcMar-Tigger:DNA	AluSc_dup5468:AluSc:Alu:SINE	HAL1_dup12585:HAL1:L1:LINE
L1MC5a_dup12434:L1MC5a:L1:LINE	MER85_dup263:MER85:PiggyBac:DNA	AluSq2_dup53179:AluSq2:Alu:SINE	L1PA4_dup10909:L1PA4:L1:LINE
L2_dup49008:L2:L2:LINE	MER5A_dup31012:MER5A:hAT-Charlie:DNA	AluSx_dup63856:AluSx:Alu:SINE	L1MEd_dup19141:L1MEd:L1:LINE
L2b_dup46100:L2b:L2:LINE	MER91B_dup1459:MER91B:hAT-Tip100:DNA	AluSx_dup63853:AluSx:Alu:SINE	L1ME3E_dup634:L1ME3E:L1:LINE
L1ME2_dup6485:L1ME2:L1:LINE	Charlie4z_dup2331:Charlie4z:hAT-Charlie:DNA	MIRc_dup48838:MIRc:MIR:SINE	L2a_dup91245:L2a:L2:LINE
L1ME3Cz_dup2450:L1ME3Cz:L1:LINE	MER103C_dup4136:MER103C:hAT-Charlie:DNA	MIRb_dup195881:MIRb:MIR:SINE	L1MC4_dup18541:L1MC4:L1:LINE
L1MA5A_dup1017:L1MA5A:L1:LINE	MER20_dup2849:MER20:hAT-Charlie:DNA	MIRb_dup201996:MIRb:MIR:SINE	L1PA7_dup11056:L1PA7:L1:LINE
L1ME4a_dup12884:L1ME4a:L1:LINE	Tigger3_dup430:Tigger3:TcMar-Tigger:DNA	AluSc_dup5972:AluSc:Alu:SINE	HAL1_dup22117:HAL1:L1:LINE
L1MB3_dup1123:L1MB3:L1:LINE	MER20_dup12869:MER20:hAT-Charlie:DNA	AluSg_dup33459:AluSg:Alu:SINE	L1PB2_dup396:L1PB2:L1:LINE
L2_dup23947:L2:L2:LINE	MER5A1_dup12259:MER5A1:hAT-Charlie:DNA	AluSq2_dup32357:AluSq2:Alu:SINE	L2_dup48891:L2:L2:LINE
L2c_dup21664:L2c:L2:LINE	MER33_dup7971:MER33:hAT-Charlie:DNA	AluSx_dup101126:AluSx:Alu:SINE	L2a_dup39555:L2a:L2:LINE
L1MB7_dup178:L1MB7:L1:LINE	MER58B_dup6710:MER58B:hAT-Charlie:DNA	AluY_dup99162:AluY:Alu:SINE	L1M4b_dup2056:L1M4b:L1:LINE
L2_dup49518:L2:L2:LINE	MER63C_dup452:MER63C:hAT-Blackjack:DNA	AluSx1_dup86845:AluSx1:Alu:SINE	L1PA16_dup4147:L1PA16:L1:LINE
L1PA6_dup1987:L1PA6:L1:LINE	Charlie16a_dup68:Charlie16a:hAT-Charlie:DNA	AluSz6_dup44543:AluSz6:Alu:SINE	L1ME1_dup2750:L1ME1:L1:LINE
L2b_dup44172:L2b:L2:LINE	MER117_dup3611:MER117:hAT-Charlie:DNA	MIRb_dup132266:MIRb:MIR:SINE	L2c_dup104587:L2c:L2:LINE
L2a_dup163721:L2a:L2:LINE	Tigger4a_dup748:Tigger4a:TcMar-Tigger:DNA	MIRc_dup67354:MIRc:MIR:SINE	L1MD1_dup2302:L1MD1:L1:LINE
L1MC1_dup11901:L1MC1:L1:LINE	Charlie2a_dup385:Charlie2a:hAT-Charlie:DNA	AluSx1_dup45779:AluSx1:Alu:SINE	L1MC4_dup4914:L1MC4:L1:LINE
L1PA7_dup870:L1PA7:L1:LINE	MER5B_dup13209:MER5B:hAT-Charlie:DNA	AluSx1_dup97458:AluSx1:Alu:SINE	L1PA5_dup996:L1PA5:L1:LINE
L1MD2_dup9138:L1MD2:L1:LINE	MamRep1879_dup989:MamRep1879:hAT-Tip100:DNA	AluSx4_dup4131:AluSx4:Alu:SINE	L1M4a1_dup1783:L1M4a1:L1:LINE
L2b_dup77645:L2b:L2:LINE	MARNA_dup2305:MARNA:TcMar-Mariner:DNA	MIR_dup167966:MIR:MIR:SINE	L1PA5_dup3873:L1PA5:L1:LINE
L1MB2_dup3182:L1MB2:L1:LINE	Tigger6a_dup773:Tigger6a:TcMar-Tigger:DNA	AluSz_dup92034:AluSz:Alu:SINE	L2a_dup4346:L2a:L2:LINE
L1MC4a_dup4660:L1MC4a:L1:LINE	Charlie15a_dup2691:Charlie15a:hAT-Charlie:DNA	MIRb_dup183726:MIRb:MIR:SINE	L1MDa_dup4792:L1MDa:L1:LINE
L2c_dup120429:L2c:L2:LINE	Charlie4z_dup3136:Charlie4z:hAT-Charlie:DNA	AluSx1_dup107229:AluSx1:Alu:SINE	L1M1_dup1050:L1M1:L1:LINE
L2a_dup163743:L2a:L2:LINE	MER2_dup1944:MER2:TcMar-Tigger:DNA	AluSx3_dup13808:AluSx3:Alu:SINE	L1M5_dup44783:L1M5:L1:LINE
L1M5_dup18148:L1M5:L1:LINE	MamTip2_dup2191:MamTip2:hAT-Tip100:DNA	MIR_dup84120:MIR:MIR:SINE	L2a_dup137369:L2a:L2:LINE
L1MC1_dup6814:L1MC1:L1:LINE	MER63D_dup993:MER63D:hAT-Blackjack:DNA	AluJo_dup41952:AluJo:Alu:SINE	L1MEb_dup1172:L1MEb:L1:LINE
L2b_dup38426:L2b:L2:LINE	MER81_dup47:MER81:hAT-Blackjack:DNA	AluSg4_dup4855:AluSg4:Alu:SINE	L2_dup42125:L2:L2:LINE
L1PA11_dup130:L1PA11:L1:LINE	Tigger2a_dup606:Tigger2a:TcMar-Tigger:DNA	AluJb_dup95036:AluJb:Alu:SINE	Plat_L3_dup801:Plat_L3:CR1:LINE
L2a_dup114276:L2a:L2:LINE	Charlie7_dup1312:Charlie7:hAT-Charlie:DNA	MIR3_dup40393:MIR3:MIR:SINE	L1MEd_dup14092:L1MEd:L1:LINE
L1MB4_dup7158:L1MB4:L1:LINE	MER30_dup3052:MER30:hAT-Charlie:DNA	MIR_dup143574:MIR:MIR:SINE	L1ME5_dup3117:L1ME5:L1:LINE
L1ME1_dup19190:L1ME1:L1:LINE	MER1B_dup2062:MER1B:hAT-Charlie:DNA	AluSx1_dup108438:AluSx1:Alu:SINE	L1ME3E_dup4072:L1ME3E:L1:LINE
L1MA5_dup3264:L1MA5:L1:LINE	MER5A_dup331:MER5A:hAT-Charlie:DNA	AluSq2_dup26442:AluSq2:Alu:SINE	L2c_dup123549:L2c:L2:LINE
L1MB7_dup10284:L1MB7:L1:LINE	MER119_dup432:MER119:hAT-Charlie:DNA	AluJb_dup56806:AluJb:Alu:SINE	L1PA16_dup10162:L1PA16:L1:LINE
L2c_dup131456:L2c:L2:LINE	Tigger10_dup516:Tigger10:TcMar-Tigger:DNA	AluJb_dup121640:AluJb:Alu:SINE	HAL1b_dup1203:HAL1b:L1:LINE
L2b_dup65496:L2b:L2:LINE	MER5B_dup15373:MER5B:hAT-Charlie:DNA	AluSx_dup36332:AluSx:Alu:SINE	L1MA3_dup7811:L1MA3:L1:LINE
L1MC_dup698:L1MC:L1:LINE	Tigger3b_dup1681:Tigger3b:TcMar-Tigger:DNA	AluJb_dup17057:AluJb:Alu:SINE	L1ME3A_dup10982:L1ME3A:L1:LINE
L1MC5a_dup14409:L1MC5a:L1:LINE	Chap1_Mam_dup46:Chap1_Mam:hAT-Charlie:DNA	AluSc_dup20628:AluSc:Alu:SINE	L2c_dup51455:L2c:L2:LINE
L1ME3D_dup954:L1ME3D:L1:LINE	MER2_dup1017:MER2:TcMar-Tigger:DNA	AluYc_dup178:AluYc:Alu:SINE	L2_dup27499:L2:L2:LINE
L2b_dup31817:L2b:L2:LINE	MER91A_dup1938:MER91A:hAT-Tip100:DNA	AluJo_dup24691:AluJo:Alu:SINE	L1MB8_dup636:L1MB8:L1:LINE
L2c_dup127069:L2c:L2:LINE	Tigger2b_Pri_dup1497:Tigger2b_Pri:TcMar-Tigger:DNA	AluY_dup61002:AluY:Alu:SINE	HAL1_dup864:HAL1:L1:LINE
L2a_dup107057:L2a:L2:LINE	MER5A_dup26332:MER5A:hAT-Charlie:DNA	MIRb_dup179649:MIRb:MIR:SINE	L1ME2_dup6775:L1ME2:L1:LINE
L2a_dup10198:L2a:L2:LINE	MamRep137_dup2169:MamRep137:TcMar-Tigger:DNA	FRAM_dup6742:FRAM:Alu:SINE	L2a_dup19894:L2a:L2:LINE
L2a_dup161460:L2a:L2:LINE	Charlie7_dup3066:Charlie7:hAT-Charlie:DNA	MIRb_dup70483:MIRb:MIR:SINE	L2a_dup72855:L2a:L2:LINE
L2a_dup73590:L2a:L2:LINE	MER30_dup1463:MER30:hAT-Charlie:DNA	AluSx_dup109735:AluSx:Alu:SINE	L1MEc_dup9592:L1MEc:L1:LINE
L1P4_dup917:L1P4:L1:LINE	MER3_dup7606:MER3:hAT-Charlie:DNA	MIRb_dup178023:MIRb:MIR:SINE	L2a_dup141381:L2a:L2:LINE
L1MB8_dup6667:L1MB8:L1:LINE	Tigger1_dup10723:Tigger1:TcMar-Tigger:DNA	MIRb_dup206995:MIRb:MIR:SINE	L1ME1_dup22343:L1ME1:L1:LINE
L2b_dup34741:L2b:L2:LINE	Tigger9a_dup228:Tigger9a:TcMar-Tigger:DNA	MIR_dup62499:MIR:MIR:SINE	L1PA6_dup1000:L1PA6:L1:LINE
L1M5_dup2557:L1M5:L1:LINE	MER103C_dup6951:MER103C:hAT-Charlie:DNA	AluJr4_dup14938:AluJr4:Alu:SINE	L1ME4a_dup24215:L1ME4a:L1:LINE
L1MA4A_dup3711:L1MA4A:L1:LINE	Tigger11a_dup94:Tigger11a:TcMar-Tigger:DNA	AluSp_dup25073:AluSp:Alu:SINE	L2a_dup100732:L2a:L2:LINE
L1MD2_dup3959:L1MD2:L1:LINE	Tigger19a_dup1673:Tigger19a:TcMar-Tigger:DNA	AluSz_dup84123:AluSz:Alu:SINE	L1PA3_dup9184:L1PA3:L1:LINE
L2c_dup102594:L2c:L2:LINE	MER20_dup13967:MER20:hAT-Charlie:DNA	MIR_dup167689:MIR:MIR:SINE	L1PA4_dup9038:L1PA4:L1:LINE
L2a_dup3445:L2a:L2:LINE	Tigger4_dup1440:Tigger4:TcMar-Tigger:DNA	AluJr_dup80405:AluJr:Alu:SINE	L1PA4_dup8273:L1PA4:L1:LINE
L1PA3_dup3964:L1PA3:L1:LINE	HSMAR1_dup385:HSMAR1:TcMar-Mariner:DNA	AluSc_dup28085:AluSc:Alu:SINE	L1PA10_dup2277:L1PA10:L1:LINE
L2c_dup54813:L2c:L2:LINE	Tigger1_dup2603:Tigger1:TcMar-Tigger:DNA	AluJr_dup20741:AluJr:Alu:SINE	L1PA5_dup1821:L1PA5:L1:LINE
L1MD1_dup2010:L1MD1:L1:LINE	Tigger9a_dup39:Tigger9a:TcMar-Tigger:DNA	AluSq_dup17095:AluSq:Alu:SINE	L2a_dup66423:L2a:L2:LINE
L1ME3A_dup14959:L1ME3A:L1:LINE	MamTip2_dup1852:MamTip2:hAT-Tip100:DNA	AluSx4_dup910:AluSx4:Alu:SINE	L1MD2_dup10583:L1MD2:L1:LINE
L1ME1_dup3725:L1ME1:L1:LINE	Kanga1c_dup682:Kanga1c:TcMar-Tc2:DNA	AluSp_dup16617:AluSp:Alu:SINE	L1MB8_dup452:L1MB8:L1:LINE
L1MB7_dup1463:L1MB7:L1:LINE	MER45A_dup2729:MER45A:hAT-Tip100:DNA	MIR3_dup12521:MIR3:MIR:SINE	L4_A_Mam_dup6046:L4_A_Mam:RTE-X:LINE
L2c_dup72787:L2c:L2:LINE	MamTip2_dup4575:MamTip2:hAT-Tip100:DNA	AluSx_dup10097:AluSx:Alu:SINE	L1MD3_dup287:L1MD3:L1:LINE
L2b_dup60639:L2b:L2:LINE	MamTip2_dup6697:MamTip2:hAT-Tip100:DNA	AluY_dup46992:AluY:Alu:SINE	L1MB4_dup8578:L1MB4:L1:LINE
L3_dup40534:L3:CR1:LINE	MER103C_dup6359:MER103C:hAT-Charlie:DNA	AluJr_dup39139:AluJr:Alu:SINE	L1MC4a_dup6246:L1MC4a:L1:LINE
L2b_dup66255:L2b:L2:LINE	MER5B_dup6375:MER5B:hAT-Charlie:DNA	AluSz_dup60186:AluSz:Alu:SINE	HAL1_dup3025:HAL1:L1:LINE
L2b_dup4735:L2b:L2:LINE	Tigger7_dup285:Tigger7:TcMar-Tigger:DNA	MIR_dup81048:MIR:MIR:SINE	L1PREC2_dup6230:L1PREC2:L1:LINE
L2c_dup117412:L2c:L2:LINE	MER5A1_dup10674:MER5A1:hAT-Charlie:DNA	AluJb_dup102119:AluJb:Alu:SINE	CR1-3_Croc_dup179:CR1-3_Croc:CR1:LINE
MamRTE1_dup4086:MamRTE1:RTE-BovB:LINE	MER5A1_dup2178:MER5A1:hAT-Charlie:DNA	AluSc_dup4395:AluSc:Alu:SINE	L2_dup31245:L2:L2:LINE
L1ME5_dup3037:L1ME5:L1:LINE	Charlie1b_dup858:Charlie1b:hAT-Charlie:DNA	AluSx1_dup88710:AluSx1:Alu:SINE	L3_dup21496:L3:CR1:LINE
L1MB8_dup15941:L1MB8:L1:LINE	Tigger15a_dup1804:Tigger15a:TcMar-Tigger:DNA	AluSx1_dup46033:AluSx1:Alu:SINE	L1M5_dup15050:L1M5:L1:LINE
L3_dup33555:L3:CR1:LINE	Tigger1_dup3566:Tigger1:TcMar-Tigger:DNA	AluSp_dup39272:AluSp:Alu:SINE	HAL1_dup12565:HAL1:L1:LINE
L1ME2_dup3095:L1ME2:L1:LINE	Tigger16b_dup579:Tigger16b:TcMar-Tigger:DNA	AluJb_dup72982:AluJb:Alu:SINE	L1MA8_dup3421:L1MA8:L1:LINE
L1MEc_dup9408:L1MEc:L1:LINE	MER5C_dup305:MER5C:hAT-Charlie:DNA	MIR_dup28743:MIR:MIR:SINE	L1MB2_dup6875:L1MB2:L1:LINE
L1PB1_dup2367:L1PB1:L1:LINE	MER94B_dup517:MER94B:hAT-Blackjack:DNA	MIR_dup167690:MIR:MIR:SINE	L1ME1_dup16349:L1ME1:L1:LINE
L2c_dup70668:L2c:L2:LINE	Charlie4z_dup872:Charlie4z:hAT-Charlie:DNA	AluSx_dup28046:AluSx:Alu:SINE	L1ME2z_dup125:L1ME2z:L1:LINE
L1MB2_dup2164:L1MB2:L1:LINE	MER103C_dup1309:MER103C:hAT-Charlie:DNA	AluSx_dup40858:AluSx:Alu:SINE	L1MB7_dup11178:L1MB7:L1:LINE
L1PA7_dup99:L1PA7:L1:LINE	Charlie1a_dup2785:Charlie1a:hAT-Charlie:DNA	AluSg_dup20928:AluSg:Alu:SINE	L1MB7_dup10055:L1MB7:L1:LINE
L2c_dup83013:L2c:L2:LINE	Zaphod3_dup84:Zaphod3:hAT-Tip100:DNA	MIR3_dup32430:MIR3:MIR:SINE	L1ME3B_dup7056:L1ME3B:L1:LINE
HAL1_dup22627:HAL1:L1:LINE	MER102c_dup1545:MER102c:hAT-Charlie:DNA	AluSg_dup16843:AluSg:Alu:SINE	L1MA9_dup823:L1MA9:L1:LINE
L2a_dup114166:L2a:L2:LINE	OldhAT1_dup95:OldhAT1:hAT-Ac:DNA	AluSq2_dup55229:AluSq2:Alu:SINE	L2a_dup110098:L2a:L2:LINE
HAL1_dup7042:HAL1:L1:LINE	MER5B_dup4352:MER5B:hAT-Charlie:DNA	AluSx_dup105179:AluSx:Alu:SINE	MamRTE1_dup7547:MamRTE1:RTE-BovB:LINE
HAL1_dup374:HAL1:L1:LINE	Charlie19a_dup1217:Charlie19a:hAT-Charlie:DNA	AluJr_dup42237:AluJr:Alu:SINE	L1ME3Cz_dup7102:L1ME3Cz:L1:LINE
L1ME3A_dup539:L1ME3A:L1:LINE	MamTip2_dup3899:MamTip2:hAT-Tip100:DNA	AluSx1_dup6934:AluSx1:Alu:SINE	L1ME4c_dup4679:L1ME4c:L1:LINE
L1MB7_dup18677:L1MB7:L1:LINE	MER3_dup4973:MER3:hAT-Charlie:DNA	AluSx1_dup4827:AluSx1:Alu:SINE	L1PA7_dup4204:L1PA7:L1:LINE
L1PA16_dup69:L1PA16:L1:LINE	MER5A_dup18762:MER5A:hAT-Charlie:DNA	AluSc8_dup9:AluSc8:Alu:SINE	L1M4b_dup314:L1M4b:L1:LINE
L2b_dup47075:L2b:L2:LINE	Tigger14a_dup264:Tigger14a:TcMar-Tigger:DNA	AluSz_dup98998:AluSz:Alu:SINE	L1PA3_dup9790:L1PA3:L1:LINE
L1MC3_dup2626:L1MC3:L1:LINE	MER33_dup4847:MER33:hAT-Charlie:DNA	MIR_dup104255:MIR:MIR:SINE	L1PA10_dup6984:L1PA10:L1:LINE
L1MA8_dup335:L1MA8:L1:LINE	MER117_dup2858:MER117:hAT-Charlie:DNA	AluSq2_dup47744:AluSq2:Alu:SINE	L1MC5a_dup10655:L1MC5a:L1:LINE
L2b_dup46179:L2b:L2:LINE	MER20_dup11241:MER20:hAT-Charlie:DNA	MIRc_dup54816:MIRc:MIR:SINE	L2a_dup58940:L2a:L2:LINE
HAL1b_dup2713:HAL1b:L1:LINE	MER53_dup1910:MER53:hAT:DNA	MIRb_dup178041:MIRb:MIR:SINE	L2c_dup41388:L2c:L2:LINE
L1MC5a_dup489:L1MC5a:L1:LINE	Tigger16b_dup125:Tigger16b:TcMar-Tigger:DNA	AluSx_dup45490:AluSx:Alu:SINE	L2c_dup22535:L2c:L2:LINE
[truncated: 18,785 more rows]

## Sheet: Table S5
Table S5: The uniquely dysregulated REs in COAD
unique_genic_up_COAD	unique_genic_down_COAD	unique_intergenic_up_COAD	unique_intergenic_down_COAD
Charlie1b_dup2630:Charlie1b:hAT-Charlie:DNA	MER5B_dup868:MER5B:hAT-Charlie:DNA	MER45B_dup940:MER45B:hAT-Tip100:DNA	MamTip2_dup1515:MamTip2:hAT-Tip100:DNA
MER1B_dup4383:MER1B:hAT-Charlie:DNA	MamRep1894_dup21:MamRep1894:hAT:DNA	MER5A_dup14730:MER5A:hAT-Charlie:DNA	MER5A_dup9076:MER5A:hAT-Charlie:DNA
Tigger3_dup1121:Tigger3:TcMar-Tigger:DNA	Charlie2a_dup2006:Charlie2a:hAT-Charlie:DNA	Charlie1b_dup1547:Charlie1b:hAT-Charlie:DNA	MER20_dup6355:MER20:hAT-Charlie:DNA
MER46C_dup2654:MER46C:TcMar-Tigger:DNA	MER47B_dup96:MER47B:TcMar-Tigger:DNA	Tigger1_dup4614:Tigger1:TcMar-Tigger:DNA	MER3_dup9161:MER3:hAT-Charlie:DNA
MER20_dup14906:MER20:hAT-Charlie:DNA	MER8_dup1397:MER8:TcMar-Tigger:DNA	MER5B_dup12502:MER5B:hAT-Charlie:DNA	Charlie18a_dup2143:Charlie18a:hAT-Charlie:DNA
Charlie4a_dup2678:Charlie4a:hAT-Charlie:DNA	MER102b_dup2411:MER102b:hAT-Charlie:DNA	MER5A1_dup11913:MER5A1:hAT-Charlie:DNA	MER33_dup4362:MER33:hAT-Charlie:DNA
Tigger9b_dup609:Tigger9b:TcMar-Tigger:DNA	MER5B_dup19667:MER5B:hAT-Charlie:DNA	Arthur1_dup1050:Arthur1:hAT-Tip100:DNA	Charlie25_dup778:Charlie25:hAT-Charlie:DNA
MER58A_dup6259:MER58A:hAT-Charlie:DNA	Tigger1_dup4904:Tigger1:TcMar-Tigger:DNA	HSMAR1_dup592:HSMAR1:TcMar-Mariner:DNA	Tigger12c_dup326:Tigger12c:TcMar-Tigger:DNA
Charlie1b_dup571:Charlie1b:hAT-Charlie:DNA	MER102a_dup2707:MER102a:hAT-Charlie:DNA	MER63A_dup620:MER63A:hAT-Blackjack:DNA	Tigger3_dup234:Tigger3:TcMar-Tigger:DNA
MER113A_dup126:MER113A:hAT-Charlie:DNA	MER5A_dup27183:MER5A:hAT-Charlie:DNA	Tigger2_dup690:Tigger2:TcMar-Tigger:DNA	MER63A_dup2414:MER63A:hAT-Blackjack:DNA
Tigger1_dup11499:Tigger1:TcMar-Tigger:DNA	Tigger15a_dup1983:Tigger15a:TcMar-Tigger:DNA	OldhAT1_dup3754:OldhAT1:hAT-Ac:DNA	HSMAR1_dup50:HSMAR1:TcMar-Mariner:DNA
Tigger1_dup9529:Tigger1:TcMar-Tigger:DNA	Charlie2a_dup540:Charlie2a:hAT-Charlie:DNA	Charlie2b_dup3336:Charlie2b:hAT-Charlie:DNA	MER2_dup7707:MER2:TcMar-Tigger:DNA
MER46C_dup2677:MER46C:TcMar-Tigger:DNA	Chap1_Mam_dup703:Chap1_Mam:hAT-Charlie:DNA	Charlie4a_dup1790:Charlie4a:hAT-Charlie:DNA	MER2_dup7635:MER2:TcMar-Tigger:DNA
Tigger4b_dup932:Tigger4b:TcMar-Tigger:DNA	MER1A_dup1392:MER1A:hAT-Charlie:DNA	MER30_dup1416:MER30:hAT-Charlie:DNA	MER44B_dup2081:MER44B:TcMar-Tigger:DNA
MER5A_dup25280:MER5A:hAT-Charlie:DNA	MADE1_dup3615:MADE1:TcMar-Mariner:DNA	Tigger3a_dup532:Tigger3a:TcMar-Tigger:DNA	HSMAR1_dup157:HSMAR1:TcMar-Mariner:DNA
MER5B_dup23400:MER5B:hAT-Charlie:DNA	Charlie4z_dup130:Charlie4z:hAT-Charlie:DNA	MER91A_dup318:MER91A:hAT-Tip100:DNA	Tigger1_dup10408:Tigger1:TcMar-Tigger:DNA
Tigger2_dup1057:Tigger2:TcMar-Tigger:DNA	MER5B_dup21526:MER5B:hAT-Charlie:DNA	Charlie1a_dup2161:Charlie1a:hAT-Charlie:DNA	Tigger2_dup889:Tigger2:TcMar-Tigger:DNA
Tigger17a_dup1649:Tigger17a:TcMar-Tigger:DNA	MER5A_dup9205:MER5A:hAT-Charlie:DNA	Charlie20a_dup607:Charlie20a:hAT-Charlie:DNA	MER20_dup16396:MER20:hAT-Charlie:DNA
MER58A_dup6673:MER58A:hAT-Charlie:DNA	Charlie2b_dup729:Charlie2b:hAT-Charlie:DNA	MER2_dup4313:MER2:TcMar-Tigger:DNA	Charlie4z_dup5620:Charlie4z:hAT-Charlie:DNA
MER63D_dup667:MER63D:hAT-Blackjack:DNA	MER20_dup15929:MER20:hAT-Charlie:DNA	Kanga1_dup560:Kanga1:TcMar-Tc2:DNA	MER45A_dup930:MER45A:hAT-Tip100:DNA
Charlie18a_dup2293:Charlie18a:hAT-Charlie:DNA	Tigger1_dup3125:Tigger1:TcMar-Tigger:DNA	Charlie15a_dup1741:Charlie15a:hAT-Charlie:DNA	MER5A1_dup7328:MER5A1:hAT-Charlie:DNA
MER58B_dup4175:MER58B:hAT-Charlie:DNA	MamTip2_dup1762:MamTip2:hAT-Tip100:DNA	L1MC4a_dup7196:L1MC4a:L1:LINE	MER1A_dup2182:MER1A:hAT-Charlie:DNA
MER102b_dup2759:MER102b:hAT-Charlie:DNA	Charlie15a_dup2634:Charlie15a:hAT-Charlie:DNA	L1MC5a_dup11082:L1MC5a:L1:LINE	MamTip2_dup303:MamTip2:hAT-Tip100:DNA
Charlie18a_dup658:Charlie18a:hAT-Charlie:DNA	Tigger3a_dup4845:Tigger3a:TcMar-Tigger:DNA	L1MEg_dup9:L1MEg:L1:LINE	Charlie4z_dup3820:Charlie4z:hAT-Charlie:DNA
Charlie20a_dup290:Charlie20a:hAT-Charlie:DNA	MER58D_dup847:MER58D:hAT-Charlie:DNA	L2c_dup17836:L2c:L2:LINE	MER5A_dup9061:MER5A:hAT-Charlie:DNA
Tigger1_dup6219:Tigger1:TcMar-Tigger:DNA	MER58D_dup624:MER58D:hAT-Charlie:DNA	L1MA4_dup5070:L1MA4:L1:LINE	MER81_dup1133:MER81:hAT-Blackjack:DNA
MER2_dup3209:MER2:TcMar-Tigger:DNA	MER112_dup3051:MER112:hAT-Charlie:DNA	L1MD1_dup3005:L1MD1:L1:LINE	MER115_dup523:MER115:hAT-Tip100:DNA
Tigger8_dup769:Tigger8:TcMar-Tigger:DNA	MER5A1_dup12405:MER5A1:hAT-Charlie:DNA	L2_dup5027:L2:L2:LINE	MER5A1_dup123:MER5A1:hAT-Charlie:DNA
MER103C_dup6256:MER103C:hAT-Charlie:DNA	MER58C_dup2482:MER58C:hAT-Charlie:DNA	L1MB2_dup941:L1MB2:L1:LINE	Tigger4_dup1346:Tigger4:TcMar-Tigger:DNA
MER5A_dup11521:MER5A:hAT-Charlie:DNA	MER5B_dup10753:MER5B:hAT-Charlie:DNA	L1MEc_dup17317:L1MEc:L1:LINE	MER115_dup2546:MER115:hAT-Tip100:DNA
Tigger15a_dup1929:Tigger15a:TcMar-Tigger:DNA	MER113_dup3603:MER113:hAT-Charlie:DNA	L1MA2_dup6382:L1MA2:L1:LINE	OldhAT1_dup1872:OldhAT1:hAT-Ac:DNA
MER102c_dup1208:MER102c:hAT-Charlie:DNA	MER8_dup1640:MER8:TcMar-Tigger:DNA	L1MDa_dup776:L1MDa:L1:LINE	MER5A_dup27184:MER5A:hAT-Charlie:DNA
MamTip2_dup3227:MamTip2:hAT-Tip100:DNA	MER46C_dup648:MER46C:TcMar-Tigger:DNA	L1ME3G_dup2311:L1ME3G:L1:LINE	Tigger1_dup1341:Tigger1:TcMar-Tigger:DNA
Charlie24_dup648:Charlie24:hAT-Charlie:DNA	MER5B_dup23396:MER5B:hAT-Charlie:DNA	L1MB8_dup4941:L1MB8:L1:LINE	Tigger1_dup3583:Tigger1:TcMar-Tigger:DNA
MER107_dup290:MER107:hAT-Charlie:DNA	MER3_dup369:MER3:hAT-Charlie:DNA	L1M5_dup9424:L1M5:L1:LINE	MER33_dup3393:MER33:hAT-Charlie:DNA
MER5B_dup12503:MER5B:hAT-Charlie:DNA	MamTip3_dup931:MamTip3:hAT-Tip100:DNA	L2c_dup15231:L2c:L2:LINE	Tigger1_dup4416:Tigger1:TcMar-Tigger:DNA
MER97b_dup21:MER97b:hAT-Tip100:DNA	MER102b_dup548:MER102b:hAT-Charlie:DNA	L2b_dup70560:L2b:L2:LINE	MER20_dup6173:MER20:hAT-Charlie:DNA
MER5A1_dup6460:MER5A1:hAT-Charlie:DNA	MER20B_dup3709:MER20B:hAT-Charlie:DNA	L4_C_Mam_dup4159:L4_C_Mam:RTE-X:LINE	Arthur1B_dup990:Arthur1B:hAT-Tip100:DNA
MER44D_dup340:MER44D:TcMar-Tigger:DNA	Charlie4a_dup444:Charlie4a:hAT-Charlie:DNA	L1M4_dup9701:L1M4:L1:LINE	Tigger1_dup3597:Tigger1:TcMar-Tigger:DNA
Charlie19a_dup550:Charlie19a:hAT-Charlie:DNA	MER5A_dup30594:MER5A:hAT-Charlie:DNA	L1MC1_dup10734:L1MC1:L1:LINE	Tigger9a_dup48:Tigger9a:TcMar-Tigger:DNA
MER20_dup702:MER20:hAT-Charlie:DNA	MADE2_dup84:MADE2:TcMar-Mariner:DNA	L3_dup24422:L3:CR1:LINE	Charlie25_dup779:Charlie25:hAT-Charlie:DNA
MER85_dup605:MER85:PiggyBac:DNA	MER5A_dup31177:MER5A:hAT-Charlie:DNA	L1P2_dup362:L1P2:L1:LINE	MER102b_dup1011:MER102b:hAT-Charlie:DNA
MER2_dup4354:MER2:TcMar-Tigger:DNA	MER81_dup3487:MER81:hAT-Blackjack:DNA	L1ME3_dup4444:L1ME3:L1:LINE	MER5A_dup23263:MER5A:hAT-Charlie:DNA
Tigger3b_dup4010:Tigger3b:TcMar-Tigger:DNA	MER5B_dup18521:MER5B:hAT-Charlie:DNA	L1MEc_dup10875:L1MEc:L1:LINE	Charlie3_dup146:Charlie3:hAT-Charlie:DNA
MER30_dup4066:MER30:hAT-Charlie:DNA	MER5A_dup33378:MER5A:hAT-Charlie:DNA	L1MB5_dup3945:L1MB5:L1:LINE	ORSL_dup402:ORSL:hAT-Tip100:DNA
Tigger1_dup9530:Tigger1:TcMar-Tigger:DNA	Tigger2_dup418:Tigger2:TcMar-Tigger:DNA	L1ME3G_dup12895:L1ME3G:L1:LINE	MER5A_dup12814:MER5A:hAT-Charlie:DNA
Tigger2a_dup1742:Tigger2a:TcMar-Tigger:DNA	MER5A_dup11594:MER5A:hAT-Charlie:DNA	L2c_dup48371:L2c:L2:LINE	MER102b_dup1315:MER102b:hAT-Charlie:DNA
MER5C_dup1322:MER5C:hAT-Charlie:DNA	Charlie4z_dup2078:Charlie4z:hAT-Charlie:DNA	L2c_dup41243:L2c:L2:LINE	MER5A_dup529:MER5A:hAT-Charlie:DNA
Tigger3a_dup2799:Tigger3a:TcMar-Tigger:DNA	Charlie1_dup1473:Charlie1:hAT-Charlie:DNA	L1MC5_dup10723:L1MC5:L1:LINE	MER103C_dup3076:MER103C:hAT-Charlie:DNA
MER103C_dup7810:MER103C:hAT-Charlie:DNA	MER96B_dup2061:MER96B:hAT-Tip100:DNA	L2a_dup83073:L2a:L2:LINE	MER33_dup7919:MER33:hAT-Charlie:DNA
Charlie1b_dup2898:Charlie1b:hAT-Charlie:DNA	MER44C_dup527:MER44C:TcMar-Tigger:DNA	L1MB7_dup19489:L1MB7:L1:LINE	MER2_dup3298:MER2:TcMar-Tigger:DNA
MER3_dup4341:MER3:hAT-Charlie:DNA	Charlie1b_dup289:Charlie1b:hAT-Charlie:DNA	L1MA9_dup7399:L1MA9:L1:LINE	L2c_dup23082:L2c:L2:LINE
MER53_dup5617:MER53:hAT:DNA	Charlie8_dup1923:Charlie8:hAT-Charlie:DNA	L1MA9_dup889:L1MA9:L1:LINE	L1M5_dup19358:L1M5:L1:LINE
Tigger18a_dup448:Tigger18a:TcMar-Tigger:DNA	MER3_dup819:MER3:hAT-Charlie:DNA	L1MB5_dup5811:L1MB5:L1:LINE	L1PA13_dup1599:L1PA13:L1:LINE
MER58A_dup6500:MER58A:hAT-Charlie:DNA	MER20_dup15376:MER20:hAT-Charlie:DNA	L1MA1_dup2316:L1MA1:L1:LINE	L1MC4a_dup685:L1MC4a:L1:LINE
Charlie15a_dup1883:Charlie15a:hAT-Charlie:DNA	Tigger19a_dup2359:Tigger19a:TcMar-Tigger:DNA	L1MC5_dup12358:L1MC5:L1:LINE	L4_A_Mam_dup287:L4_A_Mam:RTE-X:LINE
HSMAR2_dup1236:HSMAR2:TcMar-Mariner:DNA	MER94_dup2556:MER94:hAT-Blackjack:DNA	L2a_dup123200:L2a:L2:LINE	L1PA6_dup4519:L1PA6:L1:LINE
Tigger3a_dup1892:Tigger3a:TcMar-Tigger:DNA	MER81_dup2249:MER81:hAT-Blackjack:DNA	L4_C_Mam_dup323:L4_C_Mam:RTE-X:LINE	HAL1ME_dup6063:HAL1ME:L1:LINE
MADE1_dup761:MADE1:TcMar-Mariner:DNA	MER58A_dup1346:MER58A:hAT-Charlie:DNA	L1MB8_dup4940:L1MB8:L1:LINE	L1PA10_dup1064:L1PA10:L1:LINE
MER20B_dup3130:MER20B:hAT-Charlie:DNA	MER63A_dup3129:MER63A:hAT-Blackjack:DNA	HAL1_dup2905:HAL1:L1:LINE	L2a_dup48624:L2a:L2:LINE
MER20_dup640:MER20:hAT-Charlie:DNA	MER102a_dup1719:MER102a:hAT-Charlie:DNA	L2c_dup71593:L2c:L2:LINE	L2b_dup43412:L2b:L2:LINE
Charlie1a_dup2659:Charlie1a:hAT-Charlie:DNA	Tigger3b_dup3581:Tigger3b:TcMar-Tigger:DNA	L1M4_dup9209:L1M4:L1:LINE	L1MA7_dup7477:L1MA7:L1:LINE
MER5A1_dup6668:MER5A1:hAT-Charlie:DNA	Tigger16a_dup205:Tigger16a:TcMar-Tigger:DNA	L1MEc_dup10873:L1MEc:L1:LINE	L1MC_dup2789:L1MC:L1:LINE
Charlie18a_dup1452:Charlie18a:hAT-Charlie:DNA	Charlie2a_dup477:Charlie2a:hAT-Charlie:DNA	L1MB5_dup6632:L1MB5:L1:LINE	L1MA5A_dup1581:L1MA5A:L1:LINE
MER112_dup3868:MER112:hAT-Charlie:DNA	Charlie8_dup2946:Charlie8:hAT-Charlie:DNA	L1MDa_dup777:L1MDa:L1:LINE	L1ME3A_dup1136:L1ME3A:L1:LINE
Tigger17a_dup243:Tigger17a:TcMar-Tigger:DNA	MER5B_dup17238:MER5B:hAT-Charlie:DNA	L2c_dup71602:L2c:L2:LINE	L1MB5_dup2383:L1MB5:L1:LINE
MER20_dup7405:MER20:hAT-Charlie:DNA	BLACKJACK_dup1290:BLACKJACK:hAT-Blackjack:DNA	L2c_dup48372:L2c:L2:LINE	L1M4_dup14058:L1M4:L1:LINE
HSMAR2_dup551:HSMAR2:TcMar-Mariner:DNA	MADE1_dup4456:MADE1:TcMar-Mariner:DNA	L2c_dup71605:L2c:L2:LINE	L2a_dup168202:L2a:L2:LINE
MER58A_dup12753:MER58A:hAT-Charlie:DNA	MER117_dup1498:MER117:hAT-Charlie:DNA	L1ME4a_dup443:L1ME4a:L1:LINE	L2b_dup18446:L2b:L2:LINE
MER47B_dup570:MER47B:TcMar-Tigger:DNA	Tigger1_dup6394:Tigger1:TcMar-Tigger:DNA	L2c_dup116270:L2c:L2:LINE	L1MC1_dup11967:L1MC1:L1:LINE
MER3_dup10670:MER3:hAT-Charlie:DNA	MER30_dup4054:MER30:hAT-Charlie:DNA	L1PB1_dup6370:L1PB1:L1:LINE	L3_dup15947:L3:CR1:LINE
MER30_dup3722:MER30:hAT-Charlie:DNA	Charlie26a_dup191:Charlie26a:hAT-Charlie:DNA	L1ME4a_dup2511:L1ME4a:L1:LINE	L2b_dup12864:L2b:L2:LINE
MER30_dup1781:MER30:hAT-Charlie:DNA	Tigger1_dup10279:Tigger1:TcMar-Tigger:DNA	L1MA7_dup4261:L1MA7:L1:LINE	L2b_dup18445:L2b:L2:LINE
Charlie7_dup1381:Charlie7:hAT-Charlie:DNA	MER63A_dup2782:MER63A:hAT-Blackjack:DNA	MamRTE1_dup3628:MamRTE1:RTE-BovB:LINE	L1ME3A_dup4012:L1ME3A:L1:LINE
Tigger1_dup5705:Tigger1:TcMar-Tigger:DNA	MER5A_dup4637:MER5A:hAT-Charlie:DNA	L1ME3_dup6478:L1ME3:L1:LINE	L1MCb_dup1851:L1MCb:L1:LINE
Charlie1_dup1197:Charlie1:hAT-Charlie:DNA	MER91A_dup694:MER91A:hAT-Tip100:DNA	L2a_dup163796:L2a:L2:LINE	L2a_dup48625:L2a:L2:LINE
Tigger15a_dup1001:Tigger15a:TcMar-Tigger:DNA	Tigger1_dup6393:Tigger1:TcMar-Tigger:DNA	L2b_dup9870:L2b:L2:LINE	L2a_dup31757:L2a:L2:LINE
MER2_dup7786:MER2:TcMar-Tigger:DNA	MER5A1_dup12753:MER5A1:hAT-Charlie:DNA	L2c_dup48373:L2c:L2:LINE	L1PA10_dup1063:L1PA10:L1:LINE
MER30_dup42:MER30:hAT-Charlie:DNA	MER58A_dup11514:MER58A:hAT-Charlie:DNA	L1MC1_dup10735:L1MC1:L1:LINE	L1MC5a_dup14766:L1MC5a:L1:LINE
Tigger19a_dup2675:Tigger19a:TcMar-Tigger:DNA	Tigger18a_dup1160:Tigger18a:TcMar-Tigger:DNA	L1ME1_dup26877:L1ME1:L1:LINE	HAL1_dup11747:HAL1:L1:LINE
L2c_dup58999:L2c:L2:LINE	MamTip2_dup302:MamTip2:hAT-Tip100:DNA	L1PA4_dup5913:L1PA4:L1:LINE	L2c_dup62801:L2c:L2:LINE
L1ME3G_dup9469:L1ME3G:L1:LINE	MER45A_dup659:MER45A:hAT-Tip100:DNA	L1ME3A_dup12706:L1ME3A:L1:LINE	L1ME2_dup741:L1ME2:L1:LINE
L1ME4b_dup8789:L1ME4b:L1:LINE	MER96B_dup2118:MER96B:hAT-Tip100:DNA	L2a_dup15287:L2a:L2:LINE	L1M2_dup641:L1M2:L1:LINE
L1MB7_dup9374:L1MB7:L1:LINE	MER102c_dup3249:MER102c:hAT-Charlie:DNA	L1MDa_dup4016:L1MDa:L1:LINE	L1MEb_dup1234:L1MEb:L1:LINE
L1MB7_dup22649:L1MB7:L1:LINE	Tigger3c_dup411:Tigger3c:TcMar-Tigger:DNA	L1ME2z_dup6578:L1ME2z:L1:LINE	L1M1_dup3863:L1M1:L1:LINE
L1PA7_dup12630:L1PA7:L1:LINE	Charlie7a_dup62:Charlie7a:hAT-Charlie:DNA	L2c_dup13486:L2c:L2:LINE	L1MB3_dup946:L1MB3:L1:LINE
L1MC5_dup14445:L1MC5:L1:LINE	MER20_dup1920:MER20:hAT-Charlie:DNA	L3_dup24421:L3:CR1:LINE	L1MA9_dup15578:L1MA9:L1:LINE
L2b_dup54125:L2b:L2:LINE	MER58B_dup1541:MER58B:hAT-Charlie:DNA	L1MB7_dup10262:L1MB7:L1:LINE	L1PA15_dup8172:L1PA15:L1:LINE
L3_dup21050:L3:CR1:LINE	MER58D_dup846:MER58D:hAT-Charlie:DNA	L1MDa_dup778:L1MDa:L1:LINE	L2c_dup52715:L2c:L2:LINE
L2_dup3032:L2:L2:LINE	Charlie25_dup760:Charlie25:hAT-Charlie:DNA	L2a_dup87862:L2a:L2:LINE	L2c_dup90492:L2c:L2:LINE
L1MA2_dup4939:L1MA2:L1:LINE	MER1A_dup2705:MER1A:hAT-Charlie:DNA	L2b_dup86161:L2b:L2:LINE	L1MC3_dup10564:L1MC3:L1:LINE
L1M5_dup47360:L1M5:L1:LINE	MamTip2_dup5718:MamTip2:hAT-Tip100:DNA	L2b_dup46600:L2b:L2:LINE	L1MA7_dup6278:L1MA7:L1:LINE
L1MA7_dup5027:L1MA7:L1:LINE	L1MA7_dup2739:L1MA7:L1:LINE	L1MC5_dup14963:L1MC5:L1:LINE	L1MA2_dup5370:L1MA2:L1:LINE
L1MB3_dup1355:L1MB3:L1:LINE	L2a_dup148708:L2a:L2:LINE	L1MD1_dup441:L1MD1:L1:LINE	L1MB2_dup3565:L1MB2:L1:LINE
L2b_dup80879:L2b:L2:LINE	L1PBa1_dup187:L1PBa1:L1:LINE	L1M4c_dup342:L1M4c:L1:LINE	L1MEc_dup2393:L1MEc:L1:LINE
L1MC4_dup15554:L1MC4:L1:LINE	L1PB1_dup9739:L1PB1:L1:LINE	L1M3_dup1872:L1M3:L1:LINE	L1PA5_dup2339:L1PA5:L1:LINE
L2b_dup71885:L2b:L2:LINE	L1ME4c_dup7719:L1ME4c:L1:LINE	L1M5_dup28700:L1M5:L1:LINE	L1MA8_dup9155:L1MA8:L1:LINE
L1MEd_dup2701:L1MEd:L1:LINE	X7A_LINE_dup507:X7A_LINE:CR1:LINE	L2b_dup70927:L2b:L2:LINE	L2_dup50408:L2:L2:LINE
L1M3_dup11:L1M3:L1:LINE	L1MC4a_dup5348:L1MC4a:L1:LINE	L1PA16_dup8359:L1PA16:L1:LINE	L2c_dup2689:L2c:L2:LINE
L1MA2_dup1560:L1MA2:L1:LINE	L1MA3_dup1044:L1MA3:L1:LINE	L1PA15_dup4169:L1PA15:L1:LINE	L2-3_Crp_dup663:L2-3_Crp:L2:LINE
L1PA7_dup5936:L1PA7:L1:LINE	L2c_dup122116:L2c:L2:LINE	L1MA10_dup2889:L1MA10:L1:LINE	L1ME1_dup11011:L1ME1:L1:LINE
L1ME3_dup8966:L1ME3:L1:LINE	L1M5_dup6222:L1M5:L1:LINE	L1PA2_dup1746:L1PA2:L1:LINE	L1ME2_dup11981:L1ME2:L1:LINE
L1MB8_dup11913:L1MB8:L1:LINE	L2_dup43500:L2:L2:LINE	L1MD2_dup7285:L1MD2:L1:LINE	L2-1_AMi_dup219:L2-1_AMi:L2:LINE
L2b_dup55832:L2b:L2:LINE	L2c_dup45063:L2c:L2:LINE	L1ME3G_dup7879:L1ME3G:L1:LINE	L1ME3F_dup3111:L1ME3F:L1:LINE
L1MB8_dup10220:L1MB8:L1:LINE	L2a_dup39080:L2a:L2:LINE	L1MB3_dup15015:L1MB3:L1:LINE	L1ME2z_dup6547:L1ME2z:L1:LINE
L1ME3D_dup2176:L1ME3D:L1:LINE	L2_dup40554:L2:L2:LINE	L1MEd_dup15050:L1MEd:L1:LINE	L1PA7_dup7522:L1PA7:L1:LINE
L2a_dup12301:L2a:L2:LINE	L2a_dup70057:L2a:L2:LINE	L1MA5_dup1511:L1MA5:L1:LINE	L1MB8_dup5776:L1MB8:L1:LINE
L1MC1_dup7071:L1MC1:L1:LINE	L1MB3_dup4426:L1MB3:L1:LINE	L1MA1_dup503:L1MA1:L1:LINE	L1MA9_dup13486:L1MA9:L1:LINE
L2b_dup84773:L2b:L2:LINE	L2b_dup90772:L2b:L2:LINE	L2c_dup74815:L2c:L2:LINE	L1ME1_dup11005:L1ME1:L1:LINE
L1PA6_dup2919:L1PA6:L1:LINE	L2a_dup66000:L2a:L2:LINE	L1MEd_dup15047:L1MEd:L1:LINE	L2c_dup49521:L2c:L2:LINE
L2b_dup89210:L2b:L2:LINE	L2a_dup15350:L2a:L2:LINE	L1P3_dup2070:L1P3:L1:LINE	L1MD2_dup2312:L1MD2:L1:LINE
L2b_dup38887:L2b:L2:LINE	L1PA8_dup1491:L1PA8:L1:LINE	L2c_dup125037:L2c:L2:LINE	L1MEc_dup15734:L1MEc:L1:LINE
L1ME3Cz_dup6194:L1ME3Cz:L1:LINE	L3_dup15490:L3:CR1:LINE	MER92B_dup76:MER92B:ERV1:LTR	L1MC1_dup2609:L1MC1:L1:LINE
L2a_dup150794:L2a:L2:LINE	L2b_dup26629:L2b:L2:LINE	MLT1E1A_dup3212:MLT1E1A:ERVL-MaLR:LTR	L1MC3_dup8252:L1MC3:L1:LINE
L1ME4a_dup22453:L1ME4a:L1:LINE	L1ME3Cz_dup2215:L1ME3Cz:L1:LINE	HERVK22-int_dup334:HERVK22-int:ERVK:LTR	L1HS_dup1385:L1HS:L1:LINE
L2a_dup64939:L2a:L2:LINE	L3_dup603:L3:CR1:LINE	HERV9-int_dup61:HERV9-int:ERV1:LTR	L2a_dup64826:L2a:L2:LINE
L1MEi_dup2337:L1MEi:L1:LINE	L2c_dup113992:L2c:L2:LINE	LTR1D_dup136:LTR1D:ERV1:LTR	L1M5_dup376:L1M5:L1:LINE
L2a_dup14211:L2a:L2:LINE	L1PA13_dup3914:L1PA13:L1:LINE	HERV3-int_dup69:HERV3-int:ERV1:LTR	L2a_dup37536:L2a:L2:LINE
L2a_dup45935:L2a:L2:LINE	L1PA3_dup2422:L1PA3:L1:LINE	LTR55_dup14:LTR55:ERVL:LTR	L1MCa_dup699:L1MCa:L1:LINE
L2a_dup60575:L2a:L2:LINE	L1MA6_dup169:L1MA6:L1:LINE	MER61F_dup141:MER61F:ERV1:LTR	L2a_dup75464:L2a:L2:LINE
L1MA8_dup10805:L1MA8:L1:LINE	L1ME4a_dup33379:L1ME4a:L1:LINE	MLT1J1_dup2661:MLT1J1:ERVL-MaLR:LTR	L1ME3F_dup3112:L1ME3F:L1:LINE
HAL1ME_dup1499:HAL1ME:L1:LINE	L1PB1_dup459:L1PB1:L1:LINE	LTR16B2_dup1004:LTR16B2:ERVL:LTR	L1ME4a_dup8299:L1ME4a:L1:LINE
L2_dup34051:L2:L2:LINE	L1ME4a_dup33630:L1ME4a:L1:LINE	MLT1H_dup1010:MLT1H:ERVL-MaLR:LTR	L1ME4c_dup5043:L1ME4c:L1:LINE
L1ME4a_dup20537:L1ME4a:L1:LINE	L1P4_dup2650:L1P4:L1:LINE	LTR16_dup2746:LTR16:ERVL:LTR	L1MEc_dup14948:L1MEc:L1:LINE
L1ME3G_dup8480:L1ME3G:L1:LINE	L2_dup40993:L2:L2:LINE	MER57-int_dup621:MER57-int:ERV1:LTR	L1MA10_dup3541:L1MA10:L1:LINE
L1PA2_dup610:L1PA2:L1:LINE	L1MCa_dup5397:L1MCa:L1:LINE	LTR26_dup261:LTR26:ERV1:LTR	L1M5_dup19360:L1M5:L1:LINE
L2c_dup90687:L2c:L2:LINE	L1ME4b_dup4350:L1ME4b:L1:LINE	THE1B_dup11694:THE1B:ERVL-MaLR:LTR	L2a_dup140472:L2a:L2:LINE
L2b_dup89163:L2b:L2:LINE	L2b_dup49181:L2b:L2:LINE	MLT1C_dup8255:MLT1C:ERVL-MaLR:LTR	L1M3_dup5439:L1M3:L1:LINE
L1ME4a_dup20535:L1ME4a:L1:LINE	L1PA7_dup1898:L1PA7:L1:LINE	LTR12_dup268:LTR12:ERV1:LTR	L1PA6_dup2892:L1PA6:L1:LINE
L1ME2_dup3368:L1ME2:L1:LINE	L3_dup39256:L3:CR1:LINE	MER11A_dup447:MER11A:ERVK:LTR	L2b_dup5244:L2b:L2:LINE
L2a_dup158639:L2a:L2:LINE	L2a_dup7044:L2a:L2:LINE	MER41A_dup1616:MER41A:ERV1:LTR	L2c_dup41212:L2c:L2:LINE
L2a_dup99666:L2a:L2:LINE	L1M1_dup6892:L1M1:L1:LINE	HERVE-int_dup192:HERVE-int:ERV1:LTR	L1MA1_dup130:L1MA1:L1:LINE
L2a_dup158000:L2a:L2:LINE	L1MDa_dup2197:L1MDa:L1:LINE	LTR12D_dup60:LTR12D:ERV1:LTR	L1MB8_dup1650:L1MB8:L1:LINE
L1MB5_dup2834:L1MB5:L1:LINE	L2a_dup117389:L2a:L2:LINE	LTR12F_dup435:LTR12F:ERV1:LTR	L2a_dup150338:L2a:L2:LINE
L2_dup54938:L2:L2:LINE	L1PA10_dup3689:L1PA10:L1:LINE	MLT1H-int_dup419:MLT1H-int:ERVL-MaLR:LTR	L1MEi_dup798:L1MEi:L1:LINE
L1M4a2_dup1545:L1M4a2:L1:LINE	L1M4_dup3920:L1M4:L1:LINE	MER54A_dup176:MER54A:ERVL:LTR	HAL1_dup3886:HAL1:L1:LINE
L2b_dup76133:L2b:L2:LINE	L2c_dup63102:L2c:L2:LINE	LTR54B_dup779:LTR54B:ERV1:LTR	L2b_dup56326:L2b:L2:LINE
L3_dup16405:L3:CR1:LINE	L2a_dup117391:L2a:L2:LINE	MLT1H_dup4890:MLT1H:ERVL-MaLR:LTR	L1MD_dup6663:L1MD:L1:LINE
L1ME4c_dup4367:L1ME4c:L1:LINE	L1MC3_dup9068:L1MC3:L1:LINE	HERVS71-int_dup22:HERVS71-int:ERV1:LTR	L1PB4_dup7394:L1PB4:L1:LINE
L1ME1_dup23416:L1ME1:L1:LINE	L3_dup32523:L3:CR1:LINE	MER61-int_dup967:MER61-int:ERV1:LTR	L1MA5A_dup1837:L1MA5A:L1:LINE
L1ME4b_dup16868:L1ME4b:L1:LINE	L2a_dup166444:L2a:L2:LINE	MER41A_dup322:MER41A:ERV1:LTR	L1PB3_dup3379:L1PB3:L1:LINE
L1MC_dup5482:L1MC:L1:LINE	L1PA11_dup3774:L1PA11:L1:LINE	MLT1H2_dup3043:MLT1H2:ERVL-MaLR:LTR	L2c_dup113991:L2c:L2:LINE
L2b_dup67503:L2b:L2:LINE	L1MC4_dup21697:L1MC4:L1:LINE	MLT1K_dup11505:MLT1K:ERVL-MaLR:LTR	L1ME3A_dup4011:L1ME3A:L1:LINE
L1P3_dup1438:L1P3:L1:LINE	L2a_dup77889:L2a:L2:LINE	LTR12D_dup32:LTR12D:ERV1:LTR	L1MC3_dup1783:L1MC3:L1:LINE
L1PA10_dup1475:L1PA10:L1:LINE	L1MB3_dup16006:L1MB3:L1:LINE	LTR12C_dup2136:LTR12C:ERV1:LTR	L1MDa_dup1479:L1MDa:L1:LINE
L1ME4a_dup17324:L1ME4a:L1:LINE	L1M5_dup38222:L1M5:L1:LINE	ERV3-16A3_I-int_dup5582:ERV3-16A3_I-int:ERVL:LTR	L1HS_dup663:L1HS:L1:LINE
X6A_LINE_dup959:X6A_LINE:CR1:LINE	L1ME3E_dup3621:L1ME3E:L1:LINE	LTR12C_dup2090:LTR12C:ERV1:LTR	L1MEf_dup463:L1MEf:L1:LINE
L2a_dup121952:L2a:L2:LINE	L1M5_dup53816:L1M5:L1:LINE	HERVH-int_dup3211:HERVH-int:ERV1:LTR	L1MC4_dup21290:L1MC4:L1:LINE
L2c_dup75110:L2c:L2:LINE	L2b_dup75257:L2b:L2:LINE	LTR41_dup739:LTR41:ERVL:LTR	L2a_dup147171:L2a:L2:LINE
L2_dup30039:L2:L2:LINE	L1PA5_dup9754:L1PA5:L1:LINE	HERVH-int_dup3528:HERVH-int:ERV1:LTR	L1MEj_dup383:L1MEj:L1:LINE
[truncated: 1,059 more rows]

## Sheet: Table S6
Table S6: The uniquely dysregulated REs in ESCA
[truncated: 3,291 more rows]

## Sheet: Table S7
Table S7: The uniquely dysregulated REs in HNSC
[truncated: 2,126 more rows]

[truncated: 10 more sheets: Table S8, Table S9, Table S10, Table S11, Table S12, Table S13, Table S14, Table S15, Table S16, Table S17]
